# Supplementary material for: Comprehensive analyses of brain cell communications based on multiple scRNA‐seq and snRNA‐seq datasets for revealing novel mechanism in neurodegenerative diseases
Source: CNS Neurosci Ther. 2023 Jun 2;29(10):2775–86. doi: 10.1111/cns.14280 (PMC10493674; doi:10.1111/cns.14280)
Supplement: Supplementary file 7 — Table S1 [file CNS-29-2775-s013.xlsx]

## Sheet: human
Supplementary Table 1a. Human scRNA-seq and snRNA-seq datasets from the GEO database.
GEO_ID	GSM_ID	Brain regions	Defined brain regions	Gender	Disease
GSE97930	GSM2581267	Occipital Lobe, Visual Cortex	occipital lobe	Male	Normal
GSE97930	GSM2581268	Occipital Lobe, Visual Cortex	occipital lobe	Male	Normal
GSE97930	GSM2581269	Occipital Lobe, Visual Cortex	occipital lobe	Male	Normal
GSE97930	GSM2581270	Occipital Lobe, Visual Cortex	occipital lobe	Male	Normal
GSE97930	GSM2581271	Occipital Lobe, Visual Cortex	occipital lobe	Male	Normal
GSE97930	GSM2581272	Occipital Lobe, Visual Cortex	occipital lobe	Male	Normal
GSE97930	GSM2581273	Occipital Lobe, Visual Cortex	occipital lobe	Male	Normal
GSE97930	GSM2581274	Occipital Lobe, Visual Cortex	occipital lobe	Male	Normal
GSE97930	GSM2581275	Occipital Lobe, Visual Cortex	occipital lobe	Male	Normal
GSE97930	GSM2581276	Occipital Lobe, Visual Cortex	occipital lobe	Male	Normal
GSE97930	GSM2581277	Occipital Lobe, Visual Cortex	occipital lobe	Male	Normal
GSE97930	GSM2581278	Occipital Lobe, Visual Cortex	occipital lobe	Male	Normal
GSE97930	GSM2581279	Frontal Cortex	frontal lobe	Male	Normal
GSE97930	GSM2581280	Frontal Cortex	frontal lobe	Male	Normal
GSE97930	GSM2581281	Occipital Lobe, Visual Cortex	occipital lobe	Male	Normal
GSE97930	GSM2581282	Occipital Lobe, Visual Cortex	occipital lobe	Male	Normal
GSE97930	GSM2581283	Occipital Lobe, Visual Cortex	occipital lobe	Male	Normal
GSE97930	GSM2581284	Occipital Lobe, Visual Cortex	occipital lobe	Male	Normal
GSE97930	GSM2581285	Frontal Cortex	frontal lobe	Male	Normal
GSE97930	GSM2581286	Frontal Cortex	frontal lobe	Male	Normal
GSE97930	GSM2581287	Frontal Cortex	frontal lobe	Male	Normal
GSE97930	GSM2581288	Occipital Lobe, Visual Cortex	occipital lobe	Male	Normal
GSE97930	GSM2581289	Frontal Cortex	frontal lobe	Male	Normal
GSE97930	GSM2581290	Frontal Cortex	frontal lobe	Male	Normal
GSE97930	GSM2581291	Frontal Cortex	frontal lobe	Female	Normal
GSE97930	GSM2581292	Frontal Cortex	frontal lobe	Female	Normal
GSE97930	GSM2581293	Occipital Lobe, Visual Cortex	occipital lobe	Female	Normal
GSE97930	GSM2581294	Occipital Lobe, Visual Cortex	occipital lobe	Female	Normal
GSE97930	GSM2581295	Frontal Cortex	frontal lobe	Male	Normal
GSE97930	GSM2581296	Frontal Cortex	frontal lobe	Male	Normal
GSE97930	GSM2581297	Occipital Lobe, Visual Cortex	occipital lobe	Male	Normal
GSE97930	GSM2581298	Occipital Lobe, Visual Cortex	occipital lobe	Male	Normal
GSE97930	GSM2734253	Cerebellar Hemisphere	cerebellum	Female	Normal
GSE97930	GSM2734254	Cerebellar Hemisphere	cerebellum	Female	Normal
GSE97930	GSM2734255	Cerebellar Hemisphere	cerebellum	Male	Normal
GSE97930	GSM2734256	Cerebellar Hemisphere	cerebellum	Male	Normal
GSE97930	GSM2734257	Occipital Lobe, Visual Cortex	occipital lobe	Female	Normal
GSE97930	GSM2734258	Occipital Lobe, Visual Cortex	occipital lobe	Female	Normal
GSE97930	GSM2734259	Occipital Lobe, Visual Cortex	occipital lobe	Female	Normal
GSE97930	GSM2734260	Cerebellar Hemisphere	cerebellum	Female	Normal
GSE97930	GSM2734261	Cerebellar Hemisphere	cerebellum	Female	Normal
GSE97930	GSM2734262	Cerebellar Hemisphere	cerebellum	Female	Normal
GSE97930	GSM2734263	Frontal Cortex	frontal lobe	Female	Normal
GSE97930	GSM2734264	Frontal Cortex	frontal lobe	Female	Normal
GSE97930	GSM2734265	Cerebellar Hemisphere	cerebellum	Male	Normal
GSE97930	GSM2734266	Cerebellar Hemisphere	cerebellum	Male	Normal
GSE104276	GSM2884059	PreFrontal Cortex	frontal lobe	Female	Normal
GSE104276	GSM2884060	PreFrontal Cortex	frontal lobe	Female	Normal
GSE104276	GSM2884061	PreFrontal Cortex	frontal lobe	Male	Normal
GSE104276	GSM2884062	PreFrontal Cortex	frontal lobe	Male	Normal
GSE104276	GSM2884063	PreFrontal Cortex	frontal lobe	Female	Normal
GSE104276	GSM2884064	PreFrontal Cortex	frontal lobe	Female	Normal
GSE104276	GSM2884065	PreFrontal Cortex	frontal lobe	Female	Normal
GSE104276	GSM2884066	PreFrontal Cortex	frontal lobe	Male	Normal
GSE104276	GSM2884067	PreFrontal Cortex	frontal lobe	Female	Normal
GSE104276	GSM2884068	PreFrontal Cortex	frontal lobe	Female	Normal
GSE104276	GSM2884069	PreFrontal Cortex	frontal lobe	Female	Normal
GSE104276	GSM2884070	PreFrontal Cortex	frontal lobe	Female	Normal
GSE104276	GSM2884071	PreFrontal Cortex	frontal lobe	Female	Normal
GSE104276	GSM2884072	PreFrontal Cortex	frontal lobe	Female	Normal
GSE104276	GSM2884073	PreFrontal Cortex	frontal lobe	Female	Normal
GSE104276	GSM2884074	PreFrontal Cortex	frontal lobe	Female	Normal
GSE104276	GSM2884075	PreFrontal Cortex	frontal lobe	Female	Normal
GSE104276	GSM2884076	PreFrontal Cortex	frontal lobe	Female	Normal
GSE104276	GSM2884077	PreFrontal Cortex	frontal lobe	Female	Normal
GSE104276	GSM2884078	PreFrontal Cortex	frontal lobe	Female	Normal
GSE104276	GSM2884079	PreFrontal Cortex	frontal lobe	Female	Normal
GSE104276	GSM2884080	PreFrontal Cortex	frontal lobe	Male	Normal
GSE104276	GSM2884081	PreFrontal Cortex	frontal lobe	Male	Normal
GSE104276	GSM2884082	PreFrontal Cortex	frontal lobe	Male	Normal
GSE104276	GSM2884083	PreFrontal Cortex	frontal lobe	Female	Normal
GSE104276	GSM2884084	PreFrontal Cortex	frontal lobe	Female	Normal
GSE104276	GSM2884085	PreFrontal Cortex	frontal lobe	Female	Normal
GSE104276	GSM2884086	PreFrontal Cortex	frontal lobe	Female	Normal
GSE104276	GSM2884087	PreFrontal Cortex	frontal lobe	Female	Normal
GSE104276	GSM2884088	PreFrontal Cortex	frontal lobe	Female	Normal
GSE104276	GSM2884089	PreFrontal Cortex	frontal lobe	Female	Normal
GSE104276	GSM2884090	PreFrontal Cortex	frontal lobe	Female	Normal
GSE104276	GSM2884091	PreFrontal Cortex	frontal lobe	Female	Normal
GSE104276	GSM2884092	PreFrontal Cortex	frontal lobe	Female	Normal
GSE104276	GSM2970391	PreFrontal Cortex	frontal lobe	Female	Normal
GSE104276	GSM2970392	PreFrontal Cortex	frontal lobe	Female	Normal
GSE104276	GSM2970393	PreFrontal Cortex	frontal lobe	Female	Normal
GSE104276	GSM2970394	PreFrontal Cortex	frontal lobe	Female	Normal
GSE104276	GSM2970395	PreFrontal Cortex	frontal lobe	Female	Normal
GSE124335	GSM3529822	Patietal lobe	parietal lobe	NA	Active MS lesion
GSE124335	GSM3529823	Patietal lobe	parietal lobe	NA	Active MS lesion
GSE124335	GSM3529824	Patietal lobe	parietal lobe	NA	Active MS lesion
GSE124335	GSM3529825	Patietal lobe	parietal lobe	NA	Active MS lesion
GSE124335	GSM3529826	Patietal lobe	parietal lobe	NA	Active MS lesion
GSE124335	GSM3529827	Patietal lobe	parietal lobe	NA	Active MS lesion
GSE124335	GSM3529828	Frontal lobe	frontal lobe	NA	Active MS lesion
GSE124335	GSM3529829	Frontal lobe	frontal lobe	NA	Active MS lesion
GSE124335	GSM3529830	Frontal lobe	frontal lobe	NA	Active MS lesion
GSE124335	GSM3529831	Frontal lobe	frontal lobe	NA	Active MS lesion
GSE124335	GSM3529832	Patietal lobe	parietal lobe	NA	Active MS lesion
GSE124335	GSM3529833	Patietal lobe	parietal lobe	NA	Active MS lesion
GSE124335	GSM3529834	Patietal lobe	parietal lobe	NA	Active MS lesion
GSE124335	GSM3529835	Patietal lobe	parietal lobe	NA	Active MS lesion
GSE124335	GSM3529836	Patietal lobe	parietal lobe	NA	Active MS lesion
GSE124335	GSM3529837	Patietal lobe	parietal lobe	NA	Active MS lesion
GSE124335	GSM3529838	Temporal lobe	temporal lobe	NA	Normal
GSE124335	GSM3529839	Temporal lobe	temporal lobe	NA	Normal
GSE124335	GSM3529840	Temporal lobe	temporal lobe	NA	Normal
GSE124335	GSM3529841	Temporal lobe	temporal lobe	NA	Normal
GSE124335	GSM3529842	Temporal lobe	temporal lobe	NA	Normal
GSE124335	GSM3529843	Temporal lobe	temporal lobe	NA	Normal
GSE124335	GSM3529844	Temporal lobe	temporal lobe	NA	Normal
GSE124335	GSM3529845	Temporal lobe	temporal lobe	NA	Normal
GSE124335	GSM3529846	Temporal lobe	temporal lobe	NA	Normal
GSE124335	GSM3529847	Temporal lobe	temporal lobe	NA	Normal
GSE124335	GSM3529848	Temporal lobe	temporal lobe	NA	Normal
GSE124335	GSM3529849	Temporal lobe	temporal lobe	NA	Normal
GSE124335	GSM3529850	Temporal lobe	temporal lobe	NA	Normal
GSE124335	GSM3529851	Temporal lobe	temporal lobe	NA	Normal
GSE124335	GSM3529852	Temporal lobe	temporal lobe	NA	Normal
GSE124335	GSM3529853	Temporal lobe	temporal lobe	NA	Normal
GSE126836	GSM3615041	Substantia Nigra	diencephalon	Female	Normal
GSE126836	GSM3615042	Substantia Nigra	diencephalon	Female	Normal
GSE126836	GSM3615043	Substantia Nigra	diencephalon	Female	Normal
GSE126836	GSM3615044	Substantia Nigra	diencephalon	Female	Normal
GSE126836	GSM3615045	Substantia Nigra	diencephalon	Female	Normal
GSE126836	GSM3615046	Substantia Nigra	diencephalon	Female	Normal
GSE126836	GSM3615047	Substantia Nigra	diencephalon	Female	Normal
GSE126836	GSM3615048	Substantia Nigra	diencephalon	Female	Normal
GSE126836	GSM3615049	Substantia Nigra	diencephalon	Female	Normal
GSE126836	GSM3615050	Substantia Nigra	diencephalon	Male	Normal
GSE126836	GSM3615051	Substantia Nigra	diencephalon	Male	Normal
GSE126836	GSM3615052	Substantia Nigra	diencephalon	Male	Normal
GSE126836	GSM3615053	Substantia Nigra	diencephalon	Male	Normal
GSE126836	GSM3615054	Substantia Nigra	diencephalon	Male	Normal
GSE126836	GSM3615055	Substantia Nigra	diencephalon	Male	Normal
GSE126836	GSM3615056	Substantia Nigra	diencephalon	Male	Normal
GSE126836	GSM3615057	Substantia Nigra	diencephalon	Male	Normal
GSE126836	GSM3615058	Substantia Nigra	diencephalon	Male	Normal
GSE126836	GSM3615059	Substantia Nigra	diencephalon	Male	Normal
GSE126836	GSM3615060	Substantia Nigra	diencephalon	Male	Normal
GSE126836	GSM3615061	Substantia Nigra	diencephalon	Male	Normal
GSE126836	GSM3615062	Substantia Nigra	diencephalon	Male	Normal
GSE126836	GSM3615063	Substantia Nigra	diencephalon	Male	Normal
GSE118257	GSM3323805	White Matter brain tissue	meninges and other extracerebral areas	Female	Normal
GSE118257	GSM3323806	White Matter brain tissue	meninges and other extracerebral areas	Male	Normal
GSE118257	GSM3323807	White Matter brain tissue	meninges and other extracerebral areas	Male	Multiple sclerosis
GSE118257	GSM3323808	White Matter brain tissue	meninges and other extracerebral areas	Male	Multiple sclerosis
GSE118257	GSM3323809	White Matter brain tissue	meninges and other extracerebral areas	Male	Multiple sclerosis
GSE118257	GSM3323810	White Matter brain tissue	meninges and other extracerebral areas	Male	Multiple sclerosis
GSE118257	GSM3323811	White Matter brain tissue	meninges and other extracerebral areas	Male	Normal
GSE118257	GSM3323812	White Matter brain tissue	meninges and other extracerebral areas	Male	Normal
GSE118257	GSM3323813	White Matter brain tissue	meninges and other extracerebral areas	Male	Multiple sclerosis
GSE118257	GSM3323814	White Matter brain tissue	meninges and other extracerebral areas	Male	Multiple sclerosis
GSE118257	GSM3323815	White Matter brain tissue	meninges and other extracerebral areas	Male	Multiple sclerosis
GSE118257	GSM3323816	White Matter brain tissue	meninges and other extracerebral areas	Male	Multiple sclerosis
GSE118257	GSM3323817	White Matter brain tissue	meninges and other extracerebral areas	Male	Normal
GSE118257	GSM3323818	White Matter brain tissue	meninges and other extracerebral areas	Male	Multiple sclerosis
GSE118257	GSM3323819	White Matter brain tissue	meninges and other extracerebral areas	Male	Multiple sclerosis
GSE118257	GSM3323820	White Matter brain tissue	meninges and other extracerebral areas	Male	Multiple sclerosis
GSE118257	GSM3323821	White Matter brain tissue	meninges and other extracerebral areas	Female	Multiple sclerosis
GSE118257	GSM3323822	White Matter brain tissue	meninges and other extracerebral areas	Female	Multiple sclerosis
GSE118257	GSM3323823	White Matter brain tissue	meninges and other extracerebral areas	Female	Multiple sclerosis
GSE118257	GSM3323824	White Matter brain tissue	meninges and other extracerebral areas	Female	Multiple sclerosis
GSE129308	GSM3704357	PreFrontal Cortex	frontal lobe	Female	AD
GSE129308	GSM3704358	PreFrontal Cortex	frontal lobe	Female	AD
GSE129308	GSM3704359	PreFrontal Cortex	frontal lobe	Female	AD
GSE129308	GSM3704360	PreFrontal Cortex	frontal lobe	Female	AD
GSE129308	GSM3704361	PreFrontal Cortex	frontal lobe	Male	AD
GSE129308	GSM3704362	PreFrontal Cortex	frontal lobe	Male	AD
GSE129308	GSM3704363	PreFrontal Cortex	frontal lobe	Male	AD
GSE129308	GSM3704364	PreFrontal Cortex	frontal lobe	Male	AD
GSE129308	GSM3704365	PreFrontal Cortex	frontal lobe	Female	AD
GSE129308	GSM3704366	PreFrontal Cortex	frontal lobe	Female	AD
GSE129308	GSM3704367	PreFrontal Cortex	frontal lobe	Female	AD
GSE129308	GSM3704368	PreFrontal Cortex	frontal lobe	Female	AD
GSE129308	GSM3704369	PreFrontal Cortex	frontal lobe	Female	AD
GSE129308	GSM3704370	PreFrontal Cortex	frontal lobe	Female	AD
GSE129308	GSM3704371	PreFrontal Cortex	frontal lobe	Male	AD
GSE129308	GSM3704372	PreFrontal Cortex	frontal lobe	Male	AD
GSE129308	GSM3704373	PreFrontal Cortex	frontal lobe	Female	AD
GSE129308	GSM3704374	PreFrontal Cortex	frontal lobe	Female	AD
GSE129308	GSM3704375	PreFrontal Cortex	frontal lobe	Female	AD
GSE135437	GSM4008952	Temporal lobe	temporal lobe	NA	GBM
GSE135437	GSM4008953	Temporal lobe	temporal lobe	NA	GBM
GSE135437	GSM4008954	Frontal lobe	frontal lobe	NA	GBM
GSE135437	GSM4008955	Frontal lobe	frontal lobe	NA	GBM
GSE135437	GSM4008956	Temporal lobe	temporal lobe	NA	GBM
GSE135437	GSM4008957	Temporal lobe	temporal lobe	NA	GBM
GSE135437	GSM4008958	Temporal lobe	temporal lobe	NA	GBM
GSE135437	GSM4008959	Temporal lobe	temporal lobe	NA	GBM
GSE135437	GSM4008960	Temporal lobe	temporal lobe	NA	GBM
GSE135437	GSM4008961	Temporal lobe	temporal lobe	NA	GBM
GSE135437	GSM4008962	Temporal lobe	temporal lobe	Male	Normal
GSE135437	GSM4008963	Temporal lobe	temporal lobe	Male	Normal
GSE135437	GSM4008964	Temporal lobe	temporal lobe	Male	Normal
GSE135437	GSM4008965	Temporal lobe	temporal lobe	Female	Normal
GSE135437	GSM4008966	Temporal lobe	temporal lobe	Female	Normal
GSE135437	GSM4008967	Temporal lobe	temporal lobe	Female	Normal
GSE135437	GSM4008968	Temporal lobe	temporal lobe	Female	Normal
GSE135437	GSM4008969	Temporal lobe	temporal lobe	Female	Normal
GSE135437	GSM4008970	Temporal lobe	temporal lobe	Female	Normal
GSE135437	GSM4008971	Temporal lobe	temporal lobe	Male	Normal
GSE135437	GSM4008972	Temporal lobe	temporal lobe	Male	Normal
GSE135437	GSM4008973	Temporal lobe	temporal lobe	Female	Normal
GSE135437	GSM4008974	Temporal lobe	temporal lobe	Female	Normal
GSE135437	GSM4008975	Temporal lobe	temporal lobe	Female	Normal
GSE135437	GSM4008976	Temporal lobe	temporal lobe	Female	Normal
GSE135437	GSM4008977	Temporal lobe	temporal lobe	Female	Normal
GSE135437	GSM4008978	Temporal lobe	temporal lobe	Female	Normal
GSE135437	GSM4008979	Temporal lobe	temporal lobe	Female	Normal
GSE135437	GSM4008980	Temporal lobe	temporal lobe	Female	Normal
GSE135437	GSM4008981	Temporal lobe	temporal lobe	Female	Normal
GSE135437	GSM4008982	Temporal lobe	temporal lobe	Female	Normal
GSE135437	GSM4008983	Temporal lobe	temporal lobe	Female	Normal
GSE135437	GSM4008984	Temporal lobe	temporal lobe	Female	Normal
GSE135437	GSM4008985	Temporal lobe	temporal lobe	Male	Normal
GSE135437	GSM4008986	Temporal lobe	temporal lobe	Male	Normal
GSE135437	GSM4008987	Temporal lobe	temporal lobe	Male	Normal
GSE135437	GSM4008988	Temporal lobe	temporal lobe	Male	Normal
GSE135437	GSM4008989	Temporal lobe	temporal lobe	Male	Normal
GSE135437	GSM4008990	Temporal lobe	temporal lobe	Male	Normal
GSE135437	GSM4008991	Temporal lobe	temporal lobe	Male	Normal
GSE135437	GSM4008992	Temporal lobe	temporal lobe	Male	Normal
GSE135437	GSM4008993	Frontal lobe	frontal lobe	Male	Normal
GSE135437	GSM4008994	Frontal lobe	frontal lobe	Male	Normal
GSE135437	GSM4008995	Frontal lobe	frontal lobe	Male	Normal
GSE135437	GSM4008996	Frontal lobe	frontal lobe	Male	Normal
GSE135437	GSM4008997	Temporal lobe	temporal lobe	Male	Normal
GSE135437	GSM4008998	Temporal lobe	temporal lobe	Male	Normal
GSE135437	GSM4008999	Temporal lobe	temporal lobe	Male	Normal
GSE135437	GSM4009000	Temporal lobe	temporal lobe	Male	Normal
GSE135437	GSM4009001	Temporal lobe	temporal lobe	Male	Normal
GSE135437	GSM4009002	Temporal lobe	temporal lobe	Male	Normal
GSE135437	GSM4009003	Temporal lobe	temporal lobe	Male	Normal
GSE135437	GSM4009004	Temporal lobe	temporal lobe	Male	Normal
GSE135437	GSM4009005	Temporal lobe	temporal lobe	Male	Normal
GSE135437	GSM4009006	Temporal lobe	temporal lobe	Male	Normal
GSE135437	GSM4009007	Temporal lobe	temporal lobe	Male	Normal
GSE135437	GSM4009008	Temporal lobe	temporal lobe	Male	Normal
GSE135437	GSM4009009	Temporal lobe	temporal lobe	Male	Normal
GSE135437	GSM4009010	Temporal lobe	temporal lobe	Female	Normal
GSE135437	GSM4009011	Temporal lobe	temporal lobe	Female	Normal
GSE135437	GSM4009012	Temporal lobe	temporal lobe	Female	Normal
GSE135437	GSM4009013	Temporal lobe	temporal lobe	Female	Normal
GSE135437	GSM4009014	Temporal lobe	temporal lobe	Female	Normal
GSE135437	GSM4009015	Temporal lobe	temporal lobe	Female	Normal
GSE135437	GSM4009016	Temporal lobe	temporal lobe	Female	Normal
GSE135437	GSM4009017	Temporal lobe	temporal lobe	Female	Normal
GSE137537	GSM4081524	Macula retina	meninges and other extracerebral areas	NA	Normal
GSE137537	GSM4081525	Peripheral retina	meninges and other extracerebral areas	NA	Normal
GSE137537	GSM4081526	Macula retina	meninges and other extracerebral areas	NA	Normal
GSE137537	GSM4081527	Peripheral retina	meninges and other extracerebral areas	NA	Normal
GSE137537	GSM4081528	Macula retina	meninges and other extracerebral areas	NA	Normal
GSE137537	GSM4081529	Peripheral retina	meninges and other extracerebral areas	NA	Normal
GSE137846	GSM4089762	Macula retina	meninges and other extracerebral areas	NA	Normal
GSE137846	GSM4089763	Peripheral retina	meninges and other extracerebral areas	NA	Normal
GSE137846	GSM4089764	Macula retina	meninges and other extracerebral areas	NA	Normal
GSE137846	GSM4089765	Peripheral retina	meninges and other extracerebral areas	NA	Normal
GSE137846	GSM4089766	Macula retina	meninges and other extracerebral areas	NA	Normal
GSE138852	GSM4120422	Entorhinal Cortex	hippocampus	Male	AD
GSE138852	GSM4120423	Entorhinal Cortex	hippocampus	Male	AD
GSE138852	GSM4120424	Entorhinal Cortex	hippocampus	Female	AD
GSE138852	GSM4120425	Entorhinal Cortex	hippocampus	Male	Normal
GSE138852	GSM4120426	Entorhinal Cortex	hippocampus	Male	Normal
GSE138852	GSM4120427	Entorhinal Cortex	hippocampus	Female	Normal
GSE138852	GSM4120428	Entorhinal Cortex	hippocampus	Male	Normal
GSE138852	GSM4120429	Entorhinal Cortex	hippocampus	Male	AD
GSE144136	GSM4281974	Post-mortem dosolateral prefrontal cortex	frontal lobe	Male	Major Depressive Disorder
GSE144136	GSM4281975	Brain	all	Male	Normal
GSE144136	GSM4281976	Brain	all	Male	Normal
GSE144136	GSM4281977	Brain	all	Male	Major Depressive Disorder
GSE144136	GSM4281978	Brain	all	Male	Major Depressive Disorder
GSE144136	GSM4281979	Brain	all	Male	Major Depressive Disorder
GSE144136	GSM4281980	Brain	all	Male	Normal
GSE144136	GSM4281981	Brain	all	Male	Major Depressive Disorder
GSE144136	GSM4281982	Brain	all	Male	Normal
GSE144136	GSM4281983	Brain	all	Male	Major Depressive Disorder
GSE144136	GSM4281984	Brain	all	Male	Major Depressive Disorder
GSE144136	GSM4281985	Brain	all	Male	Normal
GSE144136	GSM4281986	Brain	all	Male	Normal
GSE144136	GSM4281987	Brain	all	Male	Major Depressive Disorder
GSE144136	GSM4281988	Brain	all	Male	Normal
GSE144136	GSM4281989	Brain	all	Male	Normal
GSE144136	GSM4281990	Brain	all	Male	Major Depressive Disorder
GSE144136	GSM4281991	Brain	all	Male	Major Depressive Disorder
GSE144136	GSM4281992	Brain	all	Male	Normal
GSE144136	GSM4281993	Brain	all	Male	Normal
GSE144136	GSM4281994	Brain	all	Male	Normal
GSE144136	GSM4281995	Brain	all	Male	Normal
GSE144136	GSM4281996	Brain	all	Male	Major Depressive Disorder
GSE144136	GSM4281997	Brain	all	Male	Normal
GSE144136	GSM4281998	Brain	all	Male	Normal
GSE144136	GSM4281999	Brain	all	Male	Major Depressive Disorder
GSE144136	GSM4282000	Brain	all	Male	Normal
GSE144136	GSM4282001	Brain	all	Male	Major Depressive Disorder
GSE144136	GSM4282002	Brain	all	Male	Normal
GSE144136	GSM4282003	Brain	all	Male	Major Depressive Disorder
GSE144136	GSM4282004	Brain	all	Male	Normal
GSE144136	GSM4282005	Brain	all	Male	Major Depressive Disorder
GSE144136	GSM4282006	Brain	all	Male	Major Depressive Disorder
GSE144136	GSM4282007	Brain	all	Male	Major Depressive Disorder
GSE147528	GSM4432635	Superior frontal gyrus	frontal lobe	Male	Normal
GSE147528	GSM4432636	Superior frontal gyrus	frontal lobe	Male	Normal
GSE147528	GSM4432637	Superior frontal gyrus	frontal lobe	Male	Normal
GSE147528	GSM4432638	Superior frontal gyrus	frontal lobe	Male	AD-early
GSE147528	GSM4432639	Superior frontal gyrus	frontal lobe	Male	AD-early
GSE147528	GSM4432640	Superior frontal gyrus	frontal lobe	Male	AD-early
GSE147528	GSM4432641	Superior frontal gyrus	frontal lobe	Male	AD-early
GSE147528	GSM4432642	Superior frontal gyrus	frontal lobe	Male	AD-late
GSE147528	GSM4432643	Superior frontal gyrus	frontal lobe	Male	AD-late
GSE147528	GSM4432644	Superior frontal gyrus	frontal lobe	Male	AD-late
GSE147528	GSM4432645	Entorhinal cortex	hippocampus	Male	Normal
GSE147528	GSM4432646	Entorhinal cortex	hippocampus	Male	Normal
GSE147528	GSM4432647	Entorhinal cortex	hippocampus	Male	Normal
GSE147528	GSM4432648	Entorhinal cortex	hippocampus	Male	AD-early
GSE147528	GSM4432649	Entorhinal cortex	hippocampus	Male	AD-early
GSE147528	GSM4432650	Entorhinal cortex	hippocampus	Male	AD-early
GSE147528	GSM4432651	Entorhinal cortex	hippocampus	Male	AD-early
GSE147528	GSM4432652	Entorhinal cortex	hippocampus	Male	AD-late
GSE147528	GSM4432653	Entorhinal cortex	hippocampus	Male	AD-late
GSE147528	GSM4432654	Entorhinal cortex	hippocampus	Male	AD-late

## Sheet: mouse
Supplementary Table 1b. Mouse scRNA-seq and snRNA-seq datasets from the GEO database.
GEO_ID	GSM_ID	Brain regions	Defined brain regions	Gender	Class
GSE63472	GSM1626793	Retina	meninges and other extracerebral areas	NA	Normal
GSE63472	GSM1626794	Retina	meninges and other extracerebral areas	NA	Normal
GSE63472	GSM1626795	Retina	meninges and other extracerebral areas	NA	Normal
GSE63472	GSM1626796	Retina	meninges and other extracerebral areas	NA	Normal
GSE63472	GSM1626797	Retina	meninges and other extracerebral areas	NA	Normal
GSE63472	GSM1626798	Retina	meninges and other extracerebral areas	NA	Normal
GSE63472	GSM1626799	Retina	meninges and other extracerebral areas	NA	Normal
GSE87544	GSM2333577	Hypothalamus	diencephalon	Female	Normal
GSE87544	GSM2333578	Hypothalamus	diencephalon	Female	Normal
GSE87544	GSM2333579	Hypothalamus	diencephalon	Female	Food deprived
GSE87544	GSM2333580	Hypothalamus	diencephalon	Female	Food deprived
GSE87544	GSM2333581	Hypothalamus	diencephalon	Female	Food deprived
GSE87544	GSM2333582	Hypothalamus	diencephalon	Female	Food deprived
GSE87544	GSM2333583	Hypothalamus	diencephalon	Female	Normal
GSE87544	GSM2333584	Hypothalamus	diencephalon	Female	Normal
GSE87544	GSM2333585	Hypothalamus	diencephalon	Female	Normal
GSE87544	GSM2333586	Hypothalamus	diencephalon	Female	Normal
GSE87544	GSM2333587	Hypothalamus	diencephalon	Female	Normal
GSE87544	GSM2333588	Hypothalamus	diencephalon	Female	Food deprived
GSE87544	GSM2333589	Hypothalamus	diencephalon	Female	Food deprived
GSE87544	GSM2333590	Hypothalamus	diencephalon	Female	Food deprived
GSE87544	GSM2333591	Hypothalamus	diencephalon	Female	Normal
GSE87544	GSM2333592	Hypothalamus	diencephalon	Female	Normal
GSE87544	GSM2333593	Hypothalamus	diencephalon	Female	Food deprived
GSE104323	GSM2795225	Dentate gyrus	hippocampus	NA	Normal
GSE104323	GSM2795226	Dentate gyrus	hippocampus	NA	Normal
GSE104323	GSM2795227	Dentate gyrus	hippocampus	NA	Normal
GSE104323	GSM2795228	Dentate gyrus	hippocampus	NA	Normal
GSE104323	GSM2795229	Dentate gyrus	hippocampus	NA	Normal
GSE104323	GSM2795230	Dentate gyrus	hippocampus	NA	Normal
GSE104323	GSM2795231	Dentate gyrus	hippocampus	NA	Normal
GSE104323	GSM2795232	Dentate gyrus	hippocampus	NA	Normal
GSE104323	GSM2795233	Dentate gyrus	hippocampus	NA	Normal
GSE104323	GSM2795234	Dentate gyrus	hippocampus	NA	Normal
GSE104323	GSM2795235	Dentate gyrus	hippocampus	NA	Normal
GSE104323	GSM2795236	Dentate gyrus	hippocampus	NA	Normal
GSE104323	GSM2795237	Dentate gyrus	hippocampus	NA	Normal
GSE104323	GSM2795238	Dentate gyrus	hippocampus	NA	Normal
GSE104323	GSM2795239	Dentate gyrus	hippocampus	NA	Normal
GSE104323	GSM2795240	Dentate gyrus	hippocampus	NA	Normal
GSE104323	GSM2795241	Dentate gyrus	hippocampus	NA	Normal
GSE104323	GSM2795242	Dentate gyrus	hippocampus	NA	Normal
GSE104323	GSM2795243	Dentate gyrus	hippocampus	NA	Normal
GSE104323	GSM2795244	Dentate gyrus	hippocampus	NA	Normal
GSE104323	GSM2795245	Dentate gyrus	hippocampus	NA	Normal
GSE104323	GSM2795246	Dentate gyrus	hippocampus	NA	Normal
GSE104323	GSM2795247	Dentate gyrus	hippocampus	NA	Normal
GSE104323	GSM2795248	Dentate gyrus	hippocampus	NA	Normal
GSE104323	GSM2795249	Dentate gyrus	hippocampus	NA	Normal
GSE104323	GSM2795250	Dentate gyrus	hippocampus	NA	Normal
GSE104323	GSM2795251	Dentate gyrus	hippocampus	NA	Normal
GSE104323	GSM2795252	Dentate gyrus	hippocampus	NA	Normal
GSE104323	GSM2795253	Dentate gyrus	hippocampus	NA	Normal
GSE104323	GSM2795254	Dentate gyrus	hippocampus	NA	Normal
GSE104323	GSM2795255	Dentate gyrus	hippocampus	NA	Normal
GSE104323	GSM2795256	Dentate gyrus	hippocampus	NA	Normal
GSE104323	GSM2795257	Dentate gyrus	hippocampus	NA	Normal
GSE104323	GSM2795258	Dentate gyrus	hippocampus	NA	Normal
GSE104323	GSM2795259	Dentate gyrus	hippocampus	NA	Normal
GSE104323	GSM2795260	Dentate gyrus	hippocampus	NA	Normal
GSE104323	GSM2795261	Dentate gyrus	hippocampus	NA	Normal
GSE104323	GSM2795262	Dentate gyrus	hippocampus	NA	Normal
GSE104323	GSM2795263	Dentate gyrus	hippocampus	NA	Normal
GSE104323	GSM2795264	Dentate gyrus	hippocampus	NA	Normal
GSE104323	GSM2795265	Dentate gyrus	hippocampus	NA	Normal
GSE104323	GSM2795266	Dentate gyrus	hippocampus	NA	Normal
GSE104323	GSM2795267	Dentate gyrus	hippocampus	NA	Normal
GSE104323	GSM2795268	Dentate gyrus	hippocampus	NA	Normal
GSE104323	GSM2795269	Dentate gyrus	hippocampus	NA	Normal
GSE104323	GSM2795270	Dentate gyrus	hippocampus	NA	Normal
GSE104323	GSM2795271	Dentate gyrus	hippocampus	NA	Normal
GSE104323	GSM2795272	Dentate gyrus	hippocampus	NA	Normal
GSE104323	GSM2795273	Dentate gyrus	hippocampus	NA	Normal
GSE104323	GSM2795274	Dentate gyrus	hippocampus	NA	Normal
GSE104323	GSM2795275	Dentate gyrus	hippocampus	NA	Normal
GSE104323	GSM2795276	Dentate gyrus	hippocampus	NA	Normal
GSE104323	GSM2795277	Dentate gyrus	hippocampus	NA	Normal
GSE104323	GSM2795278	Dentate gyrus	hippocampus	NA	Normal
GSE104323	GSM2795279	Dentate gyrus	hippocampus	NA	Normal
GSE104323	GSM2795280	Dentate gyrus	hippocampus	NA	Normal
GSE104323	GSM2795281	Dentate gyrus	hippocampus	NA	Normal
GSE104323	GSM2795282	Dentate gyrus	hippocampus	NA	Normal
GSE104323	GSM2795283	Dentate gyrus	hippocampus	NA	Normal
GSE104323	GSM2795284	Dentate gyrus	hippocampus	NA	Normal
GSE104323	GSM2795285	Dentate gyrus	hippocampus	NA	Normal
GSE104323	GSM2795286	Dentate gyrus	hippocampus	NA	Normal
GSE104323	GSM2795287	Dentate gyrus	hippocampus	NA	Normal
GSE104323	GSM2795288	Dentate gyrus	hippocampus	NA	Normal
GSE104323	GSM2795289	Dentate gyrus	hippocampus	NA	Normal
GSE104323	GSM2795290	Dentate gyrus	hippocampus	NA	Normal
GSE104323	GSM2795291	Dentate gyrus	hippocampus	NA	Normal
GSE104323	GSM2795292	Dentate gyrus	hippocampus	NA	Normal
GSE104323	GSM2795293	Dentate gyrus	hippocampus	NA	Normal
GSE104323	GSM2795294	Dentate gyrus	hippocampus	NA	Normal
GSE104323	GSM2795295	Dentate gyrus	hippocampus	NA	Normal
GSE104323	GSM2795296	Dentate gyrus	hippocampus	NA	Normal
GSE104323	GSM2795297	Dentate gyrus	hippocampus	NA	Normal
GSE104323	GSM2795298	Dentate gyrus	hippocampus	NA	Normal
GSE104323	GSM2795299	Dentate gyrus	hippocampus	NA	Normal
GSE104323	GSM2795300	Dentate gyrus	hippocampus	NA	Normal
GSE104323	GSM2795301	Dentate gyrus	hippocampus	NA	Normal
GSE104323	GSM2795302	Dentate gyrus	hippocampus	NA	Normal
GSE104323	GSM2795303	Dentate gyrus	hippocampus	NA	Normal
GSE104323	GSM2795304	Dentate gyrus	hippocampus	NA	Normal
GSE104323	GSM2795305	Dentate gyrus	hippocampus	NA	Normal
GSE104323	GSM2795306	Dentate gyrus	hippocampus	NA	Normal
GSE104323	GSM2795307	Dentate gyrus	hippocampus	NA	Normal
GSE104323	GSM2795308	Dentate gyrus	hippocampus	NA	Normal
GSE104323	GSM2795309	Dentate gyrus	hippocampus	NA	Normal
GSE104323	GSM2795310	Dentate gyrus	hippocampus	NA	Normal
GSE104323	GSM2795311	Dentate gyrus	hippocampus	NA	Normal
GSE104323	GSM2795312	Dentate gyrus	hippocampus	NA	Normal
GSE104323	GSM2795313	Dentate gyrus	hippocampus	NA	Normal
GSE104323	GSM2795314	Dentate gyrus	hippocampus	NA	Normal
GSE104323	GSM2795315	Dentate gyrus	hippocampus	NA	Normal
GSE104323	GSM2795316	Dentate gyrus	hippocampus	NA	Normal
GSE104323	GSM2795317	Dentate gyrus	hippocampus	NA	Normal
GSE104323	GSM2795318	Dentate gyrus	hippocampus	NA	Normal
GSE104323	GSM2795319	Dentate gyrus	hippocampus	NA	Normal
GSE104323	GSM2795320	Dentate gyrus	hippocampus	NA	Normal
GSE104323	GSM2795321	Dentate gyrus	hippocampus	NA	Normal
GSE104323	GSM2795322	Dentate gyrus	hippocampus	NA	Normal
GSE104323	GSM2795323	Dentate gyrus	hippocampus	NA	Normal
GSE104323	GSM2795324	Dentate gyrus	hippocampus	NA	Normal
GSE104323	GSM2795325	Dentate gyrus	hippocampus	NA	Normal
GSE104323	GSM2795326	Dentate gyrus	hippocampus	NA	Normal
GSE104323	GSM2795327	Dentate gyrus	hippocampus	NA	Normal
GSE104323	GSM2795328	Dentate gyrus	hippocampus	NA	Normal
GSE104323	GSM2795329	Dentate gyrus	hippocampus	NA	Normal
GSE104323	GSM2795330	Dentate gyrus	hippocampus	NA	Normal
GSE104323	GSM2795331	Dentate gyrus	hippocampus	NA	Normal
GSE104323	GSM2795332	Dentate gyrus	hippocampus	NA	Normal
GSE104323	GSM2795333	Dentate gyrus	hippocampus	NA	Normal
GSE104323	GSM2795334	Dentate gyrus	hippocampus	NA	Normal
GSE104323	GSM2795335	Dentate gyrus	hippocampus	NA	Normal
GSE104323	GSM2795336	Dentate gyrus	hippocampus	NA	Normal
GSE104323	GSM2795337	Dentate gyrus	hippocampus	NA	Normal
GSE104323	GSM2795338	Dentate gyrus	hippocampus	NA	Normal
GSE104323	GSM2795339	Dentate gyrus	hippocampus	NA	Normal
GSE104323	GSM2795340	Dentate gyrus	hippocampus	NA	Normal
GSE104323	GSM2795341	Dentate gyrus	hippocampus	NA	Normal
GSE104323	GSM2795342	Dentate gyrus	hippocampus	NA	Normal
GSE104323	GSM2795343	Dentate gyrus	hippocampus	NA	Normal
GSE104323	GSM2795344	Dentate gyrus	hippocampus	NA	Normal
GSE104323	GSM2795345	Dentate gyrus	hippocampus	NA	Normal
GSE104323	GSM2795346	Dentate gyrus	hippocampus	NA	Normal
GSE104323	GSM2795347	Dentate gyrus	hippocampus	NA	Normal
GSE104323	GSM2795348	Dentate gyrus	hippocampus	NA	Normal
GSE104323	GSM2795349	Dentate gyrus	hippocampus	NA	Normal
GSE104323	GSM2795350	Dentate gyrus	hippocampus	NA	Normal
GSE104323	GSM2795351	Dentate gyrus	hippocampus	NA	Normal
GSE104323	GSM2795352	Dentate gyrus	hippocampus	NA	Normal
GSE104323	GSM2795353	Dentate gyrus	hippocampus	NA	Normal
GSE104323	GSM2795354	Dentate gyrus	hippocampus	NA	Normal
GSE104323	GSM2795355	Dentate gyrus	hippocampus	NA	Normal
GSE104323	GSM2795356	Dentate gyrus	hippocampus	NA	Normal
GSE104323	GSM2795357	Dentate gyrus	hippocampus	NA	Normal
GSE104323	GSM2795358	Dentate gyrus	hippocampus	NA	Normal
GSE104323	GSM2795359	Dentate gyrus	hippocampus	NA	Normal
GSE104323	GSM2795360	Dentate gyrus	hippocampus	NA	Normal
GSE104323	GSM2795361	Dentate gyrus	hippocampus	NA	Normal
GSE104323	GSM2795362	Dentate gyrus	hippocampus	NA	Normal
GSE104323	GSM2795363	Dentate gyrus	hippocampus	NA	Normal
GSE104323	GSM2795364	Dentate gyrus	hippocampus	NA	Normal
GSE104323	GSM2795365	Dentate gyrus	hippocampus	NA	Normal
GSE104323	GSM2795366	Dentate gyrus	hippocampus	NA	Normal
GSE104323	GSM2795367	Dentate gyrus	hippocampus	NA	Normal
GSE104323	GSM2795368	Dentate gyrus	hippocampus	NA	Normal
GSE104323	GSM2795369	Dentate gyrus	hippocampus	NA	Normal
GSE104323	GSM2795370	Dentate gyrus	hippocampus	NA	Normal
GSE104323	GSM2795371	Dentate gyrus	hippocampus	NA	Normal
GSE104323	GSM2795372	Dentate gyrus	hippocampus	NA	Normal
GSE104323	GSM2795373	Dentate gyrus	hippocampus	NA	Normal
GSE104323	GSM2795374	Dentate gyrus	hippocampus	NA	Normal
GSE104323	GSM2795375	Dentate gyrus	hippocampus	NA	Normal
GSE104323	GSM2795376	Dentate gyrus	hippocampus	NA	Normal
GSE104323	GSM2795377	Dentate gyrus	hippocampus	NA	Normal
GSE104323	GSM2795378	Dentate gyrus	hippocampus	NA	Normal
GSE104323	GSM2795379	Dentate gyrus	hippocampus	NA	Normal
GSE104323	GSM2795380	Dentate gyrus	hippocampus	NA	Normal
GSE104323	GSM2795381	Dentate gyrus	hippocampus	NA	Normal
GSE104323	GSM2795382	Dentate gyrus	hippocampus	NA	Normal
GSE104323	GSM2795383	Dentate gyrus	hippocampus	NA	Normal
GSE104323	GSM2795384	Dentate gyrus	hippocampus	NA	Normal
GSE104323	GSM2795385	Dentate gyrus	hippocampus	NA	Normal
GSE104323	GSM2795386	Dentate gyrus	hippocampus	NA	Normal
GSE104323	GSM2795387	Dentate gyrus	hippocampus	NA	Normal
GSE104323	GSM2795388	Dentate gyrus	hippocampus	NA	Normal
GSE104323	GSM2795389	Dentate gyrus	hippocampus	NA	Normal
GSE104323	GSM2795390	Dentate gyrus	hippocampus	NA	Normal
GSE104323	GSM2795391	Dentate gyrus	hippocampus	NA	Normal
GSE104323	GSM2795392	Dentate gyrus	hippocampus	NA	Normal
GSE104323	GSM2795393	Dentate gyrus	hippocampus	NA	Normal
GSE104323	GSM2795394	Dentate gyrus	hippocampus	NA	Normal
GSE104323	GSM2795395	Dentate gyrus	hippocampus	NA	Normal
GSE104323	GSM2795396	Dentate gyrus	hippocampus	NA	Normal
GSE104323	GSM2795397	Dentate gyrus	hippocampus	NA	Normal
GSE104323	GSM2795398	Dentate gyrus	hippocampus	NA	Normal
GSE104323	GSM2795399	Dentate gyrus	hippocampus	NA	Normal
GSE104323	GSM2795400	Dentate gyrus	hippocampus	NA	Normal
GSE104323	GSM2795401	Dentate gyrus	hippocampus	NA	Normal
GSE104323	GSM2795402	Dentate gyrus	hippocampus	NA	Normal
GSE104323	GSM2795403	Dentate gyrus	hippocampus	NA	Normal
GSE104323	GSM2795404	Dentate gyrus	hippocampus	NA	Normal
GSE104323	GSM2795405	Dentate gyrus	hippocampus	NA	Normal
GSE104323	GSM2795406	Dentate gyrus	hippocampus	NA	Normal
GSE104323	GSM2795407	Dentate gyrus	hippocampus	NA	Normal
GSE104323	GSM2795408	Dentate gyrus	hippocampus	NA	Normal
GSE104323	GSM2795409	Dentate gyrus	hippocampus	NA	Normal
GSE104323	GSM2795410	Dentate gyrus	hippocampus	NA	Normal
GSE104323	GSM2795411	Dentate gyrus	hippocampus	NA	Normal
GSE104323	GSM2795412	Dentate gyrus	hippocampus	NA	Normal
GSE104323	GSM2795413	Dentate gyrus	hippocampus	NA	Normal
GSE104323	GSM2795414	Dentate gyrus	hippocampus	NA	Normal
GSE104323	GSM2795415	Dentate gyrus	hippocampus	NA	Normal
GSE104323	GSM2795416	Dentate gyrus	hippocampus	NA	Normal
GSE104323	GSM2795417	Dentate gyrus	hippocampus	NA	Normal
GSE104323	GSM2795418	Dentate gyrus	hippocampus	NA	Normal
GSE104323	GSM2795419	Dentate gyrus	hippocampus	NA	Normal
GSE104323	GSM2795420	Dentate gyrus	hippocampus	NA	Normal
GSE104323	GSM2795421	Dentate gyrus	hippocampus	NA	Normal
GSE104323	GSM2795422	Dentate gyrus	hippocampus	NA	Normal
GSE104323	GSM2795423	Dentate gyrus	hippocampus	NA	Normal
GSE104323	GSM2795424	Dentate gyrus	hippocampus	NA	Normal
GSE104323	GSM2795425	Dentate gyrus	hippocampus	NA	Normal
GSE104323	GSM2795426	Dentate gyrus	hippocampus	NA	Normal
GSE104323	GSM2795427	Dentate gyrus	hippocampus	NA	Normal
GSE104323	GSM2795428	Dentate gyrus	hippocampus	NA	Normal
GSE104323	GSM2795429	Dentate gyrus	hippocampus	NA	Normal
GSE104323	GSM2795430	Dentate gyrus	hippocampus	NA	Normal
GSE104323	GSM2795431	Dentate gyrus	hippocampus	NA	Normal
GSE104323	GSM2795432	Dentate gyrus	hippocampus	NA	Normal
GSE104323	GSM2795433	Dentate gyrus	hippocampus	NA	Normal
GSE104323	GSM2795434	Dentate gyrus	hippocampus	NA	Normal
GSE104323	GSM2795435	Dentate gyrus	hippocampus	NA	Normal
GSE104323	GSM2795436	Dentate gyrus	hippocampus	NA	Normal
GSE104323	GSM2795437	Dentate gyrus	hippocampus	NA	Normal
GSE104323	GSM2795438	Dentate gyrus	hippocampus	NA	Normal
GSE104323	GSM2795439	Dentate gyrus	hippocampus	NA	Normal
GSE104323	GSM2795440	Dentate gyrus	hippocampus	NA	Normal
GSE104323	GSM2795441	Dentate gyrus	hippocampus	NA	Normal
GSE104323	GSM2795442	Dentate gyrus	hippocampus	NA	Normal
GSE104323	GSM2795443	Dentate gyrus	hippocampus	NA	Normal
GSE104323	GSM2795444	Dentate gyrus	hippocampus	NA	Normal
GSE104323	GSM2795445	Dentate gyrus	hippocampus	NA	Normal
GSE104323	GSM2795446	Dentate gyrus	hippocampus	NA	Normal
GSE104323	GSM2795447	Dentate gyrus	hippocampus	NA	Normal
GSE104323	GSM2795448	Dentate gyrus	hippocampus	NA	Normal
GSE104323	GSM2795449	Dentate gyrus	hippocampus	NA	Normal
GSE104323	GSM2795450	Dentate gyrus	hippocampus	NA	Normal
GSE104323	GSM2795451	Dentate gyrus	hippocampus	NA	Normal
GSE104323	GSM2795452	Dentate gyrus	hippocampus	NA	Normal
GSE104323	GSM2795453	Dentate gyrus	hippocampus	NA	Normal
GSE104323	GSM2795454	Dentate gyrus	hippocampus	NA	Normal
GSE104323	GSM2795455	Dentate gyrus	hippocampus	NA	Normal
GSE104323	GSM2795456	Dentate gyrus	hippocampus	NA	Normal
GSE106447	GSM2837690	Hippocampal neurogenic niche	hippocampus	NA	Normal
GSE106447	GSM2837691	Hippocampal neurogenic niche	hippocampus	NA	Normal
GSE106447	GSM2837692	Hippocampal neurogenic niche	hippocampus	NA	Normal
GSE106447	GSM2837693	Hippocampal neurogenic niche	hippocampus	NA	Normal
GSE106447	GSM2837694	Hippocampal neurogenic niche	hippocampus	NA	Normal
GSE106447	GSM2837695	Hippocampal neurogenic niche	hippocampus	NA	Normal
GSE106447	GSM2837696	Hippocampal neurogenic niche	hippocampus	NA	Normal
GSE106447	GSM2837697	Hippocampal neurogenic niche	hippocampus	NA	Normal
GSE106447	GSM2837698	Hippocampal neurogenic niche	hippocampus	NA	Normal
GSE106447	GSM2884467	Hippocampal neurogenic niche	hippocampus	NA	Normal
GSE106447	GSM2884468	Hippocampal neurogenic niche	hippocampus	NA	Normal
GSE106447	GSM2884469	Hippocampal neurogenic niche	hippocampus	NA	Normal
GSE106447	GSM2884470	Hippocampal neurogenic niche	hippocampus	NA	Normal
GSE106447	GSM2884471	Hippocampal neurogenic niche	hippocampus	NA	Normal
GSE106447	GSM2884472	Hippocampal neurogenic niche	hippocampus	NA	Normal
GSE106447	GSM2884473	Hippocampal neurogenic niche	hippocampus	NA	Normal
GSE106447	GSM2884474	Hippocampal neurogenic niche	hippocampus	NA	Normal
GSE106447	GSM2884475	Hippocampal neurogenic niche	hippocampus	NA	Normal
GSE106447	GSM2884476	Hippocampal neurogenic niche	hippocampus	NA	Normal
GSE106447	GSM2884477	Hippocampal neurogenic niche	hippocampus	NA	Normal
GSE106447	GSM2884478	Hippocampal neurogenic niche	hippocampus	NA	Normal
GSE106447	GSM2884479	Hippocampal neurogenic niche	hippocampus	NA	Normal
GSE106447	GSM2884480	Hippocampal neurogenic niche	hippocampus	NA	Normal
GSE106447	GSM2884481	Hippocampal neurogenic niche	hippocampus	NA	Normal
GSE106447	GSM2884482	Hippocampal neurogenic niche	hippocampus	NA	Normal
GSE106447	GSM2884483	Hippocampal neurogenic niche	hippocampus	NA	Normal
GSE106447	GSM2884484	Hippocampal neurogenic niche	hippocampus	NA	Normal
GSE106447	GSM2884485	Hippocampal neurogenic niche	hippocampus	NA	Normal
GSE106447	GSM2884486	Hippocampal neurogenic niche	hippocampus	NA	Normal
GSE106447	GSM2884487	Hippocampal neurogenic niche	hippocampus	NA	Normal
GSE106447	GSM2884488	Hippocampal neurogenic niche	hippocampus	NA	Normal
GSE106447	GSM2884489	Hippocampal neurogenic niche	hippocampus	NA	Normal
GSE106447	GSM2884490	Hippocampal neurogenic niche	hippocampus	NA	Normal
GSE106678	GSM2845359	Cortex	cortex	NA	Normal
GSE106678	GSM2845360	Cortex	cortex	NA	Normal
GSE106678	GSM2845361	Cortex	cortex	Male	Normal
GSE106678	GSM2845362	Cortex	cortex	Male	Normal
GSE106678	GSM2845363	Cortex	cortex	Male	Normal
GSE106678	GSM2845364	Cortex	cortex	Male	Normal
GSE106678	GSM2845365	Cortex	cortex	Male	Normal
GSE106678	GSM2845366	Cortex	cortex	Male	Normal
GSE106678	GSM2845367	Cortex	cortex	Male	Normal
GSE106678	GSM2845368	Cortex	cortex	Male	Normal
GSE106678	GSM2845369	Cortex	cortex	Male	Normal
GSE106678	GSM2845370	Cortex	cortex	Male	Normal
GSE106678	GSM2845371	Cortex	cortex	Male	Normal
GSE106678	GSM2845372	Cortex	cortex	Male	Normal
GSE106678	GSM2845373	Cortex	cortex	Male	Normal
GSE106678	GSM2845374	Cortex+striatum	cortex+diencephalon	Male	Normal
GSE106678	GSM2845375	Cortex+striatum	cortex+diencephalon	Male	Normal
GSE106678	GSM2845376	Cortex+striatum	cortex+diencephalon	Male	Normal
GSE106678	GSM2845377	Cortex+striatum	cortex+diencephalon	Male	Normal
GSE108761	GSM2971228	Lateral geniculate nucleus	diencephalon	NA	Normal
GSE108761	GSM2971229	Lateral geniculate nucleus	diencephalon	NA	Normal
GSE108761	GSM2971230	Lateral geniculate nucleus	diencephalon	NA	Normal
GSE108761	GSM2971231	Lateral geniculate nucleus	diencephalon	NA	Normal
GSE108761	GSM2971232	Lateral geniculate nucleus	diencephalon	NA	Normal
GSE108761	GSM2971233	Lateral geniculate nucleus	diencephalon	NA	Normal
GSE108761	GSM2971234	Lateral geniculate nucleus	diencephalon	NA	Normal
GSE108761	GSM2971235	Lateral geniculate nucleus	diencephalon	NA	Normal
GSE108761	GSM2971236	Lateral geniculate nucleus	diencephalon	NA	Normal
GSE108761	GSM2971237	Lateral geniculate nucleus	diencephalon	NA	Normal
GSE108761	GSM2971238	Lateral geniculate nucleus	diencephalon	NA	Normal
GSE108761	GSM2971239	Lateral geniculate nucleus	diencephalon	NA	Normal
GSE108761	GSM2971240	Lateral geniculate nucleus	diencephalon	NA	Normal
GSE108761	GSM2971241	Lateral geniculate nucleus	diencephalon	NA	Normal
GSE108761	GSM2971242	Lateral geniculate nucleus	diencephalon	NA	Normal
GSE108761	GSM2971243	Lateral geniculate nucleus	diencephalon	NA	Normal
GSE122357	GSM3464549	Cerebellum	cerebellum	Male	Normal
GSE122357	GSM3464550	Cerebellum	cerebellum	Male	Normal
GSE122357	GSM3464551	Cerebellum	cerebellum	Male	Normal
GSE123335	GSM3500947	Cortex	cortex	NA	Normal
GSE123335	GSM3500948	Cortex	cortex	NA	Normal
GSE123335	GSM3500949	Cortex	cortex	NA	Normal
GSE123335	GSM3500950	Cortex	cortex	NA	Normal
GSE123335	GSM3500951	Cortex	cortex	NA	Normal
GSE123335	GSM3500952	Cortex	cortex	NA	Normal
GSE123335	GSM3500953	Cortex	cortex	NA	Normal
GSE123335	GSM3500954	Cortex	cortex	NA	Normal
GSE123335	GSM3500955	Cortex	cortex	NA	Normal
GSE143796	GSM4551552	Hippocampus	hippocampus	Male	Normal
GSE143796	GSM4551553	Hippocampus	hippocampus	Male	Normal
GSE147693	GSM4443373	Brain	all	NA	Normal
GSE147693	GSM4443374	Brain	all	NA	Normal
GSE147693	GSM4443375	Brain	all	NA	Normal
GSE147693	GSM4443376	Brain	all	NA	Normal
GSE147693	GSM4443377	Brain	all	NA	Normal
GSE147693	GSM4443378	Brain	all	NA	Normal
GSE147693	GSM4443379	Brain	all	NA	Normal
GSE147693	GSM4443380	Brain	all	NA	Normal
GSE147693	GSM4443381	Brain	all	NA	Normal
GSE152125	GSM4603496	Forebrain	cortex+diencephalon	NA	Normal
GSE152125	GSM4603497	Forebrain	cortex+diencephalon	NA	Normal
GSE152125	GSM4603498	Forebrain	cortex+diencephalon	NA	Tamoxifen treatment
GSE133531	GSM3934450	Forebrain	cortex+diencephalon	NA	Normal
GSE133531	GSM3934451	Forebrain	cortex+diencephalon	NA	Normal
GSE133531	GSM3934452	Forebrain	cortex+diencephalon	NA	Normal
GSE133531	GSM3934453	Forebrain	cortex+diencephalon	NA	Normal
GSE133531	GSM3934454	Forebrain	cortex+diencephalon	NA	Normal
GSE133531	GSM3934455	Hindbrain	cerebellum+brainstem	NA	Normal
GSE133531	GSM3934456	Pons	brainstem	NA	Normal
GSE133531	GSM3934457	Pons	brainstem	NA	Normal
GSE133531	GSM3934458	Pons	brainstem	NA	Normal
GSE133531	GSM3934459	Pons	brainstem	NA	Normal
GSE121654	GSM3442006	Brain	all	Female	Normal
GSE121654	GSM3442007	Brain	all	Male	Normal
GSE121654	GSM3442008	Brain	all	Female	Normal
GSE121654	GSM3442009	Brain	all	Female	Normal
GSE121654	GSM3442010	Brain	all	Male	Normal
GSE121654	GSM3442011	Brain	all	Female	Normal
GSE121654	GSM3442012	Brain	all	Male	Normal
GSE121654	GSM3442013	Brain	all	Male	Normal
GSE121654	GSM3442014	Brain	all	Male	Normal
GSE121654	GSM3442015	Brain	all	Female	Normal
GSE121654	GSM3442016	Brain	all	Male	Normal
GSE121654	GSM3442017	Brain	all	Male	Normal
GSE121654	GSM3442018	Brain	all	Female	Normal
GSE121654	GSM3442019	Brain	all	Female	Normal
GSE121654	GSM3442020	Brain	all	Female	Normal
GSE121654	GSM3442021	Brain	all	Male	Normal
GSE121654	GSM3442022	Brain	all	Male	Normal
GSE121654	GSM3442023	Brain	all	Male	Normal
GSE121654	GSM3442024	Brain	all	Male	Normal
GSE121654	GSM3442025	Brain	all	Male	Normal
GSE121654	GSM3442026	Brain	all	Male	Normal
GSE121654	GSM3442027	Brain	all	Male	Normal
GSE121654	GSM3442028	Brain	all	Female	Normal
GSE121654	GSM3442029	Brain	all	Female	Normal
GSE121654	GSM3442030	Brain	all	Male	Normal
GSE121654	GSM3442031	Brain	all	Male	Normal
GSE121654	GSM3442032	Brain	all	Female	Normal
GSE121654	GSM3442033	Brain	all	Female	Normal
GSE121654	GSM3442034	Brain	all	Male	Normal
GSE121654	GSM3442035	Brain	all	Male	Normal
GSE121654	GSM3442036	Brain	all	Male	Normal
GSE121654	GSM3442037	Brain	all	Male	Normal
GSE121654	GSM3442038	Brain	all	Male	Normal
GSE121654	GSM3442039	Brain	all	Male	Normal
GSE121654	GSM3442040	Brain	all	Male	Normal
GSE121654	GSM3442041	Subcortical White Matter	meninges and other extracerebral areas	Male	Saline injection
GSE121654	GSM3442042	Subcortical White Matter	meninges and other extracerebral areas	Male	Saline injection
GSE121654	GSM3442043	Subcortical White Matter	meninges and other extracerebral areas	Male	Saline injection
GSE121654	GSM3442044	Subcortical White Matter	meninges and other extracerebral areas	Male	Lysolecithin injection
GSE121654	GSM3442045	Subcortical White Matter	meninges and other extracerebral areas	Male	Lysolecithin injection
GSE121654	GSM3442046	Subcortical White Matter	meninges and other extracerebral areas	Male	Lysolecithin injection
GSE121654	GSM3442047	Brain	all	Female	Purified without Percoll
GSE121654	GSM3442048	Brain	all	Female	Purified without Percoll
GSE121654	GSM3442049	Brain	all	Female	Purified without Percoll
GSE121654	GSM3442050	Brain	all	Female	Purified with Percoll
GSE121654	GSM3442051	Brain	all	Female	Purified with Percoll
GSE121654	GSM3442052	Brain	all	Female	Purified with Percoll
GSE129730	GSM3720936	Cerebellum	cerebellum	NA	Normal
GSE129730	GSM3720937	Cerebellum	cerebellum	NA	Normal
GSE129730	GSM3720938	Cerebellum	cerebellum	NA	Normal
GSE129730	GSM3720939	Cerebellum	cerebellum	NA	Normal
GSE129730	GSM3720940	Cerebellum	cerebellum	NA	Normal
GSE129730	GSM3720941	Cerebellum	cerebellum	NA	Vehicle-treated Medulloblastoma
GSE129730	GSM3720942	Cerebellum	cerebellum	NA	Vehicle-treated Medulloblastoma
GSE129730	GSM3720943	Cerebellum	cerebellum	NA	Vehicle-treated Medulloblastoma
GSE129730	GSM3720944	Cerebellum	cerebellum	NA	Vehicle-treated Medulloblastoma
GSE129730	GSM3720945	Cerebellum	cerebellum	NA	Vehicle-treated Medulloblastoma
GSE129730	GSM3720946	Cerebellum	cerebellum	NA	Vismodegib-treated Medulloblastoma
GSE129730	GSM3720947	Cerebellum	cerebellum	NA	Vismodegib-treated Medulloblastoma
GSE129730	GSM3720948	Cerebellum	cerebellum	NA	Vismodegib-treated Medulloblastoma
GSE129730	GSM3720949	Cerebellum	cerebellum	NA	Vismodegib-treated Medulloblastoma
GSE129730	GSM3720950	Cerebellum	cerebellum	NA	Vismodegib-treated Medulloblastoma
GSE140399	GSM4160643	Cortex	cortex	Male	Normal
GSE140399	GSM4160644	Cortex	cortex	Male	Trem2-/-
GSE140399	GSM4160645	Cortex	cortex	Male	AD
GSE140399	GSM4160646	Cortex	cortex	Male	AD, Trem2-/-
GSE140399	GSM4160647	Hippocampus	hippocampus	Male	Normal
GSE140399	GSM4160648	Hippocampus	hippocampus	Male	Trem2-/-
GSE140399	GSM4160649	Hippocampus	hippocampus	Male	AD
GSE140399	GSM4160650	Hippocampus	hippocampus	Male	AD, Trem2-/-
GSE140510	GSM4173504	Nuclei of brain	brainstem	Male	Normal
GSE140510	GSM4173505	Nuclei of brain	brainstem	Male	Normal
GSE140510	GSM4173506	Nuclei of brain	brainstem	Male	Normal
GSE140510	GSM4173507	Nuclei of brain	brainstem	Male	Trem2-/-
GSE140510	GSM4173508	Nuclei of brain	brainstem	Male	Trem2-/-
GSE140510	GSM4173509	Nuclei of brain	brainstem	Male	Trem2-/-
GSE140510	GSM4173510	Nuclei of brain	brainstem	Male	AD
GSE140510	GSM4173511	Nuclei of brain	brainstem	Male	AD
GSE140510	GSM4173512	Nuclei of brain	brainstem	Male	AD
GSE140510	GSM4173513	Nuclei of brain	brainstem	Male	AD, Trem2-/-
GSE140510	GSM4173514	Nuclei of brain	brainstem	Male	AD, Trem2-/-
GSE140510	GSM4173515	Nuclei of brain	brainstem	Male	AD, Trem2-/-
