# Supplementary material for: Comprehensive analyses of brain cell communications based on multiple scRNA‐seq and snRNA‐seq datasets for revealing novel mechanism in neurodegenerative diseases
Source: CNS Neurosci Ther. 2023 Jun 2;29(10):2775–86. doi: 10.1111/cns.14280 (PMC10493674; doi:10.1111/cns.14280)
Supplement: Supplementary file 8 — Table S2 [file CNS-29-2775-s009.xlsx]

## Sheet: Supplementary Table 2
Supplementary Table 2. Sequencing information for all datasets.
GEO_ID	type
GSE104276	single cell
GSE118257	single-nucleus
GSE124335	single cell
GSE126836	single-nucleus
GSE129308	single cell
GSE135437	single cell
GSE137537	single cell
GSE137846	single cell
GSE138852	single-nucleus
GSE144136	single-nucleus
GSE147528	single-nucleus
GSE97930	single-nucleus
GSE104323	single cell
GSE106447	Single cell
GSE106678	single-nucleus
GSE108761	Single-cell
GSE121654	Single-cell
GSE122357	Single-cell
GSE123335	Single-cell
GSE129730	Single-cell
GSE133531	Single-cell
GSE140399	single-nucleus
GSE140510	single-nucleus
GSE143796	Single-cell
GSE147693	Single-cell
GSE152125	Single-cell
GSE63472	Single-cell
GSE87544	Single-cell
