# Supplementary material for: Comprehensive analyses of brain cell communications based on multiple scRNA‐seq and snRNA‐seq datasets for revealing novel mechanism in neurodegenerative diseases
Source: CNS Neurosci Ther. 2023 Jun 2;29(10):2775–86. doi: 10.1111/cns.14280 (PMC10493674; doi:10.1111/cns.14280)
Supplement: Supplementary file 9 — Table S3 [file CNS-29-2775-s003.xlsx]

## Sheet: human
Supplementary Table 3a. Markers of major cell types in the human brain.
celltype	marker
Astrocytes	GFAP,ALDH1L1,SOX9,AQP4,ATP13A4,CBS
Endothelial cells	CLDN5,ADGRL4,ITM2A,ESAM,A2M,APOLD1,SPARC
Microglia	CX3CR1,ADRB2,CCL3,CSF1R,P2RY12,SALL1,ADORA3,CD68
Neurons	SLC17A7,STMN2,SYT1,SYN1,C14orf37,CDO1,CNTN4,COBL,DCN,DLX1,DLX2,DLX5,DLX6,TMEM130
Oligodendrocytes	MAG,MOG,MOBP,OLIG2,UGT8,CNP,FA2H
Oligodendrocyte precursor cells(OPC)	PDGFRA,MMP15,NEU4,FYN,NNAT

## Sheet: mouse
Supplementary Table 3b. Markers of major cell types in the mouse brain.
celltype	marker
Astrocytes	Aqp4,Gfap,Aldh1l1,Sox9,Slc1a3,Lcat,Fgfr3,Apoe,Tril,Aldoc,Acsl6,Cbs,Gja1,Agt,Nkain4,Slc4a4,Atp13a4,Slc1a2
Endothelial cells	Cldn5,Itm2a,Vwf,Bmx,Fam167b,A2m,Vtn,Apold1,Flt1,Clec1b,Tm4sf1
Microglia	Csf1r,Adrb2,Gpr183,Sall1,Cx3cr1,P2ry12,Ccl4
Neurons	Gria3,Tmem130,Eno2,Kcnk1
Oligodendrocytes	Olig1,Olig2,Zdhhc9,Galc,Klk6,Opalin,Plp1,Mbp,Sec14l5,Ugt8a,Sox8,Mog,Gjb1,Mobp,Omg,Mag,Aspa
Oligodendrocyte precursor cells(OPC)	Pdgfra,Gpr37l1,Cdo1,Cspg4,Epn2,Lhfpl3,Pcdh15,C1ql1,Sox10
