# Supplementary material for: Comprehensive analyses of brain cell communications based on multiple scRNA‐seq and snRNA‐seq datasets for revealing novel mechanism in neurodegenerative diseases
Source: CNS Neurosci Ther. 2023 Jun 2;29(10):2775–86. doi: 10.1111/cns.14280 (PMC10493674; doi:10.1111/cns.14280)
Supplement: Supplementary file 10 — Table S4 [file CNS-29-2775-s002.xlsx]

## Sheet: Human
Supplementary Table 4a. Grouping for human datasets.
gender	disease	region
GSE97930-Female	GSE97930	GSE138852	hippocampus
GSE97930-Male	GSE104276	GSE147528	hippocampus
GSE104276-Female	GSE124335-Normal	GSE129308	frontal lobe
GSE104276-Male	GSE124335-MS	GSE147528	frontal lobe
GSE126836-Female	GSE126836	GSE124335	parietal lobe
GSE126836-Male	GSE118257-Normal	GSE118257	meninges and other extracerebral areas
GSE118257-Normal-Male	GSE118257-MS	GSE124335	frontal lobe
GSE118257-MS-Male	GSE129308-AD	GSE124335	temporal lobe
GSE118257-MS-Female	GSE135437-Normal	GSE135437	temporal lobe
GSE129308-AD-Female	GSE137537	GSE97930	occipital lobe
GSE129308-AD-Male	GSE137846	GSE118257	meninges and other extracerebral areas
GSE135437-Normal-Female	GSE138852-AD	GSE137537	meninges and other extracerebral areas
GSE135437-Normal-Male	GSE138852-Normal	GSE137846	meninges and other extracerebral areas
GSE138852-AD-Male	GSE144136-Normal	GSE138852	hippocampus
GSE138852-Normal-Male	GSE147528-Normal	GSE147528	hippocampus
	GSE147528-AD	GSE97930	frontal lobe
	GSE147528-AD-early	GSE104276	frontal lobe
	GSE147528-AD-late	GSE147528	frontal lobe
		GSE144136	frontal lobe
		GSE126836	diencephalon
		GSE97930	cerebellum

## Sheet: Mouse
Supplementary Table 4b. Grouping for mouse datasets.
gender	disease	region
GSE106678-Male	GSE63472	GSE63472	meninges and other extracerebral areas
GSE121654-Normal-Female	GSE87544-Normal	GSE87544-Normal	diencephalon
GSE121654-Normal-Male	GSE104323	GSE104323	hippocampus
	GSE106447	GSE106447	hippocampus
	GSE108761	GSE106678	cortex
	GSE122357	GSE106678	cortex+diencephalon
	GSE123335	GSE108761	diencephalon
	GSE143796	GSE122357	cerebellum
	GSE147693	GSE123335	cortex
	GSE152125-Normal	GSE143796	hippocampus
	GSE133531	GSE152125-Normal	cortex+diencephalon
	GSE121654-Normal	GSE133531	cortex+diencephalon
	GSE129730-Normal	GSE133531	cortex+brainstem
	GSE140399-Normal	GSE133531	brainstem
	GSE140399-AD	GSE129730-Normal	cerebellum
	GSE140510-Normal	GSE140510-Normal	brainstem
	GSE140510-AD	GSE140510-AD	brainstem
		GSE140399-Normal	cortex
		GSE140399-AD	cortex
		GSE140399-Normal	hippocampus
		GSE140399-AD	hippocampus
