# Supplementary material for: Comprehensive analyses of brain cell communications based on multiple scRNA‐seq and snRNA‐seq datasets for revealing novel mechanism in neurodegenerative diseases
Source: CNS Neurosci Ther. 2023 Jun 2;29(10):2775–86. doi: 10.1111/cns.14280 (PMC10493674; doi:10.1111/cns.14280)
Supplement: Supplementary file 11 — Table S5 [file CNS-29-2775-s007.xlsx]

## Sheet: human
Supplementary Table 5a. Number of cells in human datasets.
GSE	celltype	Cell count
GSE104276	Astrocytes	95
	Microglia	78
	Neurons	2086
	Oligodendrocyte precursor cells	77
GSE118257MS	Astrocytes	669
	Endothelial cells	1350
	Microglia	613
	Neurons	3443
	Oligodendrocytes	4034
	Oligodendrocyte precursor cells	187
	Other_x000D_ cells	799
GSE118257Normal	Astrocytes	455
	Endothelial cells	262
	Microglia	202
	Neurons	1937
	Oligodendrocytes	3306
	Oligodendrocyte precursor cells	428
	Other_x000D_ cells	1
GSE124335MS	Microglia	92
	Oligodendrocytes	66
	Oligodendrocyte precursor cells	167
	Other_x000D_ cells	15
GSE124335Normal	Microglia	761
	Oligodendrocytes	66
	Oligodendrocyte precursor cells	3
GSE126836	Astrocytes	4769
	Endothelial cells	1029
	Microglia	2515
	Neurons	1322
	Oligodendrocytes	23767
	Oligodendrocyte precursor cells	6405
	Other_x000D_ cells	342
GSE129308AD	Astrocytes	863
	Neurons	73250
	Oligodendrocytes	673
	Oligodendrocyte precursor cells	270
GSE135437	Microglia	3988
	Oligodendrocytes	40
	Other_x000D_ cells	63
GSE137537	Astrocytes	885
	Endothelial cells	49
	Microglia	25
	Neurons	18218
	Oligodendrocyte precursor cells	714
	Other_x000D_ cells	170
GSE137846	Astrocytes	611
	Endothelial cells	80
	Microglia	225
	Neurons	2330
GSE138852AD	Astrocytes	724
	Microglia	237
	Neurons	553
	Oligodendrocytes	4983
	Oligodendrocyte precursor cells	122
	Other_x000D_ cells	54
GSE138852Normal	Astrocytes	1729
	Microglia	324
	Neurons	748
	Oligodendrocytes	2719
	Oligodendrocyte precursor cells	935
	Other_x000D_ cells	86
GSE144136	Astrocytes	2141
	Endothelial cells	193
	Microglia	469
	Neurons	28462
	Oligodendrocytes	2808
	Oligodendrocyte precursor cells	1139
GSE147528AD	Astrocytes	14353
	Endothelial cells	1863
	Microglia	9437
	Neurons	60793
	Oligodendrocytes	36141
	Oligodendrocyte precursor cells	6882
GSE147528Normal	Astrocytes	2942
	Endothelial cells	88
	Microglia	1273
	Neurons	43437
	Oligodendrocytes	5119
	Oligodendrocyte precursor cells	1873
GSE97930	Astrocytes	1931
	Endothelial cells	285
	Microglia	653
	Neurons	27047
	Oligodendrocytes	4106
	Oligodendrocyte precursor cells	1267

## Sheet: mouse
Supplementary Table 5b. Number of cells in mouse datasets.
GSE	celltype	Cell count
GSE104323	Astrocytes	4564
	Endothelial cells	699
	Microglia	508
	Neurons	16357
	Oligodendrocytes	930
	Oligodendrocyte precursor cells	773
GSE106447	Astrocytes	489
	Endothelial cells	48
	Microglia	658
	Neurons	300
	Oligodendrocytes	168
	Oligodendrocyte precursor cells	368
	Other_x000D_ cells	1211
GSE106678	Endothelial cells	369
	Microglia	297
	Neurons	34590
	Oligodendrocytes	1109
	Other_x000D_ cells	747
GSE108761	Astrocytes	6689
	Endothelial cells	9173
	Microglia	2277
	Neurons	19475
	Oligodendrocytes	22609
	Oligodendrocyte precursor cells	6954
	Other_x000D_ cells	552
GSE121654normal	Microglia	91863
	Neurons	3876
GSE122357	Astrocytes	2118
	Endothelial cells	308
	Microglia	343
	Neurons	159
	Oligodendrocytes	449
	Oligodendrocyte precursor cells	16235
	Other_x000D_ cells	1828
GSE123335	Astrocytes	1094
	Endothelial cells	261
	Microglia	131
	Neurons	17202
	Other_x000D_ cells	42
GSE129730normal	Astrocytes	688
	Endothelial cells	118
	Microglia	147
	Neurons	9446
	Oligodendrocytes	284
	Oligodendrocyte precursor cells	189
	Other_x000D_ cells	162
GSE133531	Astrocytes	11237
	Endothelial cells	3774
	Microglia	1577
	Neurons	22286
	Oligodendrocytes	1696
	Oligodendrocyte precursor cells	3889
	Other_x000D_ cells	20158
GSE140399AD	Astrocytes	1580
	Endothelial cells	532
	Microglia	427
	Neurons	21939
	Oligodendrocytes	977
	Oligodendrocyte precursor cells	525
	Other_x000D_ cells	90
GSE140399normal	Astrocytes	1253
	Endothelial cells	328
	Microglia	290
	Neurons	10689
	Oligodendrocytes	607
	Oligodendrocyte precursor cells	364
	Other_x000D_ cells	79
GSE140510AD	Astrocytes	3285
	Endothelial cells	1160
	Microglia	3455
	Neurons	44891
	Oligodendrocytes	9809
	Oligodendrocyte precursor cells	1892
GSE140510normal	Astrocytes	1438
	Endothelial cells	477
	Microglia	970
	Neurons	17453
	Oligodendrocytes	3872
	Oligodendrocyte precursor cells	805
GSE143796	Astrocytes	2039
	Endothelial cells	268
	Microglia	2705
	Neurons	7092
	Oligodendrocytes	1974
	Other_x000D_ cells	2062
GSE147693	Astrocytes	17966
	Endothelial cells	29025
	Microglia	21181
	Neurons	1712
	Oligodendrocyte precursor cells	2659
GSE152125normal	Endothelial cells	129
	Microglia	84
	Neurons	14353
	Oligodendrocytes	4255
	Oligodendrocyte precursor cells	791
	Other_x000D_ cells	2150
GSE63472	Astrocytes	2322
	Endothelial cells	358
	Microglia	102
	Neurons	44508
	Other_x000D_ cells	171
GSE87544normal	Astrocytes	961
	Endothelial cells	971
	Microglia	448
	Neurons	2718
	Oligodendrocytes	1813
	Oligodendrocyte precursor cells	1052
	Other_x000D_ cells	490
