# Supplementary material for: Comprehensive analyses of brain cell communications based on multiple scRNA‐seq and snRNA‐seq datasets for revealing novel mechanism in neurodegenerative diseases
Source: CNS Neurosci Ther. 2023 Jun 2;29(10):2775–86. doi: 10.1111/cns.14280 (PMC10493674; doi:10.1111/cns.14280)
Supplement: Supplementary file 12 — Table S6 [file CNS-29-2775-s006.xlsx]

## Sheet: Supplementary Table 6
Supplementary Table 6. log2(ISIscoreAD/ISIscoreNormal) between multiple cell communications for all ligand-receptor pairs.
	Ast_Ast	Ast_Endo	Ast_Mig	Ast_Neur	Ast_Olig	Ast_OPC	Endo_Ast	Endo_Endo	Endo_Mig	Endo_Neur	Endo_Olig	Endo_OPC	Mig_Ast	Mig_Endo	Mig_Mig	Mig_Neur	Mig_Olig	Mig_OPC	Neur_Ast	Neur_Endo	Neur_Mig	Neur_Neur	Neur_Olig	Neur_OPC	Olig_Ast	Olig_Endo	Olig_Mig	Olig_Neur	Olig_Olig	Olig_OPC	OPC_Ast	OPC_Endo	OPC_Mig	OPC_Neur	OPC_Olig	OPC_OPC
A2M_LRP1	-0.0581407	0.0263536	0.0880357	0.088819	0.113375	0.0209733	-0.0773732	-0.0777457	-0.0586861	-0.0705398	-0.122628	-0.0503652	-0.0594654	-0.0538831	-0.035613	-0.043793	-0.0775917	-0.0347231	-0.112102	-0.0441182	0.0172699	0.0106601	0.0055731	-0.0302909	-0.216987	-0.184239	-0.124642	-0.146442	-0.213955	-0.131329	-0.156108	-0.116175	-0.0620122	-0.0766241	-0.117913	-0.0812564
AANAT_MTNR1B	-0.550065	0	0	-2.44382	-0.46121	0.346258	0	0	0	0	0	0	0	0	0	0	0	0	-0.247387	0	0	-2.17094	-0.156049	0.650984	-0.669636	0	0	-2.58066	-0.580879	0.232578	-1.07077	0	0	-2.97267	-0.984421	-0.164338
ACTR2_LRP2	0.164893	0.461317	0.252488	0.266084	0.0278682	0.0682618	0.0538144	0.291664	0.123796	0.133638	-0.00852989	-0.0164593	0.0211512	0.22664	0.0815102	0.0895855	-0.0156658	-0.036589	0.048826	0.278575	0.116435	0.125937	-0.00925891	-0.0186988	-0.0420721	0.237174	0.0389669	0.0476785	-0.0516209	-0.114362	0.0323565	0.318737	0.11605	0.126621	-0.0239357	-0.04922
ADAM10_EFNA3	0.823932	0.289147	1.48186	0.0342254	0.784989	0.727122	0.443442	0.00837392	1.03192	-0.11995	0.406942	0.36274	0.4478	0.043619	1.00177	-0.0802382	0.415631	0.370924	0.70094	0.195939	1.33855	-0.0192654	0.662891	0.608742	0.384082	-0.00696394	0.930733	-0.109728	0.351274	0.309863	0.614159	0.121625	1.24669	-0.0674444	0.575192	0.524491
ADAM12_ITGA9	0.101345	0.0201358	0.0963676	0.0441449	-0.0436082	-0.0525782	0.137875	0.02191	0.130632	0.0577226	-0.0650501	-0.0810384	0.158728	0.0386979	0.151214	0.0741649	-0.0473337	-0.0738724	0.107265	-5.28e-05	0.100596	0.0352409	-0.0864962	-0.087104	0.10211	0.0205249	0.0971082	0.0446141	-0.0433904	-0.0526589	0.105791	0.0346295	0.101453	0.0533294	-0.0176053	-0.0359502
ADAM12_SDC4	0.0285099	0.252757	-0.0743293	0.270315	0.0839573	0.31756	0.039067	0.321903	-0.101449	0.318515	0.0944256	0.381809	0.0507098	0.353777	-0.0795755	0.352109	0.121519	0.416709	0.0233628	0.272548	-0.128773	0.267753	0.056426	0.327968	0.0288307	0.254174	-0.0740512	0.271687	0.0847505	0.319106	0.0341578	0.255929	-0.0393856	0.285889	0.108232	0.327183
ADAM15_ITGA5	0.268842	0.614325	0.151172	0.214906	0.393357	-0.319626	0.0950224	0.399746	0.0345454	0.0420089	0.191218	-0.468196	0.38445	0.789324	0.244326	0.326537	0.516271	-0.231801	0.448659	0.741725	0.273828	0.402512	0.60024	-0.112773	0.0726388	0.434056	0.0202093	0.0135766	0.16504	-0.524316	0.482688	0.822112	0.308422	0.432049	0.630992	-0.10314
ADAM15_ITGA9	0.211147	0.103632	0.204455	0.127692	0.0396369	-0.0219892	0.0981376	0.0108996	0.0927733	0.0381109	-0.0595669	-0.0630768	0.311045	0.182289	0.30293	0.207456	0.116151	0.014957	0.305656	0.206018	0.299475	0.216552	0.1684	0.0502985	0.0998871	-0.0029247	0.0935132	0.0311908	-0.0872127	-0.0848614	0.349406	0.236333	0.342336	0.249904	0.19208	0.0622756
ADAM15_ITGAV	0.0688013	0.0823689	0.134484	0.110923	-0.12821	0.0724633	-0.00171247	0.00600013	0.0430093	0.00629094	-0.157527	0.00317941	0.132357	0.150562	0.215916	0.195549	-0.104838	0.135623	0.15052	0.167854	0.22374	0.228193	-0.0391116	0.150961	-0.0140914	-0.00568614	0.0368272	-0.0108776	-0.196114	-0.00783493	0.175931	0.19525	0.257966	0.259001	-0.0377879	0.176674
ADAM15_ITGB1	0.23864	0.00933416	0.130251	-0.115282	0.0219377	0.0931382	0.109475	-0.0350682	0.0311892	-0.159693	-0.0477267	-0.000519724	0.346315	0.0506713	0.2145	-0.0800486	0.0812242	0.17123	0.351456	0.0750478	0.233092	-0.0128617	0.118127	0.20025	0.108124	-0.051071	0.0203959	-0.198993	-0.0696904	-0.0168912	0.396321	0.0905178	0.266503	-0.0073737	0.138577	0.229342
ADAM17_ERBB4	0.0501731	0.166684	0.153051	0.083285	0.0384534	0.0497038	0.0064661	0.0616554	0.0471064	0.0184917	-0.00955094	0.00634053	0.0162748	0.0785148	0.0669716	0.0316518	0.00460504	0.0160833	0.0251173	0.10728	0.0931302	0.0463157	0.0109327	0.0248432	0.00880168	0.0695406	0.0542905	0.0224329	-0.00791721	0.00865357	0.00779044	0.0701603	0.0537864	0.0215816	-0.0104082	0.0076447
ADAM17_ITGA5	0.272447	0.502518	0.141941	0.2314	0.408135	-0.24456	0.0210637	0.30796	-0.00784499	-0.0318726	0.0974147	-0.527743	0.0959792	0.315146	0.0351788	0.0530961	0.191518	-0.401382	0.134833	0.394463	0.0580024	0.0877224	0.24041	-0.3981	0.0338069	0.329909	-0.00116039	-0.0197811	0.114457	-0.522104	0.0248484	0.34084	-0.00717657	-0.0310366	0.104393	-0.544506
ADAM2_CD9	-0.426778	-0.537168	-0.31504	-0.209667	-0.426112	-0.603086	-0.406338	-0.505812	-0.300103	-0.199396	-0.398447	-0.573268	0.0497268	-0.128629	0.19033	0.337529	-0.0296359	-0.160929	-0.769343	-0.811132	-0.689141	-0.631295	-0.689947	-0.909229	-1.07044	-1.1115	-0.98807	-0.933676	-0.976721	-1.21902	-0.462682	-0.549435	-0.362357	-0.270142	-0.440771	-0.622456
ADAM2_ITGA6	0.0880046	-0.404152	0.027998	-0.0986381	-0.0815483	0.148811	0.0896739	-0.378288	0.0334082	-0.0901637	-0.073397	0.15329	0.560805	0.00162399	0.546409	0.445886	0.464515	0.706452	-0.254956	-0.676874	-0.362307	-0.517571	-0.502312	-0.286087	-0.511215	-0.963187	-0.644343	-0.815161	-0.799679	-0.579021	0.0311842	-0.422302	-0.0326454	-0.160666	-0.144243	0.079654
ADAM2_ITGA9	0.129448	-0.122404	0.11259	-0.0316785	-0.287281	-0.335644	0.129532	-0.112243	0.113433	-0.0249622	-0.273692	-0.313523	0.607457	0.360614	0.590913	0.430943	0.227914	0.0780092	-0.219182	-0.473956	-0.236191	-0.363245	-0.672325	-0.616509	-0.473788	-0.753967	-0.492705	-0.627324	-0.971606	-0.897165	0.069912	-0.171248	0.0538693	-0.0809773	-0.337933	-0.359314
ADAM2_ITGB1	0.108316	-0.246875	-0.0703814	-0.547267	-0.27436	-0.154307	0.110665	-0.228333	-0.0621094	-0.522584	-0.258204	-0.143214	0.612879	0.153168	0.414912	-0.0774396	0.193363	0.335092	-0.267633	-0.51611	-0.42471	-0.882071	-0.608934	-0.512296	-0.537715	-0.782503	-0.701227	-1.19037	-0.896985	-0.796819	0.0466829	-0.272548	-0.121791	-0.57715	-0.313687	-0.203198
ADAM2_ITGB7	-0.843387	0	-1.67308	0	-0.700141	-0.283393	0	0	0	0	0	0	-0.282227	0	-1.12614	0	-0.115932	0.307211	0	0	0	0	0	0	-1.59874	0	-2.42565	0	-1.48057	-1.0682	-0.900266	0	-1.71673	0	-0.766833	-0.354031
ADAM23_ITGA5	0.228548	0.480167	0.115651	0.184145	0.354158	-0.302244	0.965575	1.13068	0.642111	0.938524	1.18426	0.469376	0.680063	0.954169	0.447144	0.638151	0.855141	0.126417	0.196897	0.317448	0.0876073	0.170782	0.326962	-0.209781	0.430525	0.708913	0.257841	0.385803	0.582281	-0.122327	0.15402	0.361255	0.0677065	0.113949	0.265977	-0.337377
ADAM28_ITGA4	0.543234	-0.141143	0.315091	0.68416	0.0742935	-0.506017	0.0507206	-0.560354	-0.114553	0.229136	-0.408288	-0.900928	0.0695012	-0.188541	-0.017556	0.128263	-0.170857	-0.303513	0.0131379	-0.566181	-0.140483	0.187798	-0.4334	-0.88642	-0.414859	-0.992214	-0.532037	-0.194877	-0.878529	-1.33448	0.190006	-0.458045	0.00379016	0.363277	-0.279372	-0.818054
ADAM9_ITGA3	0.199897	0.258842	0.415441	0.325179	0.357727	0.253621	0.177344	0.228717	0.383791	0.283071	0.333983	0.230082	0.12665	0.166032	0.304691	0.204852	0.266655	0.171897	0.134117	0.184443	0.323342	0.240773	0.271848	0.178778	0.0493615	0.106028	0.213136	0.180359	0.149356	0.0778416	-0.00553033	0.0467325	0.131025	0.118698	0.067764	0.0117917
ADAM9_ITGA6	0.221867	-0.0261888	0.265754	0.242157	0.25628	0.43793	0.18719	-0.020151	0.232636	0.219676	0.23268	0.399573	0.128638	-0.0186232	0.167452	0.163459	0.174161	0.312401	0.156356	-0.039299	0.190651	0.168762	0.181067	0.342002	0.113901	-0.0992915	0.12069	0.0674313	0.0795559	0.245126	0.0690178	-0.114024	0.0631004	0.00233012	0.0130573	0.164565
ADAM9_ITGAV	0.098663	0.113653	0.167355	0.153827	-0.0964908	0.101176	0.0833033	0.0961412	0.141273	0.134549	-0.079123	0.0850327	0.0539377	0.0631197	0.0955008	0.0926126	-0.0631236	0.0551332	0.0581725	0.0695591	0.11245	0.0972168	-0.102681	0.0608211	0.00755761	0.0178154	0.0650284	0.0219553	-0.186955	0.0133973	-0.0227507	-0.0150057	0.0260647	-0.0241727	-0.20166	-0.0162495
ADAM9_ITGB5	-0.0763793	-0.112785	-0.0443014	0.285213	-0.105185	-0.0450135	-0.0622978	-0.0925237	-0.0353953	0.258518	-0.0897816	-0.036599	-0.0511129	-0.072173	-0.0318035	0.194779	-0.0800937	-0.0370748	-0.0866473	-0.11454	-0.0608855	0.206477	-0.129062	-0.0731441	-0.16912	-0.198258	-0.140241	0.107605	-0.248486	-0.178317	-0.186094	-0.210028	-0.160674	0.039307	-0.283101	-0.212209
ADCYAP1_ADCYAP1R1	1.22822	1.84082	2.24709	1.6784	2.27753	1.80856	0	0	0	0	0	0	0	0	0	0	0	0	-0.0870894	0.157663	0.44092	0.101798	0.466197	0.148151	0.872619	1.44235	1.83587	1.29491	1.8665	1.41359	0	0	0	0	0	0
ADCYAP1_ADRB2	2.61864	1.53725	1.43926	1.62424	1.91184	2.03223	0	0	0	0	0	0	0	0	0	0	0	0	0.746692	-0.15532	-0.065195	-0.129595	0.128506	0.237895	2.20414	1.12881	1.05713	1.20871	1.49513	1.61539	0	0	0	0	0	0
ADCYAP1_GPR84	2.68802	0	2.53312	1.49972	2.94549	3.08583	0	0	0	0	0	0	0	0	0	0	0	0	0.829047	0	0.671958	-0.274647	1.05882	1.20141	2.26242	0	2.12096	1.08029	2.50839	2.65384	0	0	0	0	0	0
ADCYAP1_PTH1R	1.7418	1.4342	2.75181	1.55976	2.10312	1.89874	0	0	0	0	0	0	0	0	0	0	0	0	0.126388	0.0562299	0.868841	-0.0532099	0.310658	0.159536	1.35334	1.08138	2.33428	1.16339	1.68882	1.49052	0	0	0	0	0	0
ADCYAP1_SCTR	2.3693	2.20179	2.11343	3.43062	1.53519	1.85295	0	0	0	0	0	0	0	0	0	0	0	0	0.539573	0.388428	0.321572	1.47635	-0.178508	0.0973015	1.95265	1.78392	1.69973	3.00814	1.12399	1.44039	0	0	0	0	0	0
ADCYAP1_TSHR	2.17776	1.41732	1.88227	1.84146	1.3649	1.59373	0	0	0	0	0	0	0	0	0	0	0	0	0.412583	-0.132141	0.241206	0.179351	-0.0806973	0.0531696	1.78247	1.02654	1.49863	1.44811	0.990285	1.21288	0	0	0	0	0	0
ADCYAP1_VIPR1	2.81434	2.26963	1.86643	3.55687	2.1943	2.38591	0	0	0	0	0	0	0	0	0	0	0	0	0.909485	0.46408	0.160667	1.46053	0.398123	0.553933	2.39849	1.86251	1.46412	3.13869	1.78357	1.97473	0	0	0	0	0	0
ADCYAP1_VIPR2	2.25723	1.96643	1.86326	2.75348	1.89363	1.53838	0	0	0	0	0	0	0	0	0	0	0	0	0.448572	0.214763	0.105012	0.849735	0.127079	0.0460338	1.84549	1.55781	1.45043	2.33959	1.47986	1.16486	0	0	0	0	0	0
ADIPOQ_ADIPOR1	-0.0962754	-0.0433697	-0.163622	-0.346161	-0.470021	-0.27159	1.13598	1.12424	1.04291	0.825117	0.701848	0.939458	0.568467	0.568567	0.485126	0.288462	0.172438	0.386262	0.669501	0.675991	0.584344	0.378542	0.256113	0.480347	0.0337585	0.0767666	-0.0357906	-0.218827	-0.34014	-0.14127	0.441699	0.454822	0.361655	0.166573	0.0476477	0.259817
ADIPOQ_ADIPOR2	-0.252481	-0.156213	-0.242583	-0.408687	-0.135794	-0.193239	0.85701	0.805027	0.826083	0.700839	0.781753	0.931192	0.334102	0.324931	0.316264	0.190276	0.315826	0.398712	0.428498	0.422378	0.410224	0.274069	0.413182	0.497408	-0.134108	-0.0576942	-0.129	-0.286122	-0.0430182	-0.0747789	0.223769	0.238413	0.212043	0.0753418	0.235716	0.28792
ADM_ADCYAP1R1	-0.359392	-0.438617	-0.376359	-0.342395	-0.34776	-0.40569	-0.000306359	0.209162	0.475274	0.137745	0.491226	0.192137	-0.133854	0.189523	0.500482	0.13195	0.531942	0.182188	-0.760294	-0.723441	-0.540808	-0.649907	-0.505061	-0.696486	-0.598337	-0.37355	-0.104621	-0.372987	-0.0692057	-0.365187	-0.688256	-0.658597	-0.482276	-0.585662	-0.447278	-0.631875
ADM_ADRB2	-0.147883	-0.901243	-0.484647	-1.03226	-0.805495	-0.700967	0.727417	0.0109976	0.033267	0.0496678	0.274211	0.366516	0.84592	-0.183908	-0.0935093	-0.148361	0.130027	0.248914	-0.219619	-1.22256	-0.883791	-1.26275	-0.990745	-0.870458	0.245712	-0.819164	-0.627616	-0.807863	-0.525044	-0.402489	-0.167449	-1.15182	-0.810258	-1.19651	-0.927471	-0.808367
ADM_CALCR	-0.674359	-0.911309	-0.776479	-1.16517	-0.901985	-0.724796	0.345323	0.115696	-0.0999661	-0.289639	0.076946	0.211379	0.239691	-0.0580971	-0.350042	-0.612047	-0.101462	0.0890569	-0.861511	-1.15297	-1.23905	-1.60992	-1.17442	-0.972358	-0.40433	-0.708577	-0.943527	-1.25135	-0.745566	-0.544003	-0.798884	-1.0866	-1.15885	-1.53038	-1.10647	-0.906623
ADM_CALCRL	-0.679572	-0.373069	-0.866658	-0.20864	-1.06826	-0.260729	0.0289225	0.0462432	0.0473255	0.547466	-0.168391	0.044001	-0.134591	-0.0409508	-0.13339	0.678194	-0.43551	-0.00695948	-1.06227	-0.745546	-1.17515	-0.326682	-1.45598	-0.586561	-0.727691	-0.529787	-0.767769	0.104229	-1.07452	-0.426482	-0.988548	-0.675741	-1.10532	-0.273535	-1.38052	-0.523757
ADM_MRGPRX2	-1.0929	-0.92312	-0.841255	-0.974679	-1.01327	-0.934803	0.0250625	0.157248	0.314894	0.179641	0.199384	0.198458	-0.18143	-0.0150536	0.157349	-0.00176134	0.0102614	0.0247116	-1.30901	-1.13233	-0.991121	-1.14652	-1.15478	-1.11309	-0.845998	-0.672392	-0.508017	-0.668735	-0.66394	-0.639207	-1.24328	-1.06749	-0.929108	-1.08315	-1.09251	-1.04959
ADM_PTH1R	-0.360871	-0.224439	-0.0977525	-0.611752	-0.571087	-0.590528	0.162297	0.0776513	0.866417	0.0619169	0.405433	0.251131	0.161017	0.0812319	0.958574	-0.0731156	0.336342	0.176675	-0.65972	-0.508321	-0.144198	-0.982803	-0.75111	-0.844684	-0.360091	-0.327777	0.340363	-0.655011	-0.298396	-0.43598	-0.595573	-0.450372	-0.0920222	-0.910346	-0.689551	-0.77963
ADM_RAMP2	-1.197	-0.428472	-1.81285	-1.53279	-1.29238	-0.985975	-0.250911	-0.0494741	-0.737284	-0.616345	-0.187349	-0.143685	-0.542256	-0.254224	-1.1159	-1.05176	-0.43843	-0.406073	-1.58192	-0.885747	-2.20098	-2.0507	-1.55476	-1.39647	-1.19026	-0.73852	-1.78775	-1.70574	-1.10475	-1.03499	-1.50637	-0.80748	-2.12438	-1.96563	-1.4862	-1.31967
ADM_RAMP3	-0.621901	-0.440444	-0.917734	-0.776461	-1.34891	-1.00917	0.234223	0.0545868	0.0361875	-0.0166088	-0.600187	-0.0580497	0.146635	-0.0447995	-0.153114	-0.21356	-1.14413	-0.280538	-0.880291	-0.820514	-1.21284	-1.16761	-2.01874	-1.33378	-0.469878	-0.567238	-0.794392	-0.821072	-1.77693	-0.924018	-0.81474	-0.749034	-1.14357	-1.09282	-1.92131	-1.26246
ADM_TSHR	-0.161009	-0.623174	-0.216464	-0.358883	-0.447142	-0.367285	0.352229	-0.000447176	0.218816	0.20706	0.0162744	0.104442	0.542447	-0.174249	0.330022	0.225744	-0.117279	0.0663125	-0.304973	-1.0398	-0.432902	-0.633748	-0.855629	-0.700999	0.0508093	-0.746487	-0.138783	-0.307982	-0.631264	-0.439304	-0.255699	-0.963839	-0.378686	-0.571089	-0.781701	-0.63433
ADM2_RAMP2	-1.16054	-0.899408	-1.76358	-1.72877	-1.03792	-1.01941	0	0	0	0	0	0	0.260723	0.364369	-0.310569	-0.293175	0.400622	0.382731	0	0	0	0	0	0	-0.911612	-0.641625	-1.50651	-1.4703	-0.790126	-0.771759	-1.91401	-1.5333	-2.52344	-2.46972	-1.80795	-1.76289
ADM2_RAMP3	-0.394386	-0.595811	-0.732321	-0.804132	-1.89877	-0.872386	0	0	0	0	0	0	0.985897	0.693235	0.676778	0.574705	-0.472542	0.540659	0	0	0	0	0	0	-0.158069	-0.356528	-0.489812	-0.559997	-1.62857	-0.627808	-1.15024	-1.28822	-1.49251	-1.54098	-2.60513	-1.63041
ADM2_VIPR1	0.595009	0.0966939	-0.330357	1.51277	-0.0487165	0.170886	0	0	0	0	0	0	1.94026	1.42188	1.01401	2.74714	1.31587	1.51799	0	0	0	0	0	0	0.814767	0.31986	-0.0974112	1.70073	0.181274	0.395819	-0.177101	-0.655415	-1.07172	0.73598	-0.809357	-0.590605
AGRN_ATP1A3	0.737784	0.661606	0.533467	0.123413	0.676247	0.355	0.288459	0.23928	0.148775	-0.0187598	0.24346	0.0465563	1.26558	1.16582	0.98395	0.352729	1.17833	0.735502	1.06006	0.972738	0.835077	0.268125	0.995365	0.619748	0.702055	0.624678	0.488137	0.0958348	0.635933	0.308501	0.68785	0.615006	0.4937	0.108884	0.629572	0.324407
AGRN_ITGB1	0.306295	0.0638052	0.202201	-0.00807747	0.10323	0.1751	0.0273579	-0.0560775	-0.0274929	-0.176719	-0.084469	-0.0550579	0.665106	0.244725	0.50283	0.172816	0.341574	0.461505	0.552329	0.200758	0.422679	0.19994	0.304558	0.402642	0.262585	0.0301531	0.156545	-0.0742096	0.0525265	0.123396	0.278429	0.0539901	0.181031	-0.0155671	0.088889	0.155618
AGRN_LRP1	0.0127971	0.0926481	0.138454	0.149003	0.211888	0.0661402	-0.0841799	-0.0661493	-0.0358069	-0.0451836	-0.0772555	-0.0436506	0.148432	0.312532	0.390242	0.413195	0.522473	0.241013	0.138463	0.265712	0.315885	0.345463	0.488283	0.190198	-0.0245952	0.0505762	0.101017	0.105881	0.144987	0.0372149	0.00719694	0.0797355	0.122198	0.131685	0.189788	0.056521
AGRN_LRP2	0.333176	0.651199	0.42807	0.445154	0.0982363	0.216919	-0.0346026	0.205172	0.0351404	0.0427888	-0.0407667	-0.0958884	0.689023	1.12066	0.816723	0.837621	0.31072	0.530881	0.657557	0.990083	0.758588	0.781144	0.247087	0.513404	0.257108	0.596158	0.357329	0.373155	0.0654773	0.142422	0.305097	0.607865	0.395535	0.412022	0.0855187	0.194452
AGRN_LRP4	0.0921621	0.0490656	0.0989259	0.107348	0.104819	0.0895125	-0.00411998	-0.0437256	-0.00538514	-0.0129413	-0.00650296	-0.0106395	0.272954	0.200279	0.290127	0.314532	0.304697	0.271481	0.190055	0.157813	0.204795	0.230564	0.217586	0.193411	0.0763797	0.0226619	0.0814486	0.0850591	0.0858504	0.0711985	0.0811459	0.0412412	0.0871663	0.0945191	0.0924243	0.0785688
AGRN_MUSK	0.561841	0.311984	0.139801	0.294874	0.15361	0.131898	0.120582	-0.0538185	-0.116338	-0.0923634	-0.053948	-0.179522	0.986774	0.659966	0.415616	0.634623	0.423972	0.416269	0.913035	0.638057	0.399917	0.640801	0.363098	0.440651	0.491648	0.233355	0.0718615	0.206161	0.106178	0.045238	0.524025	0.284955	0.121937	0.268897	0.135774	0.11346
AGT_AGTR1	-0.309228	-0.0661018	-0.726497	-1.0218	-0.863019	-0.725163	-0.452619	-0.155542	-0.941159	-1.3828	-1.12611	-0.888403	-0.705369	-0.376773	-1.22746	-1.75099	-1.43713	-1.15054	-0.352534	-0.0499794	-0.8724	-1.42214	-1.08952	-0.780519	-0.115757	0.161713	-0.624925	-1.16723	-0.839789	-0.530021	0.384199	0.59989	-0.105388	-0.658568	-0.323103	0.00767697
AMH_ACVR1	0.532847	0.0506087	0.33204	0.480338	0.377713	0.41724	0.399098	-0.043712	0.205068	0.346722	0.24331	0.287984	1.08889	0.484511	0.859367	1.02984	0.917409	0.956357	0.192955	-0.115688	0.0408227	0.151012	0.0648526	0.106201	1.01671	0.439626	0.812524	0.971751	0.886532	0.896167	0.651447	0.164998	0.463388	0.607519	0.522244	0.541344
AMH_ACVR1+AMHR2	1.53561	0	1.41513	1.46909	0.477162	1.53559	0.63139	0	0.510909	0.564865	-0.427059	0.631371	3.02479	0	2.90431	2.95826	1.96634	3.02477	1.01945	0	0.898969	0.952925	-0.0389997	1.01943	2.64154	0	2.52106	2.57502	1.58309	2.64152	1.99558	0	1.8751	1.92906	0.937131	1.99556
AMH_AMHR2	0.57297	0	0.813226	0.227855	0.309344	0.817654	0	0	0	0	0	0	1.13898	0	1.38494	0.785249	0.868584	1.38925	0.202386	0	0.429173	-0.124769	-0.0472436	0.434053	1.18281	0	1.4119	0.835398	0.916737	1.41991	0.777406	0	1.00537	0.435383	0.515686	1.01272
AMH_EGFR	0.294722	0.377095	0.680893	0.699722	0.87457	0.491679	0.194573	0.266542	0.534199	0.560627	0.723845	0.376455	0.777991	0.891048	1.25207	1.27894	1.46156	1.03294	0.0574439	0.102511	0.305984	0.320232	0.468434	0.179961	0.658588	0.771628	1.21928	1.18542	1.41505	0.882451	0.369541	0.457645	0.828863	0.80743	1.01516	0.557179
ANGPT1_ITGB1	0.184198	0.0030666	0.0967141	-0.098563	0.0111682	0.0674681	0.0476309	-0.095979	-0.0407975	-0.279065	-0.134811	-0.0841922	0.0993388	-0.103303	-0.0143408	-0.311421	-0.135973	-0.0666487	0.036656	-0.119106	-0.0601849	-0.324682	-0.164535	-0.108839	0.0154652	-0.170941	-0.0996979	-0.418626	-0.22658	-0.158832	0.109485	-0.103163	-0.00817623	-0.314408	-0.134235	-0.0618266
ANGPT1_TEK	0.124067	-0.0486223	-0.0652807	0.153541	-0.0798549	0.171202	-0.131871	-0.212992	-0.34476	-0.0708095	-0.339758	0.0447857	-0.0917176	-0.232055	-0.330951	-0.0286908	-0.336901	0.0942189	-0.164213	-0.251604	-0.389532	-0.0981976	-0.385734	0.0347288	-0.221319	-0.331754	-0.46908	-0.147911	-0.469836	0.0150509	-0.0830923	-0.233063	-0.325961	-0.0198483	-0.333603	0.103998
ANGPT1_TIE1	-0.077641	-0.0254158	-0.154632	0.304684	0.0145087	0.127867	-0.386455	-0.154889	-0.4829	0.00950523	-0.265065	-0.179627	-0.361902	-0.171506	-0.45873	0.0754999	-0.237489	-0.129985	-0.431099	-0.186571	-0.530028	-0.0183459	-0.304954	-0.214953	-0.507547	-0.255247	-0.60944	-0.0642401	-0.374848	-0.273882	-0.355294	-0.172566	-0.452111	0.0876488	-0.23056	-0.119998
ANGPT4_TEK	-1.30525	-1.2862	-1.59084	-1.18871	-1.57371	-0.821941	0.181184	-0.125329	-0.109784	0.24894	-0.141376	0.396549	-1.05368	-1.25197	-1.3594	-0.959394	-1.37587	-0.675631	0.468548	0.111941	0.170976	0.533781	0.132715	0.670426	-0.48648	-0.727345	-0.788302	-0.401173	-0.810606	-0.164438	-0.265969	-0.540206	-0.568837	-0.184813	-0.595709	0.0320614
ANGPT4_TIE1	-1.65471	-1.11742	-1.7745	-1.18235	-1.49102	-1.40994	-0.118037	-0.0787163	-0.214885	0.392907	0.011056	0.158714	-1.38728	-1.13936	-1.49543	-0.871574	-1.23974	-1.11176	0.169137	0.142676	0.0737723	0.690904	0.296507	0.453035	-0.808864	-0.639525	-0.913028	-0.293225	-0.667612	-0.531939	-0.584416	-0.466198	-0.686658	-0.0647958	-0.44604	-0.304355
ANGPTL2_TIE1	-0.685091	-0.429191	-0.790059	-0.204903	-0.544893	-0.430089	-0.670973	-0.318038	-0.778931	-0.248361	-0.530219	-0.452115	-1.41001	-0.972693	-1.52482	-0.927569	-1.25363	-1.15726	-0.823468	-0.518016	-0.931045	-0.345952	-0.679239	-0.571055	-0.871775	-0.400289	-0.988108	-0.46725	-0.719325	-0.666961	-0.659632	-0.248234	-0.770678	-0.30067	-0.5187	-0.480542
ANGPTL4_TIE1	0.0876281	0.0240678	0.0452276	0.370963	0.131424	0.24492	0.0652872	0.0243448	0.00213932	0.43124	0.137396	0.265726	0.272935	0.145122	0.196169	0.739183	0.367822	0.529751	0.388298	0.216373	0.312096	0.865913	0.482761	0.652267	-0.261122	-0.115678	-0.353442	0.167608	-0.144156	-0.0328491	0.323182	0.163786	0.25043	0.783897	0.411738	0.578072
ANOS1_SDC2	-0.0151197	-0.0152527	-0.0880938	-0.473353	-0.111972	-0.0262341	0.0246888	0.0428727	-0.0427726	-0.736899	-0.0800458	0.0493225	0.00744415	0.0168905	-0.0392266	-0.436227	-0.0634778	0.021429	0.166904	0.228607	0.209295	-0.492	0.172325	0.29367	-0.112405	-0.131156	-0.26846	-0.951231	-0.305736	-0.171053	-0.0576443	-0.0693858	-0.179771	-0.695605	-0.210071	-0.0998891
ANXA1_DYSF	0.81952	0.403262	0.1964	0.680738	0.752654	0.773253	0.0189798	-0.143206	-0.275795	0.00404974	0.0983252	0.00100757	0.379415	0.0393447	-0.173147	0.303623	0.43438	0.343711	0	0	0	0	0	0	0.637486	0.221889	-0.0563195	0.57172	0.794309	0.599284	0.463252	0.0602152	-0.221006	0.409853	0.64947	0.426857
ANXA1_EGFR	0.204659	0.273806	0.570279	0.567836	0.749404	0.366863	-0.11148	-0.108556	-0.151233	-0.0628745	-0.0346557	-0.0587949	-0.0430445	-0.00352563	0.130086	0.190726	0.304865	0.0921496	0	0	0	0	0	0	0.0695927	0.1427	0.338967	0.422337	0.546388	0.290675	-0.064568	0.0010014	0.16342	0.259349	0.370941	0.151582
ANXA1_FPR1	0.6708	0.588093	0.662916	0.970861	0.294198	0.688552	-0.141399	-0.178775	0.0218206	0.0569505	-0.428347	-0.124719	0.194319	0.124748	0.312749	0.47388	-0.182845	0.213997	0	0	0	0	0	0	0.410054	0.331714	0.596863	0.715787	-0.0153123	0.432701	0.228683	0.152239	0.441433	0.531844	-0.197907	0.251708
ANXA1_FPR2	0.835424	1.02284	0.878955	1.18223	0.587678	0.205614	-0.0937186	0.0523851	0.0355855	0.197407	-0.307685	-0.663626	0.313581	0.491821	0.418897	0.656913	0.0648947	-0.324385	0	0	0	0	0	0	0.531459	0.71719	0.673803	0.895635	0.266469	-0.142528	0.343185	0.527672	0.496078	0.707294	0.0776836	-0.33289
ANXA1_FPR3	0.708227	0.885887	0.820337	1.30375	0.305849	0.832396	-0.204441	-0.0284179	0.0411037	0.293816	-0.565756	-0.0964044	0.185377	0.37722	0.398678	0.767323	-0.221456	0.310497	0	0	0	0	0	0	0.394646	0.604308	0.670873	1.00375	-0.0355553	0.528154	0.206025	0.418236	0.500353	0.813606	-0.225397	0.339866
ANXA1_GRM7	0.564856	0.72997	0.593722	0.234915	0.289089	0.267994	0.00270469	0.0526449	-0.0235015	-0.0500898	-0.123223	-0.0198457	0.249485	0.372797	0.237494	0.0366125	-0.00830386	0.0883171	0	0	0	0	0	0	0.521933	0.676068	0.490465	0.188052	0.141281	0.280811	0.374522	0.519695	0.332633	0.0723391	-0.00573366	0.174358
APLN_APLNR	0.0123297	-0.180039	0.0617857	0.2879	0.126571	0.175947	0.10861	-0.0672104	0.204596	0.438694	0.272694	0.325054	-0.558638	-0.864456	-0.594514	-0.34762	-0.524869	-0.474764	-0.335116	-0.621709	-0.361501	-0.119064	-0.293097	-0.24349	-0.544132	-0.869733	-0.679119	-0.453957	-0.617975	-0.574897	-0.331399	-0.617205	-0.339858	-0.092488	-0.269641	-0.218667
APLN_GRM7	0.117783	0.212069	0.0990999	-0.0212032	-0.0865439	0.0225505	0.203147	0.314737	0.194891	0.0221148	-0.0201119	0.0649588	-0.315454	-0.217462	-0.402513	-0.44999	-0.671329	-0.315102	-0.12345	-0.026356	-0.194296	-0.259304	-0.440117	-0.153782	-0.312759	-0.258028	-0.405189	-0.33616	-0.570119	-0.23756	-0.112575	-0.0050819	-0.184314	-0.280282	-0.458756	-0.163128
APOA1_LDLR	1.26732	1.00339	0.678766	0.31997	0.865004	0.621758	0.468876	0.240422	-0.0972661	-0.391683	0.095116	-0.135619	1.21062	0.938878	0.584519	0.220247	0.785037	0.529398	0.720424	0.495552	0.205217	-0.0956811	0.374267	0.159627	1.52142	1.2488	0.918678	0.546376	1.10761	0.858752	1.40504	1.14154	0.833198	0.470776	1.01156	0.773391
APOA1_LRP1	0.214905	0.431007	0.543755	0.556134	0.626574	0.36731	-0.260612	-0.159777	-0.0656693	-0.0829151	-0.114094	-0.123781	0.149315	0.365901	0.486991	0.491806	0.539102	0.320113	-0.0702925	0.0577139	0.145176	0.144666	0.169802	0.0477619	0.395411	0.640265	0.759213	0.776414	0.861722	0.555679	0.321485	0.551227	0.661988	0.681362	0.774044	0.466906
APOA1_LRP2	0.791347	1.31095	0.942178	0.96149	0.453405	0.620091	-0.00195794	0.479851	0.136499	0.150849	-0.0975886	-0.139832	0.698047	1.23512	0.853154	0.87158	0.402121	0.526951	0.302968	0.766059	0.437477	0.454327	0.092921	0.157216	1.03462	1.56569	1.18882	1.20877	0.65626	0.857348	0.946965	1.46126	1.09679	1.11703	0.562246	0.772375
APOB_ADRB2	-0.182741	-1.25365	-0.996791	-1.25926	-0.976069	-0.85232	0	0	0	0	0	0	0.607321	-0.476318	-0.350526	-0.446068	-0.159953	-0.0368706	1.21116	0.118474	0.167971	0.168631	0.456662	0.579518	0.523289	-0.557162	-0.418188	-0.53056	-0.245017	-0.122005	0.270668	-0.816723	-0.645811	-0.797785	-0.511455	-0.387593
APOB_CALCR	-0.849715	-1.15488	-1.34496	-1.68124	-1.18717	-0.981015	0	0	0	0	0	0	-0.0427165	-0.350808	-0.643959	-0.923999	-0.393416	-0.192751	0.569054	0.258967	-0.0935703	-0.341343	0.210615	0.40856	-0.127065	-0.434499	-0.716416	-1.00201	-0.476032	-0.275123	-0.390485	-0.699143	-0.961609	-1.26114	-0.738606	-0.534918
APOB_ITGAM	-0.752589	-0.955715	-0.616171	-0.327436	-1.20718	-0.999582	0	0	0	0	0	0	0.0110882	-0.181661	-0.0585426	0.467966	-0.444567	-0.245073	0.599299	0.411845	0.406272	1.07434	0.142031	0.337411	-0.069369	-0.26269	-0.118792	0.383806	-0.523968	-0.324073	-0.320835	-0.518894	-0.314267	0.127921	-0.780022	-0.576171
APOB_ITGB2	-1.01773	-0.630784	-0.771125	-0.491983	-1.18486	-0.982309	0	0	0	0	0	0	-0.247483	0.124666	-0.201047	0.301914	-0.401888	-0.198525	0.343779	0.708652	0.270353	0.907157	0.196163	0.400314	-0.328017	0.0446736	-0.261558	0.218189	-0.483417	-0.280458	-0.583931	-0.203075	-0.465508	-0.0388202	-0.743633	-0.539205
APOB_LRP1	-0.786759	-0.7289	-0.617386	-0.665696	-0.790357	-0.603269	0	0	0	0	0	0	-0.320012	-0.173664	-0.0565386	-0.0745493	-0.0989658	-0.143429	0.0790847	0.288311	0.410386	0.411583	0.44791	0.253646	-0.36841	-0.232817	-0.117128	-0.13806	-0.172246	-0.192752	-0.548855	-0.431769	-0.313466	-0.343719	-0.406085	-0.363196
APOB_LRP6	-0.820956	-0.731054	-0.677153	-0.663075	-0.46058	-0.741204	0	0	0	0	0	0	-0.260723	-0.13327	-0.0336173	-0.0451531	0.130064	-0.187867	0.203626	0.356528	0.485218	0.457961	0.617882	0.272702	-0.319793	-0.197075	-0.102544	-0.111508	0.0651914	-0.246719	-0.523074	-0.406439	-0.321797	-0.323853	-0.133354	-0.445648
APOB_LSR	-0.828356	-0.945475	-1.22304	-0.856113	-1.26668	-1.06025	0	0	0	0	0	0	-0.049529	-0.327473	-0.464845	-0.0684322	-0.485294	-0.274772	0.546866	0.173561	0.119216	0.532771	0.11174	0.324871	-0.13126	-0.39227	-0.543756	-0.150953	-0.566536	-0.356746	-0.387397	-0.612375	-0.799032	-0.409562	-0.827045	-0.616532
APOB_MTTP	-0.941483	-2.59241	-1.19876	-0.707215	-1.25476	-1.13672	0	0	0	0	0	0	-0.211767	-1.78612	-0.420857	0.0945463	-0.479987	-0.348942	0.356785	-1.1764	0.174343	0.70367	0.113366	0.251856	-0.288416	-1.86882	-0.501846	0.0104829	-0.560564	-0.431029	-0.534013	-2.14022	-0.761081	-0.250559	-0.819597	-0.691928
APOB_OLR1	-1.029	-1.67627	-0.72482	-1.00258	-1.30866	-1.40383	0	0	0	0	0	0	-0.262721	-0.923657	-0.261469	-0.217054	-0.542371	-0.636935	0.326302	-0.343662	0.136119	0.38271	0.0461096	-0.0482812	-0.342838	-1.00116	-0.310029	-0.299125	-0.621973	-0.716442	-0.597953	-1.25944	-0.486963	-0.55845	-0.879716	-0.975115
APOB_TLR4	-1.0002	-1.57391	-1.32614	-0.835125	-0.626363	-0.818668	0	0	0	0	0	0	-0.396533	-0.882644	-0.751751	-0.0219948	0.150873	-0.0661117	0.0948876	-0.338892	-0.282223	0.593144	0.746824	0.515741	-0.459438	-0.95338	-0.809528	-0.106933	0.0688829	-0.145348	-0.677788	-1.19986	-1.03016	-0.371826	-0.184759	-0.394802
APOC1_VLDLR	-0.819242	-0.515325	-0.631956	-0.780474	-0.758667	-0.600427	-0.209966	0.103335	-0.0877664	-0.436964	-0.414168	-0.14945	0.100318	0.320019	0.156616	-0.129873	-0.115704	0.0796815	-0.142588	0.22601	-0.00976512	-0.498995	-0.469777	-0.102557	-0.0957661	0.258268	0.0292516	-0.436821	-0.409366	-0.0623844	-0.186756	0.176512	-0.0526939	-0.519236	-0.490714	-0.138886
APOD_LEPR	-0.228254	-0.226223	-0.288661	-0.292963	-0.331036	-0.229699	0.0631798	0.00164926	0.0201488	0.0386871	0.0529515	0.0805772	-0.174375	-0.182338	-0.2317	-0.232687	-0.263294	-0.173046	-0.135406	-0.1711	-0.205716	-0.197943	-0.218166	-0.126971	-0.0865454	-0.0898481	-0.119132	-0.120749	-0.14116	-0.0860631	-0.0462029	-0.0594526	-0.0761617	-0.0739998	-0.0855682	-0.0426828
APOE_CHRNA4	0.21126	0.239018	0.409847	0.076747	0.0241468	0.0448289	0.477656	0.522894	0.774783	0.235995	0.224971	0.194219	0.278384	0.311347	0.507284	0.113152	0.0656879	0.0768362	0.362183	0.400453	0.612078	0.142713	-0.00058812	0.0666339	0.201011	0.232195	0.413444	0.0291276	-0.152763	-0.0475334	0.455689	0.498448	0.732484	0.214864	0.131569	0.152638
APOE_LRP1	-0.0335483	-0.0210517	-0.00497508	-0.00807246	-0.0169047	-0.013273	-0.0056539	0.0329116	0.0576107	0.0625878	0.097471	0.022515	-0.0316715	-0.0131153	0.00599475	0.00418528	0.00341795	-0.00809208	-0.109483	-0.0761274	-0.0329511	-0.0431745	-0.0717693	-0.051606	-0.149367	-0.134305	-0.0932858	-0.111157	-0.175318	-0.0914478	-0.0520952	-0.011893	0.0239928	0.0221704	0.0281184	-0.00713586
APOE_LRP2	0.0153746	0.160519	0.058168	0.0641739	-0.00995392	-0.025144	0.176388	0.382129	0.238272	0.250618	0.0376022	0.10071	0.0477153	0.215457	0.097405	0.105136	-0.00227006	-0.00299298	-0.00736837	0.300211	0.0820593	0.0923398	-0.0440297	-0.0914034	-0.135937	0.160753	-0.0506517	-0.0434352	-0.0931289	-0.204707	0.103954	0.374898	0.183833	0.195649	0.00614378	0.0196478
APOE_LRP5	-0.0553801	-0.0453043	-0.0803351	0.0156043	-0.0929113	-0.0576993	0.0224111	0.0431598	0.0427615	0.182744	0.00335141	0.0241267	-0.0454245	-0.0324055	-0.0623293	0.0492675	-0.0816221	-0.0470791	-0.161868	-0.137427	-0.206978	-0.00860468	-0.239355	-0.166664	-0.248182	-0.229079	-0.329098	-0.141147	-0.346663	-0.256469	-0.0599663	-0.0357892	-0.0721664	0.106511	-0.110185	-0.061391
APOE_LRP8	0.0156824	-0.0619832	0.0761932	0.0129739	0.174079	0.00789101	0.142843	-0.00968702	0.255888	0.125098	0.453503	0.143735	0.0410184	-0.0577192	0.116619	0.0350807	0.241264	0.0344373	0.0036666	-0.181482	0.125699	0.00170799	0.252969	-0.0175946	-0.101382	-0.250257	-0.00286358	-0.0928972	0.0757756	-0.130633	0.0919982	-0.0885936	0.216377	0.0810876	0.381669	0.0814248
APP_CD74	-0.0734207	-0.0543516	-0.158577	-0.0600344	-0.169342	-0.137682	-0.0380165	-0.0299918	-0.338098	-0.0243673	-0.110753	-0.0863999	0.0459167	0.0125609	0.0151979	0.0882196	-0.0537905	-0.0181989	0.00960459	-0.00313418	-0.323843	0.0333934	-0.0547838	-0.0321478	-0.014287	-0.0153339	-0.437964	0.00179585	-0.0752499	-0.0544078	-0.00661762	-0.0125489	-0.321741	0.014316	-0.0758762	-0.0519559
APP_FPR2	0.0932079	0.233043	0.13983	0.350245	-0.0910677	-0.401755	0.131658	0.262343	0.142196	0.359993	-0.0293058	-0.304637	0.388533	0.552259	0.351808	0.665592	0.196316	-0.112643	0.255874	0.395299	0.21	0.480701	0.102484	-0.15332	0.17515	0.303243	0.155645	0.38782	0.0281113	-0.223131	0.216818	0.354656	0.191873	0.446268	0.0581931	-0.208285
APP_GPC1	0.0125185	0.332426	0.32234	0.0889216	0.176145	0.0676336	0.0189768	0.274458	0.281637	0.0764116	0.156151	0.0625362	0.0900239	0.517167	0.538964	0.18687	0.344505	0.171629	0.0420203	0.306545	0.332694	0.098208	0.197882	0.0890332	0.0256824	0.255351	0.2726	0.0751951	0.155001	0.0651593	0.0355027	0.304753	0.324063	0.0940344	0.18936	0.082855
APP_GRM7	0.048738	0.0957077	0.04387	-0.00839781	-0.0376129	0.00734756	0.0475181	0.0867297	0.0478429	-0.000582697	-0.0171086	0.00991361	0.143989	0.220147	0.160508	0.0334734	0.0370158	0.0461787	0.0728633	0.118112	0.0818674	0.0129827	0.0105151	0.0207182	0.0515286	0.0885842	0.0555867	0.00488505	-0.00384121	0.0128223	0.0665673	0.111085	0.07274	0.00876423	0.00130602	0.0177482
APP_NCSTN	0.0319709	-0.0065453	0.0198672	-0.0161842	-0.0368471	0.0406625	0.0418953	0.013131	0.0337916	0.00462242	-0.0118367	0.0481734	0.163637	0.12304	0.156121	0.10431	0.0748384	0.171797	0.0832235	0.0577374	0.0782971	0.0466631	0.0290284	0.0883453	0.0535391	0.0295668	0.0477647	0.0209997	0.00605092	0.0585709	0.0715011	0.0440607	0.0652787	0.0335598	0.0157871	0.0771974
APP_NGFR	-0.116899	0	0.0365659	0.254186	-0.0947212	0.16575	0	0	0	0	4.32676	0	0.159963	0	0.338259	0.57384	0.0571419	0.444525	0.0738068	0	0.217676	0.412669	0.0122141	0.293175	0.00376879	0	0.13567	0.320068	-0.019464	0.216831	0.0307825	0	0.17472	0.372708	-0.00921581	0.261621
APP_SLC45A3	-0.147264	-0.398173	-0.324198	0.188256	-0.147422	-0.190557	-0.0863008	-0.297075	-0.232478	0.202757	-0.0959156	-0.122027	0.0621429	-0.163839	-0.129346	0.461602	-0.0577748	0.0145212	0.00693633	-0.172912	-0.131179	0.303726	-0.05139	-0.027152	-0.0399354	-0.222543	-0.169612	0.228758	-0.0662281	-0.0717137	-0.0253362	-0.219502	-0.169463	0.27463	-0.0684963	-0.0607941
ARF1_CHRM3	0.368036	0.324169	0.275455	0.152605	0.190652	0.200702	0.162916	0.136393	0.102935	0.0563885	0.0473057	0.0566098	0.301305	0.261915	0.21593	0.119505	0.137378	0.148011	0.153209	0.126817	0.0917643	0.0522583	0.0345229	0.0448312	0.138815	0.108557	0.0600191	0.0452299	-0.0144496	0.00193199	0.179027	0.146933	0.100492	0.0632581	0.0268865	0.0412097
ARF1_PLD2	0.00311164	-0.262598	0.0105363	-0.0133167	0.0620223	0.174718	-0.06667	-0.310823	-0.0970583	-0.140012	-0.0759544	0.00253358	-0.0322293	-0.304103	-0.0401153	-0.0722446	0.00236361	0.107623	-0.0810829	-0.339461	-0.118341	-0.166495	-0.0995071	-0.0199778	-0.159034	-0.500154	-0.224292	-0.293388	-0.208443	-0.113554	-0.1206	-0.436528	-0.169068	-0.226961	-0.146366	-0.0504365
ARPC5_ADRB2	0.636904	-0.198899	-0.0904117	-0.185695	0.0607463	0.165213	0.30641	-0.352253	-0.160806	-0.398964	-0.188297	-0.0968767	0.434768	-0.262677	-0.117378	-0.281181	-0.0617517	0.0318668	0.510213	-0.240794	-0.109517	-0.246073	-0.01573	0.0821791	0.15908	-0.536908	-0.264453	-0.615602	-0.398184	-0.301491	0.369739	-0.444387	-0.238738	-0.47144	-0.229967	-0.125342
ASIP_ATRN	0.029145	-0.0654966	-0.00175996	0.0891913	-0.0357368	0.00880582	-0.152421	-0.269165	-0.159107	-0.0689537	-0.228951	-0.168443	-0.000778864	-0.103553	-0.0286433	0.0663585	-0.0706321	-0.0212045	0.0928644	-0.00218451	0.0502569	0.150301	0.0262862	0.0690746	-0.0789598	-0.17747	-0.0909285	-0.0111531	-0.14406	-0.0942354	-0.0517335	-0.147408	-0.0678013	0.0128432	-0.115471	-0.0678615
ASIP_F11R	0.587565	0.103904	0.308871	1.5687	0.502963	0.213314	0.232711	-0.127011	0.0203666	1.26082	0.129765	-0.128707	0.52724	0.0669238	0.263462	1.52799	0.437002	0.153521	0.729807	0.191067	0.425537	1.71317	0.649279	0.344894	0.341669	-0.0432554	0.11166	1.33013	0.247407	-0.0153234	0.399717	-0.00750156	0.15791	1.38159	0.30852	0.0398849
ASIP_MGRN1	-0.023363	0.0526708	-0.0414251	0.0715241	-0.017333	-0.0213754	-0.22609	-0.151957	-0.253396	-0.121651	-0.220919	-0.232363	-0.0594337	0.0192586	-0.0799163	0.041081	-0.0533088	-0.0588712	0.0434759	0.126695	0.0274125	0.143024	0.0503759	0.0488356	-0.139484	-0.0727152	-0.161856	-0.0484509	-0.134697	-0.143308	-0.109237	-0.041595	-0.130222	-0.0190488	-0.104262	-0.111683
B2M_CD247	-0.170699	-0.203513	-0.142398	0.00144767	0.0527477	-0.0442567	-0.107597	-0.131296	-0.0881265	-0.0134258	0.00934588	-0.042828	-0.112626	-0.137712	-0.0918382	-0.000211974	0.0334918	-0.0307715	-0.317685	-0.363711	-0.276536	-0.104693	-0.0708581	-0.180042	-0.222592	-0.261335	-0.189255	-0.0685194	-0.0467675	-0.125805	-0.230717	-0.270498	-0.196497	-0.0782724	-0.0608242	-0.137675
B2M_CD3G	-0.394657	-0.776577	-0.326861	-0.525671	-0.215516	-0.489959	-0.290994	-0.566332	-0.235482	-0.389105	-0.183049	-0.362985	-0.301823	-0.609554	-0.243577	-0.409477	-0.170593	-0.38047	-0.606146	-1.01858	-0.527102	-0.750069	-0.42013	-0.711348	-0.487179	-0.843022	-0.413703	-0.614249	-0.342475	-0.580546	-0.502436	-0.855267	-0.427826	-0.629285	-0.362707	-0.595797
B2M_HFE	-0.00431553	-0.0819035	0.00420338	-0.0209438	0.0683278	0.0983596	-0.0193541	-0.0615605	-0.0144621	-0.0407722	0.0213793	0.0333927	-0.00413776	-0.0550781	0.00140785	-0.0172437	0.0406388	0.065238	-0.126146	-0.218746	-0.114286	-0.187242	-0.010863	-0.0306645	-0.0854408	-0.152571	-0.0767346	-0.140365	-0.00428694	-0.0176575	-0.0969671	-0.162997	-0.0881689	-0.158311	-0.0139084	-0.0341352
B2M_KIR3DL1	-0.222905	0	-0.367835	0.136656	-0.316347	-0.0754379	0	0	0	0	0	0	-0.202314	0	-0.324308	0.115839	-0.289545	-0.0719205	-0.457736	0	-0.603245	-0.0823481	-0.556258	-0.308881	-0.412102	0	-0.53824	-0.0650854	-0.507817	-0.276961	-0.443619	0	-0.566603	-0.0980024	-0.539968	-0.310536
B2M_KLRC1	-0.676626	0	0.929794	0.0614789	-0.624926	-0.57396	0	0	0	0	0	0	-0.575068	0	0.753791	0.0472117	-0.481532	-0.41058	-0.919584	0	0.780878	-0.140122	-0.85491	-0.789668	-0.806923	0	0.681642	-0.112746	-0.695742	-0.60462	-0.829018	0	0.644107	-0.140324	-0.708311	-0.611188
B2M_KLRC2	0.0254501	0.537277	-0.0227768	-0.0255408	-0.416611	-0.20229	-0.0132352	0.337987	-0.0683583	-0.0648332	-0.330029	-0.143093	0.0163766	0.426518	-0.0230425	-0.0244543	-0.333769	-0.14391	-0.139261	0.373382	-0.242075	-0.236252	-0.638244	-0.377368	-0.103367	0.325615	-0.207815	-0.198195	-0.532159	-0.282535	-0.122648	0.293478	-0.23792	-0.225886	-0.551192	-0.295095
B2M_KLRD1	0.105011	-0.0607045	-0.0496399	-0.0431544	-0.0255044	-0.0274893	0.0384065	-0.0440595	-0.0408363	-0.0338271	-0.0260764	-0.0270596	0.0652017	-0.0390367	-0.0328376	-0.0276349	-0.0169419	-0.0181772	0.0119916	-0.174829	-0.170245	-0.148595	-0.132094	-0.134397	0.0119942	-0.116436	-0.115074	-0.097392	-0.0868189	-0.0883918	-0.000541025	-0.124485	-0.124498	-0.105104	-0.0954585	-0.0969837
B2M_LILRB1	0.885901	0.803049	0.060931	0.486692	-0.0830811	0.0229905	0.57441	0.507651	0.0202284	0.30394	-0.0954439	-0.0174842	0.696647	0.62264	0.0344099	0.387723	-0.0681615	0.0148528	0.753028	0.672508	0.0126407	0.317486	-0.281589	-0.152218	0.641378	0.567137	0.0098102	0.279121	-0.228722	-0.115967	0.605156	0.532425	0.00334766	0.247433	-0.251637	-0.137082
B2M_LILRB2	-0.233907	-0.117145	0.0324029	0.293854	-0.372458	-0.280215	-0.17081	-0.104081	0.000641295	0.160214	-0.255418	-0.198249	-0.171394	-0.0888252	0.0195273	0.223443	-0.271716	-0.204424	-0.420815	-0.299507	-0.0791739	0.130322	-0.57228	-0.470857	-0.323695	-0.232303	-0.0516855	0.11491	-0.442573	-0.362269	-0.337898	-0.250077	-0.0634024	0.0880291	-0.454287	-0.375458
BCAN_NRCAM	-0.00653447	0.0216592	-2.38e-05	0.0141704	0.0691277	0.000852378	0.051312	0.185244	0.145877	0.105719	0.281364	0.056482	-0.047223	-0.0220145	-0.0662207	-0.000434613	0.0644786	-0.0235613	0.074653	0.236236	0.200298	0.127957	0.331754	0.0741319	0.0468445	0.176831	0.135427	0.10366	0.275415	0.053894	0.00193599	0.0314816	0.0170787	0.0160971	0.0659783	0.00542085
BDNF_DDR1	0.157496	0.602627	0.199564	0.242225	0.0138904	0.34102	-1.09657	-0.897424	-1.35788	-1.32213	-1.32486	-0.923996	-0.161073	0.1897	-0.220697	-0.181578	-0.324287	0.00905906	-0.222149	-0.0565315	-0.371655	-0.346487	-0.344991	-0.125713	-0.182639	0.139327	-0.257374	-0.220202	-0.339748	-0.0250321	-0.0330293	0.332526	-0.052514	-0.0140248	-0.175403	0.126225
BDNF_DRD4	0.860315	0.573353	0.457445	1.23907	1.15404	1.96752	-0.790672	-1.16611	-1.2926	-0.455038	-0.554192	0.258637	0.396054	0.0842476	-0.0342421	0.757634	0.669362	1.4764	0.0781838	-0.211527	-0.322163	0.387909	0.311637	1.04085	0.338018	0.030208	-0.0872097	0.694066	0.607488	1.40541	0.561296	0.272552	0.157474	0.926272	0.84278	1.64051
BDNF_NGFRAP1	0.383106	0.184991	0.536528	0.0118069	0.219719	0.0848193	-0.910762	-0.998435	-0.81166	-1.084	-1.02241	-1.16823	0.0404758	-0.113711	0.171002	-0.248528	-0.0987374	-0.22923	-0.112827	-0.178182	-0.0416602	-0.22959	-0.183362	-0.260803	0.0033196	-0.135403	0.124541	-0.254095	-0.124278	-0.245688	0.159419	0.0026046	0.289914	-0.129663	0.0232734	-0.096151
BDNF_NTRK2	0.247078	0.665257	0.753847	0.513217	0.719152	0.298511	-0.621386	-0.555907	-0.61662	-0.482009	-0.517305	-0.702408	0.0303249	0.328849	0.373447	0.243511	0.376111	0.043223	-0.0533961	0.0711537	0.0877804	0.0408694	0.0988418	-0.0633387	0.00664214	0.274339	0.316036	0.197139	0.31858	0.0146558	0.0985153	0.418237	0.485205	0.30672	0.464964	0.124889
BGN_TLR2	1.60663	0	1.17465	2.27382	1.83534	1.81035	0	0	4.03661	0	0	0	0.0909432	0	0.288722	0.682055	0.228192	0.181107	1.13637	0	1.13789	1.76245	1.30247	1.26024	-0.072981	0	0.172175	0.514389	0.0592484	0.0108813	-0.395363	0	-0.0700095	0.0501964	-0.337186	-0.388327
BMP2_BMPR1A	0.576704	0.383936	0.304487	0.304046	0.36099	0.415693	0.222215	0.040788	-0.0138297	-0.017161	0.0210975	0.0821049	0	0	0	0	0	0	0.49727	0.278135	0.201279	0.199426	0.254081	0.319779	0.555806	0.367217	0.288942	0.288506	0.344614	0.398256	0.0332962	-0.180547	-0.219636	-0.226402	-0.200407	-0.120073
BMP2_BMPR1B	0.501234	0.668404	0.733788	0.779808	0.38953	0.0511702	0.181396	0.259119	0.303091	0.352079	-0.00414522	-0.271	0	0	0	0	0	0	0.433162	0.556092	0.6094	0.666533	0.259829	-0.0747541	0.481155	0.648747	0.714731	0.759267	0.373248	0.0383808	0.0212706	-0.00586454	0.00419046	0.0756608	-0.292909	-0.515177
BMP2_BMPR1B+ACVR2A	2.02708	1.12921	1.39378	1.92211	0.445991	0.787991	1.01417	0.116299	0.380869	0.909206	-0.566918	-0.224918	0	0	0	0	0	0	1.61253	0.714655	0.979224	1.50756	0.0314381	0.373438	1.62619	0.728315	0.992884	1.52122	0.0450974	0.387097	0.268835	-0.629038	-0.364469	0.163869	-1.31226	-0.970256
BMP2_BMPR1B+ACVR2B	1.84113	1.36894	1.61595	1.92211	0.734753	0.801841	0.828225	0.356035	0.603039	0.909206	-0.278155	-0.211067	0	0	0	0	0	0	1.42658	0.954391	1.20139	1.50756	0.320201	0.387289	1.44024	0.968051	1.21505	1.52122	0.33386	0.400948	0.0828871	-0.389302	-0.142299	0.163869	-1.02349	-0.956405
BMP2_BMPR1B+BMPR2	1.84732	1.33076	1.43847	2.06833	0.476505	0.813305	0.834415	0.31785	0.425557	1.05543	-0.536403	-0.199604	0	0	0	0	0	0	1.43277	0.916205	1.02391	1.65378	0.0619526	0.398752	1.44643	0.929865	1.03757	1.66744	0.075612	0.412411	0.0890775	-0.427488	-0.319781	0.310087	-1.28174	-0.944941
BMP2_BMPR2	0.495012	0.348513	0.392441	0.382783	0.334736	0.421144	0.161322	0.0643027	0.0765617	0.0840593	0.00921964	0.105388	0	0	0	0	0	0	0.413937	0.270731	0.303459	0.302761	0.231812	0.337578	0.475655	0.332013	0.375233	0.365582	0.31871	0.403262	-0.0206874	-0.0928414	-0.108139	-0.0817935	-0.199483	-0.0721366
BMP2_ENG	0.668658	0.327414	0.346794	0.683177	0.365953	0.248872	0.245055	0.0413134	0.0163254	0.249948	-0.0217323	-0.137379	0	0	0	0	0	0	0.543352	0.244456	0.242908	0.551007	0.237349	0.114478	0.650116	0.31141	0.33059	0.665152	0.349839	0.233672	-0.0516809	-0.122943	-0.196115	-0.0661112	-0.305093	-0.431327
BMP4_BMPR1A+ACVR2A	0.876663	-0.366606	-0.20502	0.339428	-0.68878	0.0875736	0.268835	-0.974434	-0.812848	-0.2684	-1.29661	-0.520254	-0.882086	-2.12536	-1.96377	-1.41932	-2.44753	-1.67118	0.476577	-0.766692	-0.605105	-0.0606574	-1.08887	-0.312512	0.121447	-1.12182	-0.960236	-0.415788	-1.444	-0.667642	-1.01083	-2.2541	-2.09251	-1.54807	-2.57627	-1.79992
BMP4_BMPR1A+ACVR2B	0.690715	-0.12687	0.0171506	0.339428	-0.400017	0.101424	0.0828871	-0.734698	-0.590677	-0.2684	-1.00785	-0.506404	-1.06803	-1.88562	-1.7416	-1.41932	-2.15877	-1.65732	0.29063	-0.526956	-0.382935	-0.0606574	-0.800103	-0.298661	-0.0645008	-0.882086	-0.738065	-0.415788	-1.15523	-0.653792	-1.19678	-2.01436	-1.87034	-1.54807	-2.28751	-1.78607
BMP4_BMPR1A+BMPR2	0.696906	-0.165056	-0.160331	0.485647	-0.658266	0.112888	0.0890775	-0.772884	-0.768159	-0.122181	-1.26609	-0.49494	-1.06184	-1.92381	-1.91908	-1.2731	-2.41701	-1.64586	0.29682	-0.565141	-0.560417	0.0855614	-1.05835	-0.287197	-0.0583103	-0.920272	-0.915547	-0.269569	-1.41348	-0.642328	-1.19059	-2.05255	-2.04783	-1.40185	-2.54576	-1.77461
BMP4_BMPR1B+ACVR2A	0.876663	-0.0212105	0.243359	0.771697	-0.704428	-0.362428	0.268835	-0.629038	-0.364469	0.163869	-1.31226	-0.970256	-0.882086	-1.77996	-1.51539	-0.987052	-2.46318	-2.12118	0.476577	-0.421296	-0.156727	0.371611	-1.10451	-0.762513	0.121447	-0.776426	-0.511857	0.0164807	-1.45964	-1.11764	-1.01083	-1.9087	-1.64414	-1.1158	-2.59192	-2.24992
BMP4_BMPR1B+ACVR2B	0.690715	0.218526	0.465529	0.771697	-0.415665	-0.348577	0.0828871	-0.389302	-0.142299	0.163869	-1.02349	-0.956405	-1.06803	-1.54022	-1.29322	-0.987052	-2.17441	-2.10733	0.29063	-0.18156	0.0654437	0.371611	-0.81575	-0.748662	-0.0645008	-0.53669	-0.289687	0.0164807	-1.17088	-1.10379	-1.19678	-1.66897	-1.42197	-1.1158	-2.30316	-2.23607
BMP4_BMPR1B+BMPR2	0.696906	0.18034	0.288047	0.917915	-0.673913	-0.337114	0.0890775	-0.427488	-0.319781	0.310087	-1.28174	-0.944941	-1.06184	-1.57841	-1.4707	-0.840834	-2.43266	-2.09586	0.29682	-0.219746	-0.112038	0.51783	-1.074	-0.737199	-0.0583103	-0.574876	-0.467169	0.162699	-1.42913	-1.09233	-1.19059	-1.70715	-1.59945	-0.969579	-2.56141	-2.22461
BMP5_ACVR1+ACVR2B	0.454257	-0.642474	0.0112463	0.41448	-0.435003	0.0121896	0.894684	-0.202046	0.451674	0.854908	0.00542421	0.452617	1.35847	0.261743	0.915462	1.3187	0.469213	0.916406	2.36623	1.2695	1.92322	2.32645	1.47697	1.92416	0.439174	-0.657557	-0.00383665	0.399397	-0.450086	-0.00289339	0.416659	-0.680071	-0.0263513	0.376883	-0.472601	-0.0254081
BMP5_ACVR1+BMPR2	0.460447	-0.680659	-0.166236	0.560699	-0.693251	0.0236533	0.900874	-0.240232	0.274192	1.00113	-0.252824	0.46408	1.36466	0.223557	0.737981	1.46492	0.210965	0.927869	2.37242	1.23131	1.74574	2.47267	1.21872	1.93563	0.445364	-0.695742	-0.181319	0.545616	-0.708334	0.00857027	0.422849	-0.718257	-0.203833	0.523102	-0.730849	-0.0139444
BMP5_BMPR1A+ACVR2A	-0.171593	-1.41486	-1.25327	-0.708827	-1.73704	-0.960682	0.268835	-0.974434	-0.812848	-0.2684	-1.29661	-0.520254	0.732624	-0.510645	-0.349059	0.195389	-0.832819	-0.0564654	1.74038	0.497111	0.658698	1.20315	0.174937	0.951291	-0.186676	-1.42994	-1.26836	-0.72391	-1.75212	-0.975765	-0.20919	-1.45246	-1.29087	-0.746425	-1.77463	-0.998279
BMP5_BMPR1A+ACVR2B	-0.35754	-1.17513	-1.0311	-0.708827	-1.44827	-0.946831	0.0828871	-0.734698	-0.590677	-0.2684	-1.00785	-0.506404	0.546676	-0.270909	-0.126888	0.195389	-0.544057	-0.0426148	1.55443	0.736847	0.880868	1.20315	0.4637	0.965142	-0.372623	-1.19021	-1.04619	-0.72391	-1.46336	-0.961914	-0.395138	-1.21272	-1.0687	-0.746425	-1.48587	-0.984429
BMP5_BMPR1A+BMPR2	-0.35135	-1.21331	-1.20859	-0.562608	-1.70652	-0.935367	0.0890775	-0.772884	-0.768159	-0.122181	-1.26609	-0.49494	0.552866	-0.309095	-0.30437	0.341608	-0.802305	-0.0311512	1.56062	0.698661	0.703386	1.34936	0.205452	0.976605	-0.366433	-1.22839	-1.22367	-0.577691	-1.7216	-0.95045	-0.388947	-1.25091	-1.24618	-0.600206	-1.74412	-0.972965
BMP6_ACVR1	0.0429275	-0.315394	-0.146592	-0.0157533	-0.13403	-0.0629368	-0.0437104	-0.155364	-0.132017	-0.074733	-0.144448	-0.0916612	-0.333321	-0.588629	-0.51481	-0.398635	-0.533174	-0.431464	-0.383046	-0.522379	-0.530748	-0.443088	-0.571996	-0.460446	-0.230693	-0.549596	-0.425129	-0.296551	-0.429919	-0.337312	0.0387458	-0.309144	-0.147218	-0.018937	-0.135592	-0.0650898
BMP6_ACVR2A	0.341802	-0.139152	0.0455116	-0.0114426	-0.097106	0.0710148	0.0993788	-0.117057	-0.0382283	-0.0491516	-0.113872	-0.0183911	-0.0568998	-0.485622	-0.315839	-0.322925	-0.476909	-0.251891	-0.162576	-0.489768	-0.358664	-0.334445	-0.507558	-0.283958	0.0682789	-0.404434	-0.218335	-0.246434	-0.380014	-0.165611	0.332498	-0.139397	0.0413392	-0.0139807	-0.0988481	0.066366
BMP6_BMPR1A	0.199816	-0.00814442	-0.0641399	-0.06842	-0.0294645	0.0412803	0.0352617	-0.0522015	-0.0694512	-0.0727412	-0.0614466	-0.0256627	-0.0757035	-0.335458	-0.372335	-0.381346	-0.357615	-0.258603	-0.125209	-0.353768	-0.372026	-0.382101	-0.372241	-0.277185	0.00784208	-0.253242	-0.300856	-0.308463	-0.276544	-0.181927	0.191274	-0.01092	-0.0653176	-0.0695684	-0.0317539	0.0374573
BMP6_BMPR1A+ACVR2A	0.759051	-0.484218	-0.322631	0.221817	-0.806391	-0.0300376	0.268835	-0.974434	-0.812848	-0.2684	-1.29661	-0.520254	-0.308448	-1.55172	-1.39013	-0.845682	-1.87389	-1.09754	-0.458868	-1.70214	-1.54055	-0.996102	-2.02431	-1.24796	-0.474124	-1.71739	-1.55581	-1.01136	-2.03957	-1.26321	0.776945	-0.466324	-0.304737	0.239711	-0.788498	-0.0121438
BMP6_BMPR1A+ACVR2B	0.573104	-0.244482	-0.100461	0.221817	-0.517629	-0.016187	0.0828871	-0.734698	-0.590677	-0.2684	-1.00785	-0.506404	-0.494395	-1.31198	-1.16796	-0.845682	-1.58513	-1.08369	-0.644815	-1.4624	-1.31838	-0.996102	-1.73555	-1.23411	-0.660071	-1.47766	-1.33364	-1.01136	-1.7508	-1.24936	0.590998	-0.226588	-0.0825668	0.239711	-0.499735	0.00170679
BMP6_BMPR1A+BMPR2	0.579294	-0.282667	-0.277942	0.368036	-0.775877	-0.00472332	0.0890775	-0.772884	-0.768159	-0.122181	-1.26609	-0.49494	-0.488205	-1.35017	-1.34544	-0.699464	-1.84338	-1.07222	-0.638625	-1.50059	-1.49586	-0.849884	-1.9938	-1.22264	-0.653881	-1.51584	-1.51112	-0.86514	-2.00905	-1.2379	0.597188	-0.264774	-0.260049	0.385929	-0.757983	0.0131705
BMP6_BMPR1B+ACVR2A	0.759051	-0.138822	0.125748	0.654085	-0.822039	-0.480039	0.268835	-0.629038	-0.364469	0.163869	-1.31226	-0.970256	-0.308448	-1.20632	-0.941752	-0.413414	-1.88954	-1.54754	-0.458868	-1.35674	-1.09217	-0.563834	-2.03996	-1.69796	-0.474124	-1.372	-1.10743	-0.57909	-2.05521	-1.71321	0.776945	-0.120928	0.143641	0.671979	-0.804145	-0.462145
BMP6_BMPR1B+ACVR2B	0.573104	0.100914	0.347918	0.654085	-0.533276	-0.466188	0.0828871	-0.389302	-0.142299	0.163869	-1.02349	-0.956405	-0.494395	-0.966585	-0.719581	-0.413414	-1.60078	-1.53369	-0.644815	-1.117	-0.870001	-0.563834	-1.7512	-1.68411	-0.660071	-1.13226	-0.885257	-0.57909	-1.76645	-1.69936	0.590998	0.118808	0.365812	0.671979	-0.515382	-0.448295
BMP6_BMPR1B+BMPR2	0.579294	0.0627285	0.170436	0.800304	-0.791524	-0.454725	0.0890775	-0.427488	-0.319781	0.310087	-1.28174	-0.944941	-0.488205	-1.00477	-0.897063	-0.267195	-1.85902	-1.52222	-0.638625	-1.15519	-1.04748	-0.417615	-2.00944	-1.67264	-0.653881	-1.17045	-1.06274	-0.432871	-2.0247	-1.6879	0.597188	0.0806223	0.18833	0.818198	-0.77363	-0.436831
BMP6_BMPR2	0.134261	0.0329166	0.0395567	0.0527415	-0.0396796	0.0733642	0.012888	-0.0176104	-0.0217522	-0.0127268	-0.0605193	-0.00789736	-0.134153	-0.204542	-0.236317	-0.196213	-0.351013	-0.191188	-0.166712	-0.206851	-0.247998	-0.205454	-0.356818	-0.208349	-0.058611	-0.147527	-0.167283	-0.133916	-0.276636	-0.122442	0.127702	0.0296473	0.0358885	0.0487651	-0.0415115	0.0686996
BMP7_ACVR1	-0.0649923	-0.162737	-0.149898	-0.096122	-0.166628	-0.110635	0.0580191	-0.188899	-0.0829938	0.0150746	-0.0751896	-0.0209435	-0.170421	-0.373418	-0.320544	-0.224006	-0.337568	-0.25172	-0.0277865	-0.281172	-0.182631	-0.0779753	-0.182866	-0.113442	-0.351133	-0.442799	-0.477927	-0.405888	-0.526413	-0.416423	-0.0255259	-0.127801	-0.104461	-0.0526977	-0.114203	-0.0685775
BMP7_ACVR2A	0.0710664	-0.132612	-0.0577419	-0.0630184	-0.133821	-0.0342866	0.28785	-0.0763157	0.057611	0.0122071	-0.0463063	0.0693775	0.0629121	-0.295978	-0.157764	-0.168615	-0.289346	-0.112183	0.218657	-0.169194	-0.0229169	-0.0583675	-0.14517	0.00371987	-0.163923	-0.435016	-0.32574	-0.293192	-0.461639	-0.25293	0.103901	-0.0920773	-0.0216459	-0.0339015	-0.0877694	-0.00644737
BMP7_ACVR2B	-0.12286	-0.188902	-0.168198	-0.215366	-0.170108	-0.194101	-0.000203736	-0.101703	-0.0458825	-0.160206	-0.0757805	-0.116946	-0.263541	-0.371142	-0.329017	-0.422199	-0.341593	-0.382559	-0.103533	-0.213477	-0.159114	-0.27348	-0.184683	-0.228437	-0.469119	-0.563331	-0.549946	-0.591871	-0.534592	-0.566547	-0.0719701	-0.133649	-0.109857	-0.160973	-0.116615	-0.139664
BMP7_BMPR1A	0.02163	-0.0675138	-0.082397	-0.0860306	-0.0765711	-0.0392213	0.143001	0.0157416	-0.023533	-0.0263212	0.00106557	0.0461617	0.010618	-0.176894	-0.207097	-0.213816	-0.19425	-0.120691	0.105585	-0.0591469	-0.0985405	-0.103072	-0.0761656	-0.0155972	-0.113789	-0.31307	-0.324196	-0.333791	-0.328999	-0.242854	0.0377381	-0.0358336	-0.0517784	-0.0544636	-0.0439034	-0.0139433
BMP7_BMPR1A+ACVR2A	0.0123972	-1.23087	-1.06929	-0.524838	-1.55305	-0.776692	0.298758	-0.944511	-0.782924	-0.238477	-1.26669	-0.490331	-0.159253	-1.40252	-1.24093	-0.696487	-1.7247	-0.948342	0.838679	-0.40459	-0.243003	0.301444	-0.726764	0.04959	-1.52375	-2.76702	-2.60544	-2.06099	-3.0892	-2.31284	0.268835	-0.974434	-0.812848	-0.2684	-1.29661	-0.520254
BMP7_BMPR1A+ACVR2B	-0.17355	-0.991136	-0.847115	-0.524838	-1.26428	-0.762841	0.11281	-0.704775	-0.560754	-0.238477	-0.977922	-0.476481	-0.3452	-1.16279	-1.01876	-0.696487	-1.43593	-0.934491	0.652731	-0.164854	-0.020833	0.301444	-0.438001	0.0634406	-1.7097	-2.52729	-2.38327	-2.06099	-2.80043	-2.29899	0.0828871	-0.734698	-0.590677	-0.2684	-1.00785	-0.506404
BMP7_BMPR1A+BMPR2	-0.16736	-1.02932	-1.0246	-0.378619	-1.52253	-0.751378	0.119001	-0.742961	-0.738236	-0.0922581	-1.23617	-0.465017	-0.33901	-1.20097	-1.19625	-0.550269	-1.69418	-0.923027	0.658922	-0.20304	-0.198315	0.447663	-0.696249	0.0749043	-1.70351	-2.56547	-2.56075	-1.91477	-3.05868	-2.28753	0.0727862	-0.772884	-0.768159	-0.122181	-1.26609	-0.49494
BMP7_BMPR1B+ACVR2A	0.0123972	-0.885476	-0.620907	-0.0925689	-1.56869	-1.22669	0.298758	-0.599115	-0.334546	0.193792	-1.28233	-0.940333	-0.159253	-1.05713	-0.792557	-0.264219	-1.74034	-1.39834	0.838679	-0.0591941	0.205375	0.733713	-0.742411	-0.400411	-1.52375	-2.42163	-2.15706	-1.62872	-3.10484	-2.76284	0.268835	-0.629038	-0.364469	0.163869	-1.31226	-0.970256
BMP7_BMPR1B+ACVR2B	-0.17355	-0.64574	-0.398736	-0.0925689	-1.27993	-1.21284	0.11281	-0.359379	-0.112376	0.193792	-0.99357	-0.926482	-0.3452	-0.81739	-0.570386	-0.264219	-1.45158	-1.38449	0.652731	0.180542	0.427545	0.733713	-0.453648	-0.386561	-1.7097	-2.18189	-1.93489	-1.62872	-2.81608	-2.74899	0.0828871	-0.389302	-0.142299	0.163869	-1.02349	-0.956405
BMP7_BMPR1B+BMPR2	-0.16736	-0.683926	-0.576218	0.0536498	-1.53818	-1.20138	0.119001	-0.397565	-0.289858	0.340011	-1.25182	-0.915018	-0.33901	-0.855576	-0.747868	-0.118	-1.70983	-1.37303	0.658922	0.142356	0.250064	0.879932	-0.711897	-0.375097	-1.70351	-2.22008	-2.11237	-1.4825	-3.07433	-2.73753	0.0696208	-0.427488	-0.319781	0.310087	-1.28174	-0.944941
BMP7_BMPR2	0.000545492	-0.0268012	-0.0334861	-0.0228372	-0.0740266	-0.0192543	0.10054	0.0338093	0.0421248	0.0471422	-0.00687575	0.0619466	-0.0336575	-0.0901144	-0.107408	-0.0822984	-0.190366	-0.0760129	0.0579579	-0.0117694	-0.0129785	0.000811375	-0.080277	0.0136981	-0.146831	-0.175584	-0.214578	-0.175913	-0.312045	-0.180351	0.0180591	-0.00947629	-0.0115957	-0.00485322	-0.0438421	-7.18e-05
BMP7_ENG	-0.00811036	-0.03831	-0.0731324	-0.0161075	-0.149639	-0.232121	0.182119	0.0181063	-0.00190748	0.191292	-0.0382994	-0.13751	-0.0777973	-0.116266	-0.188336	-0.0947953	-0.306243	-0.427056	0.090545	-0.0334682	-0.0759767	0.0884204	-0.145636	-0.257938	-0.314798	-0.204525	-0.314062	-0.359641	-0.509599	-0.639424	0.0373285	-0.018698	-0.0424174	0.0377325	-0.0963947	-0.169438
BMP8A_BMPR1A+ACVR2A	-0.56346	-1.80673	-1.64514	-1.10069	-2.1289	-1.35255	-0.453181	-1.69645	-1.53486	-0.990416	-2.01862	-1.24227	0.395898	-0.847371	-0.685784	-0.141337	-1.16954	-0.393191	2.99851	1.75525	1.91683	2.46128	1.43307	2.20943	-1.17926	-2.42253	-2.26095	-1.7165	-2.74471	-1.96835	0.211816	-1.03145	-0.869867	-0.325419	-1.35363	-0.577273
BMP8A_BMPR1A+ACVR2B	-0.749407	-1.56699	-1.42297	-1.10069	-1.84014	-1.3387	-0.639129	-1.45671	-1.31269	-0.990416	-1.72986	-1.22842	0.20995	-0.607635	-0.463614	-0.141337	-0.880782	-0.379341	2.81257	1.99498	2.139	2.46128	1.72183	2.22328	-1.36521	-2.1828	-2.03878	-1.7165	-2.45594	-1.9545	0.0258681	-0.791717	-0.647696	-0.325419	-1.06486	-0.563423
BMP8A_BMPR1A+BMPR2	-0.743217	-1.60518	-1.60045	-0.954476	-2.09839	-1.32723	-0.632938	-1.4949	-1.49018	-0.844197	-1.98811	-1.21696	0.216141	-0.645821	-0.641096	0.004882	-1.13903	-0.367877	2.81876	1.9568	1.96152	2.6075	1.46359	2.23474	-1.35902	-2.22098	-2.21626	-1.57028	-2.71419	-1.94304	0.0320585	-0.829903	-0.825178	-0.1792	-1.32311	-0.551959
BMP8B_ACVR1+ACVR2A	1.44419	-0.0782223	0.593063	1.21847	0.0802215	0.802326	1.42251	-0.0999008	0.571385	1.19679	0.0585429	0.780648	0.693056	-0.829358	-0.158072	0.467332	-0.670914	0.0511906	2.99538	1.47297	2.14426	2.76966	1.63142	2.35352	1.36427	-0.158148	0.513137	1.13854	0.000295568	0.7224	1.08063	-0.441782	0.229503	0.854908	-0.283339	0.438766
BMP8B_ACVR1+ACVR2B	1.25824	0.161514	0.815234	1.21847	0.368984	0.816177	1.23657	0.139835	0.793555	1.19679	0.347306	0.794498	0.507108	-0.589622	0.0640979	0.467332	-0.382151	0.0650412	2.80944	1.71271	2.36643	2.76966	1.92018	2.36737	1.17832	0.0815878	0.735308	1.13854	0.289058	0.736251	0.894684	-0.202046	0.451674	0.854908	0.00542421	0.452617
BMP8B_ACVR1+BMPR2	1.26443	0.123328	0.637752	1.36469	0.110736	0.827641	1.24276	0.101649	0.616073	1.34301	0.0890575	0.805962	0.513299	-0.627808	-0.113384	0.613551	-0.6404	0.0765048	2.81563	1.67452	2.18895	2.91588	1.66193	2.37883	1.18451	0.043402	0.557826	1.28476	0.0308102	0.747715	0.900874	-0.240232	0.274192	1.00113	-0.252824	0.46408
BMP8B_BMPR1A	0.29448	0.0785638	0.0139676	0.0105293	0.0559225	0.125917	0.421127	0.209798	0.137507	0.135321	0.186611	0.251455	0.0751084	-0.179861	-0.232824	-0.239447	-0.203376	-0.113492	0.64264	0.470648	0.388605	0.389366	0.448539	0.494244	0.294872	0.134904	0.0758357	0.0740217	0.115959	0.166624	0.1369	-0.00383632	-0.0439481	-0.0472752	-0.0194623	0.0309456
BMP8B_BMPR1B	0.248136	0.325018	0.367453	0.427029	0.0336375	-0.267552	0.361944	0.476199	0.528102	0.5834	0.186343	-0.135329	0.05651	0.0362943	0.0519076	0.131304	-0.280339	-0.553869	0.55771	0.761692	0.837479	0.874226	0.497001	0.154083	0.242807	0.365099	0.423302	0.460621	0.118406	-0.159002	0.107081	0.169327	0.20963	0.246908	-0.0541316	-0.266119
BMP8B_BMPR2	0.221279	0.103149	0.118959	0.127632	0.0410546	0.153624	0.342539	0.209404	0.237468	0.23868	0.166507	0.270525	0.00547292	-0.0928552	-0.104071	-0.0761743	-0.207404	-0.0607912	0.561826	0.41177	0.465124	0.44808	0.418767	0.489556	0.233632	0.130201	0.153811	0.152807	0.0992337	0.178253	0.0920191	0.0228685	0.0287162	0.0363217	-0.026491	0.0509329
BSG_SELE	0.0539719	0.422315	0.280633	0.211719	-0.0485663	0.0336747	-0.0234469	0.242032	0.133761	0.0836654	-0.0972714	-0.0422711	-0.0186792	0.515535	0.247418	0.16794	-0.153572	-0.0497727	0.0890763	0.473327	0.33059	0.257887	-0.0185738	0.0694617	-0.196369	0.311978	0.0213122	-0.0463923	-0.319046	-0.233405	0.0641961	0.514548	0.320928	0.244115	-0.0565328	0.0399659
BST1_CAV1	0.00381723	-0.48186	-0.636999	0.223071	-0.466019	-0.561231	-0.297757	-0.521653	-0.895141	-0.095588	-0.656147	-0.762632	0.0763255	-0.419153	-0.560961	0.294075	-0.394687	-0.487979	0	0	0	0	0	0	-0.0643715	-0.460102	-0.685057	0.146779	-0.495875	-0.592837	-0.183932	-0.622107	-0.826686	0.0362723	-0.640721	-0.740518
BST2_LILRA4	0.491213	0	0.0767447	-0.357784	0.250201	0.386711	0	0	0	0	0	0	-0.401123	0	-0.409228	-1.1881	-0.609153	-0.483002	-0.599482	0	-0.810507	-1.48156	-0.841763	-0.698728	-0.272456	0	-0.548942	-1.15702	-0.517489	-0.374118	-0.157369	0	-0.456751	-1.04306	-0.40342	-0.259885
BTC_EGFR	-0.219406	-0.175559	-0.080903	0.025749	0.116761	-0.0409047	-0.14575	-0.0892594	0.045613	0.146083	0.249525	0.0553202	-0.388232	-0.355795	-0.317528	-0.18886	-0.11955	-0.216516	-0.0523566	-0.0160867	0.106464	0.167498	0.27772	0.0756667	-0.246752	-0.201548	-0.10772	0.00280283	0.0925054	-0.0617535	-0.194852	-0.170286	-0.130334	-0.027838	0.0461675	-0.0668723
BTC_ERBB2	-0.252648	-0.257824	-0.711812	-0.142246	-0.570603	-0.38386	-0.15249	-0.145856	-0.606895	-0.0139985	-0.45597	-0.264816	-0.460902	-0.482587	-0.94938	-0.385263	-0.812492	-0.624074	-0.0576932	-0.0531031	-0.434691	0.0600166	-0.316388	-0.153691	-0.281592	-0.286966	-0.747415	-0.170193	-0.603619	-0.414654	-0.252968	-0.274095	-0.689365	-0.190262	-0.574291	-0.404279
BTLA_CD247	-0.473252	-0.51408	-0.434251	-0.120945	-0.0311983	-0.217101	-0.649925	-0.696767	-0.60468	-0.296708	-0.223076	-0.40434	-0.384796	-0.423838	-0.3478	-0.0408777	0.0525313	-0.131087	-0.0584957	-0.0897108	-0.0296511	0.29292	0.408458	0.21494	-0.77769	-0.828113	-0.728633	-0.418463	-0.353681	-0.534644	-0.706929	-0.755744	-0.659629	-0.352268	-0.283766	-0.464021
BTLA_CD79A	-0.488953	0	0	-0.848018	-0.769032	0.261663	0	0	0	0	0	0	0	0	0	0	0	0	-0.00681992	0	0	-0.370111	-0.28523	0.750625	-0.859864	0	0	-1.21589	-1.14229	-0.113605	-0.779948	0	0	-1.1358	-1.06161	-0.0342248
BTLA_TNFRSF14	0.619959	0.219513	1.48108	4.46876	1.03829	1.18224	0.117102	-0.401225	0.99437	4.01363	0.652086	0.714569	0.663145	0.308504	1.49111	4.3901	1.07043	1.20135	1.41296	1.01764	2.31528	5.22959	1.78242	1.99543	-0.169221	-0.746471	0.720899	3.77177	0.428716	0.450038	0.227674	-0.25879	1.11479	4.15428	0.699707	0.817049
C1orf194_PLSCR4	0.426233	0.322269	0.437998	0.415825	0.415205	0.371557	0.619943	0.489672	0.594843	0.572432	0.569632	0.541758	-0.0731528	-0.248252	-0.334089	-0.350351	-0.367738	-0.248924	0.0326966	-0.105502	-0.173954	-0.189367	-0.205804	-0.102888	0.495693	0.361665	0.438211	0.416805	0.41188	0.405425	0.745061	0.595962	0.682223	0.660061	0.655387	0.645456
C1QA_CD93	1.37134	0.64621	0.4772	0	0.824851	1.18993	1.69729	0.766475	0.646117	0	1.18905	1.54065	0.997826	0.240933	0.168262	0	0.563743	0.874537	0	0	0	0	0	0	1.08999	0.432395	0.256674	0	0.539917	0.905193	1.62375	0.844314	0.678717	0	1.07894	1.4445
C1QA_CR1	0.1867	0.140638	0.24817	0.320674	0.504585	0.260307	0.470907	0.418152	0.47852	0.600373	0.660639	0.512811	0.0302038	0.00532748	0.0615155	0.109865	0.17854	0.0699468	0.0881364	0.0433423	0.160009	0.222872	0.43159	0.167669	-0.0608272	-0.101557	0.0188688	0.0686834	0.287026	0.0212871	0.40786	0.356907	0.454494	0.546486	0.704031	0.47488
C3_C3AR1	-0.0178263	-0.183061	-0.211055	-0.116275	-0.630656	-0.468891	0.407487	0.192543	0.0211658	0.310981	-0.225799	-0.0666822	0.187802	0.0776041	-0.0231485	0.17059	-0.297138	-0.17037	0.582314	0.337713	0.100854	0.469101	-0.140337	0.0397542	-0.174734	-0.367097	-0.407017	-0.298453	-0.866499	-0.685869	-0.119644	-0.296343	-0.316901	-0.232565	-0.773914	-0.601662
C3_CD46	-0.0934452	-0.138945	-0.131272	-0.133298	-0.154211	-0.0996411	0.125791	0.0175433	0.0818263	0.0709468	0.0338742	0.0928166	-0.00116498	-0.0260417	-0.0164346	-0.0183632	-0.0280792	-0.00749725	0.253845	0.0869849	0.191157	0.174566	0.118494	0.204629	-0.216494	-0.27495	-0.269569	-0.271545	-0.300332	-0.221205	-0.163269	-0.211114	-0.208478	-0.209875	-0.23366	-0.16699
C3_CR1	-0.0452797	-0.0769903	0.0181318	0.0614056	0.215368	0.0208366	0.370314	0.321276	0.386607	0.495369	0.569144	0.415639	0.07263	0.0487505	0.085741	0.141843	0.171118	0.0985792	0.544402	0.490359	0.57677	0.684454	0.812162	0.604022	-0.187125	-0.221953	-0.100287	-0.066562	0.154777	-0.103875	-0.13754	-0.169895	-0.0583863	-0.0242155	0.170815	-0.060674
C3_CR2	0.96626	0	0.981507	1.95755	0.547635	0.759653	1.64196	0	1.6572	2.63325	1.22333	1.43535	1.17754	0	1.19279	2.16883	0.758914	0.970932	2.4602	0	2.47544	3.45149	2.04157	2.25359	0.190042	0	0.205289	1.18134	-0.228583	-0.0165655	0.673674	0	0.688921	1.66497	0.255049	0.467067
C3_ITGAX	-0.429068	-0.33776	-0.163773	-0.165207	-0.612016	-0.161108	-0.0294524	0.0708345	-0.0114769	0.268675	-0.208841	0.237097	-0.145052	-0.0930414	-0.035194	0.010984	-0.252778	0.00370159	0.0791926	0.196364	0.0422775	0.423382	-0.125757	0.390632	-0.635686	-0.528348	-0.312013	-0.328312	-0.844876	-0.321943	-0.556411	-0.456787	-0.241725	-0.270544	-0.754388	-0.26281
C3_LRP1	-0.159646	-0.130516	-0.0810009	-0.0976145	-0.150262	-0.0905139	-0.0308749	0.0462727	0.0990407	0.103111	0.139275	0.034434	-0.0359337	-0.0207425	-0.00255289	-0.00555808	-0.0128589	-0.0130816	0.00454296	0.134264	0.212504	0.220306	0.274088	0.104692	-0.304121	-0.264537	-0.191512	-0.219551	-0.30213	-0.195604	-0.234036	-0.203088	-0.142018	-0.165684	-0.239748	-0.145426
C4BPA_BMPR2	0.342014	0.206801	0.233568	0.236329	0.159168	0.268187	0.0751689	-0.0424252	-0.0454521	-0.020734	-0.149927	0.00016842	-0.222261	-0.305799	-0.344371	-0.295991	-0.47662	-0.290435	-0.12303	-0.207809	-0.235744	-0.196189	-0.354049	-0.187603	0.0206163	-0.0747851	-0.0840921	-0.0584018	-0.18271	-0.043029	-0.0799548	-0.163756	-0.186721	-0.151596	-0.297352	-0.141871
C4BPA_CD40	0.202857	-0.121534	0.0378682	-0.505863	0.359176	0.151783	-0.188917	-0.481201	-0.334924	-0.916892	-0.0619919	-0.263195	-0.625824	-0.855398	-0.737659	-1.36324	-0.542951	-0.731776	-0.477951	-0.709554	-0.592107	-1.20307	-0.388078	-0.577135	-0.249098	-0.503558	-0.376956	-0.959947	-0.137321	-0.33104	-0.409876	-0.639585	-0.523815	-1.12685	-0.317528	-0.506047
C4BPA_LRP1	-0.0384999	0.134712	0.244276	0.243159	0.270335	0.11572	-0.298186	-0.159294	-0.0464923	-0.0637145	-0.0872464	-0.129694	-0.543908	-0.465462	-0.359683	-0.395282	-0.482226	-0.377736	-0.430538	-0.347341	-0.246944	-0.276434	-0.346242	-0.276936	-0.290134	-0.185816	-0.0877549	-0.106705	-0.141975	-0.145917	-0.375826	-0.292522	-0.195996	-0.222444	-0.284119	-0.230339
C5_GRM7	0.0540053	0.126323	0.032115	-0.0390961	-0.109355	-0.00265474	0.0674246	0.156738	0.0364556	-0.0579841	-0.148944	-0.00581806	0.232288	0.345715	0.235707	0.0468694	0.0269065	0.0810574	0.216651	0.331423	0.208514	0.0274756	-0.0136165	0.0716542	0.092136	0.175668	0.0749389	-0.0242024	-0.0863257	0.0134899	0.134389	0.224671	0.127396	0.00201527	-0.0401216	0.0347832
CADM1_CADM1	0.966155	0	0	-1.65536	-0.564417	-0.748466	0	0	0	0	0	0	0	0	0	0	0	0	-1.65536	0	0	-4.42378	-3.31159	-3.49336	-0.564417	0	0	-3.31159	-2.1982	-2.38295	-0.748466	0	0	-3.49336	-2.38295	-2.56603
CALCB_ADCYAP1R1	0.236068	0.669118	1.04066	0.530329	1.06401	0.63799	-0.385174	-0.110774	0.178157	-0.135867	0.212234	-0.109137	-0.167787	0.0654396	0.341291	0.0260604	0.369419	0.0612319	-0.109626	0.183562	0.485807	0.125099	0.514892	0.174955	-0.29092	-0.0230337	0.264937	-0.0545782	0.297435	-0.0235946	-0.2072	0.052001	0.338239	0.0129308	0.368636	0.0487475
CALCB_CALCR	0.859531	0.57966	0.20308	0.0217744	0.525535	0.691352	-0.107387	-0.410326	-0.674248	-0.962351	-0.45039	-0.252484	0.10088	-0.179895	-0.403394	-0.67472	-0.217027	-0.0371224	0.242631	-0.0458852	-0.315982	-0.574172	-0.0876623	0.0956128	-0.00850141	-0.306174	-0.562256	-0.845312	-0.345807	-0.152435	0.081224	-0.209171	-0.455524	-0.730986	-0.248256	-0.0611424
CALCB_GPR84	1.51857	0	1.27524	0.38839	1.76705	1.90445	0	0	0	0	0	0	0.696877	0	0.589537	-0.421908	0.917362	1.06666	0.854653	0	0.745152	-0.281293	1.07689	1.22783	0.594164	0	0.544203	-0.555985	0.806632	0.964382	0.683072	0	0.603306	-0.454077	0.899688	1.05353
CALCB_PTH1R	0.579762	0.368798	1.5145	0.448392	0.936344	0.739655	-0.115529	-0.133752	0.630552	-0.387367	-0.00477525	-0.152482	0.0471895	0.00225181	0.772024	-0.16328	0.191883	0.0470488	0.152824	0.0743679	0.933866	-0.059143	0.334699	0.177481	-0.0332141	-0.0644669	0.713132	-0.287192	0.0910863	-0.0569311	0.0353398	-0.00956195	0.780497	-0.195943	0.176642	0.0282254
CALCB_RAMP2	0.102897	0.149888	-0.420869	-0.381096	0.234763	0.203991	-0.896206	-0.519337	-1.48446	-1.41281	-0.800961	-0.749237	-0.623385	-0.263817	-1.19028	-1.08842	-0.548499	-0.48134	-0.511466	-0.214555	-1.07716	-0.998658	-0.417453	-0.376205	-0.782425	-0.414	-1.36509	-1.28683	-0.691246	-0.637102	-0.672309	-0.317032	-1.24704	-1.16019	-0.586486	-0.529536
CALCB_RAMP3	0.717381	0.38931	0.470058	0.354649	-0.49399	0.349782	-0.184988	-0.325725	-0.500809	-0.543469	-1.4983	-0.630272	0.019222	-0.118819	-0.263001	-0.296672	-1.1165	-0.381095	0.149258	-0.0327927	-0.13723	-0.191492	-1.06341	-0.25982	-0.0881858	-0.232094	-0.39531	-0.436955	-1.35839	-0.522086	-0.0013396	-0.149262	-0.296529	-0.337172	-1.21442	-0.419625
CALCB_VIPR1	1.54015	1.03064	0.697809	2.09321	0.994608	1.15138	0.717528	0.249992	-0.123949	1.48898	0.128454	0.324542	0.828129	0.382036	0.0611053	1.44085	0.296743	0.464527	0.993652	0.525311	0.183905	1.64408	0.43914	0.614102	0.791755	0.327664	-0.0331759	1.52044	0.216463	0.405293	0.848045	0.389204	0.0457011	1.52188	0.291428	0.470576
CALM1_ABCA1	-0.0479317	0.0273021	-0.0182942	0.0988374	-0.0650288	0.0285065	-0.0707411	-0.0302011	-0.0697301	-0.0167104	-0.122272	-0.0308834	-0.0349368	0.0654207	0.0138143	0.170985	-0.0318636	0.0677683	-0.0498166	-0.0107866	-0.0432255	0.0139889	-0.084067	-0.0108959	-0.0780238	-0.0263939	-0.0721186	-0.00221963	-0.130027	-0.0268773	-0.0923249	-0.0346197	-0.0866483	-0.0108788	-0.152347	-0.0352875
CALM1_ADCYAP1R1	-0.021038	0.101836	0.296615	0.0596837	0.307969	0.0915901	-0.0594208	-0.0149042	0.0999654	-0.0181662	0.111688	-0.013722	0.00311289	0.17471	0.412159	0.110902	0.424209	0.158527	-0.037809	0.0157491	0.13364	0.00338308	0.142932	0.0137181	-0.0626051	-1.82e-05	0.138411	-0.0096427	0.151353	-0.000453899	-0.0752262	-0.00848152	0.138414	-0.0167092	0.152945	-0.00815696
CALM1_AQP6	-0.394226	0	-0.716335	-0.462279	-0.119355	-0.00571901	0	0	0	0	-4.43361	0	-0.37418	0	-0.641311	-0.370074	-0.0435916	0.0814781	-0.358566	0	-0.754135	-0.543815	-0.187596	-0.100506	-0.486268	0	-0.910001	-0.669846	-0.267235	-0.159473	-0.542425	0	-0.969891	-0.718726	-0.301835	-0.18575
CALM1_CALCR	0.200557	0.0136369	-0.114849	-0.284607	-0.0137811	0.0947723	-0.0203237	-0.182313	-0.189992	-0.382716	-0.189876	-0.086082	0.317659	0.114455	-0.0738722	-0.237419	0.0784265	0.193468	0.0423812	-0.104843	-0.13613	-0.296604	-0.115958	-0.0257539	0.010898	-0.166938	-0.201398	-0.404372	-0.179434	-0.0670668	-0.00404987	-0.193834	-0.231856	-0.451159	-0.207215	-0.0861506
CALM1_EGFR	0.0145131	0.0308977	0.147277	0.13155	0.236481	0.0587279	-0.0240624	-0.0186773	0.00116582	0.0252099	0.0703737	0.00338132	0.0407084	0.0646337	0.235496	0.201555	0.338077	0.0974983	-0.0101974	-0.00358416	0.0368118	0.0447655	0.0987721	0.0148284	-0.0222707	-0.014473	0.0223521	0.043518	0.101993	0.0115875	-0.0287086	-0.0203829	0.0143822	0.0418093	0.101686	0.00939415
CALM1_FAS	0.219833	-0.0405482	0.187396	0.584392	0.347989	0.648153	0.0758031	-0.121583	0.0328517	0.300879	0.0687416	0.360731	0.312146	0.00693055	0.281454	0.736524	0.486248	0.80557	0.0957291	-0.0787759	0.06492	0.341423	0.142658	0.392014	0.105421	-0.1248	0.0587308	0.364603	0.114754	0.430509	0.108351	-0.146875	0.054357	0.370878	0.101372	0.443009
CALM1_GLP2R	0.182531	0.415407	0.225223	0.560549	-0.0675124	0.193496	-0.0287278	0.16552	0.0114757	0.310664	-0.250009	-0.00254607	0.295821	0.551624	0.341446	0.708441	0.0252552	0.302497	0.0320199	0.210679	0.0669178	0.326236	-0.167137	0.0491455	0.000230924	0.215473	0.0439865	0.376351	-0.241885	0.0260199	-0.014881	0.21483	0.0323858	0.395087	-0.273763	0.0143278
CALM1_GP6	0.091838	0.167047	0.161925	0.187102	0.104599	0.163897	-0.048078	0.00311041	0.00539486	0.052319	-0.0509029	0.00283417	0.174262	0.26335	0.255125	0.273382	0.1941	0.258936	-0.00502779	0.0436913	0.0433171	0.0743255	-0.00317876	0.0425946	-0.0330208	0.0272094	0.0286047	0.0778547	-0.0334433	0.026467	-0.0468532	0.018314	0.0204912	0.0780615	-0.0481823	0.0177303
CALM1_GRM3	0.194263	-0.0279443	0.17341	0.0718847	0.0215529	0.0563973	0.096248	-0.0511306	0.0602011	0.0120519	-0.00727932	-0.0220236	0.265038	-0.0137143	0.249506	0.114039	0.0420756	0.107718	0.0971977	-0.0344405	0.0740325	0.0225873	0.000607996	0.000482768	0.123622	-0.0555962	0.0840642	0.0221464	-0.00441725	-0.0139158	0.135542	-0.0664636	0.0876247	0.021294	-0.00727705	-0.021632
CALM1_GRM4	0.326768	0.461411	0.0591784	-0.0215131	0.12352	0.195967	0.098934	0.228946	-0.100134	-0.0918723	-0.0629925	0.0111502	0.452621	0.597979	0.147881	0.0211497	0.22565	0.301384	0.145448	0.252702	-0.0432648	-0.0569325	-0.00461631	0.0568684	0.140778	0.284463	-0.0863795	-0.0937091	-0.0410837	0.0392051	0.136499	0.29556	-0.106391	-0.111767	-0.058191	0.0297682
CALM1_GRM5	-0.022748	0.249425	0.21054	0.0393316	0.138025	0.0266069	-0.0604829	0.121999	0.0920753	0.00629439	0.0396432	-0.00323238	0.000916719	0.337588	0.291777	0.0635472	0.204718	0.0480598	-0.038776	0.126015	0.100242	0.0119272	0.0538555	0.00392971	-0.0639166	0.156175	0.120997	0.0118336	0.0588187	0.000391906	-0.0767039	0.169229	0.129646	0.0114348	0.0601558	-0.00172394
CALM1_GRM7	0.121064	0.186546	0.137275	0.0283827	0.0334166	0.0381211	0.0398353	0.0761033	0.0383773	-0.00349286	-0.0222776	0.0070714	0.178049	0.262397	0.204162	0.0512223	0.0708551	0.0610175	0.0493899	0.0855125	0.053013	0.00418046	-0.00500404	0.0120737	0.0568208	0.101854	0.0574465	0.000378682	-0.0176603	0.0124586	0.0595917	0.108509	0.0585223	-0.00188828	-0.0244582	0.0123247
CALM1_HTR2C	0.147807	0.116203	0.0532512	-0.12715	0.00116756	-0.115653	0.00818067	-0.0130165	-0.0644565	-0.143928	-0.107028	-0.154631	0.233432	0.195484	0.123753	-0.121589	0.0644552	-0.0955676	0.0405952	0.0206088	-0.0240431	-0.108863	-0.0610865	-0.1136	0.0291682	0.00401974	-0.0549119	-0.16184	-0.10361	-0.16958	0.0225625	-0.00484244	-0.0700703	-0.187886	-0.123879	-0.196647
CALM1_INSR	0.0602085	0.0564901	0.0539446	0.0802634	0.0284658	0.0480494	0.00448417	0.0123911	-0.00853184	0.0195211	-0.0112609	-0.00267374	0.0992881	0.088527	0.0964576	0.123471	0.0561661	0.0834835	0.0157689	0.0191216	0.0072712	0.0285594	-4.83e-05	0.00907381	0.0129039	0.0203806	-0.000997506	0.0308364	-0.00743152	0.00399593	0.0108929	0.0205467	-0.00570636	0.031322	-0.0115545	0.000934013
CALM1_KCNQ3	0.351898	0.146551	0.00889459	0.0620314	0.19481	0.119478	0.201044	0.0424878	-0.0151491	0.0148715	0.0722684	0.0430999	0.458207	0.216533	0.0256355	0.0962392	0.276563	0.173834	0.193972	0.0576412	-0.00646425	0.021737	0.0861996	0.0506249	0.249146	0.062789	-0.0141751	0.0236539	0.0988924	0.0599452	0.273972	0.0641411	-0.0183556	0.024117	0.103575	0.0637221
CALM1_KCNQ5	0.235374	0.237229	0.0786471	0.0871319	0.150728	0.0970302	0.116042	0.11735	0.00603674	0.0385517	0.0534816	0.0199551	0.319023	0.321264	0.128259	0.123817	0.217786	0.150214	0.118829	0.12	0.0210398	0.040128	0.0642595	0.0329579	0.148564	0.150121	0.0170592	0.0511926	0.0744441	0.0335485	0.161614	0.163349	0.0143535	0.0562873	0.0783254	0.0330208
CALM1_MYLK	-0.0181529	-0.0187706	-0.0863009	0.0677182	-0.135856	0.0433178	-0.0665723	-0.0680541	-0.170718	-0.0348181	-0.159159	-0.0480086	0.0121888	0.012049	-0.0391317	0.131887	-0.126411	0.100534	-0.0413575	-0.0423484	-0.118469	-0.00382442	-0.119973	-0.0170879	-0.0690561	-0.0705865	-0.178317	-0.0245042	-0.177671	-0.041079	-0.0830341	-0.0848158	-0.206304	-0.0351661	-0.205772	-0.0532487
CALM1_MYLK2	-0.517637	-0.168879	-0.366563	0	0.0828905	0.175121	-0.74831	-0.232744	-0.581255	0	-0.211211	-0.14469	-0.415687	-0.136311	-0.268567	0	0.216712	0.317143	0	4.81856	0	0	0	0	-0.744502	-0.250672	-0.578367	0	-0.174013	-0.099545	-0.792025	-0.286355	-0.623271	0	-0.201237	-0.124925
CALM1_PDE1A	0.155396	0.057655	0.0971145	0.106641	0.0284455	0.0497664	0.0638446	-0.00253295	0.0200115	0.0446808	-0.00479277	-0.00539265	0.220045	0.0991119	0.150319	0.152312	0.0521419	0.087876	0.0706386	0.0113928	0.0330087	0.0481158	0.00348512	0.00799839	0.0856136	0.00551294	0.0336167	0.0599557	-0.00092613	0.00152156	0.0919441	0.00198306	0.0330971	0.0652264	-0.0035124	-0.00226314
CALM1_PDE1B	0.572918	0.210034	0.134912	0.190486	0.641892	0.436947	0.323991	0.0380102	0.0167174	0.0727547	0.371426	0.216534	0.721998	0.311918	0.210545	0.269847	0.798897	0.569219	0.335743	0.0746865	0.0413381	0.0851147	0.386841	0.236762	0.391484	0.0668657	0.0356042	0.0988807	0.443934	0.270093	0.412802	0.0616591	0.0317045	0.104159	0.465037	0.282204
CALM1_PDE1C	0.180523	0.0532728	0.162314	0.184441	0.0370526	0.0258693	0.0681898	-0.00534469	0.0557868	0.0812134	0.00418639	-0.0200388	0.256758	0.0935716	0.234572	0.256854	0.0610252	0.0571429	0.0799662	0.00884239	0.0686698	0.0872944	0.0102783	-0.00546215	0.0930477	0.00207609	0.0782214	0.106885	0.00937561	-0.0165742	0.0980888	-0.00187529	0.0816534	0.115276	0.00856731	-0.0225748
CALM1_PTH2R	0.0946723	0.0520674	0.158747	0.224002	0.0889808	0.140461	-0.0119066	-0.0640985	0.0375511	0.0961236	-0.0223767	0.0347722	0.162399	0.121793	0.237313	0.310244	0.158599	0.210775	0.0154898	-0.0241267	0.0586459	0.106334	0.00836253	0.0520754	0.0017749	-0.0547836	0.0594545	0.126628	-0.00920165	0.0542504	-0.00572333	-0.0698562	0.0585555	0.134857	-0.0184638	0.0541661
CALM1_SCN10A	0.184429	-0.659406	-0.0993102	0.0121102	-0.216424	-0.251227	0.013976	-0.753057	-0.2524	-0.136939	-0.348694	-0.348949	0.284161	-0.622965	-0.0198373	0.0943758	-0.150296	-0.20322	0.0545946	-0.627922	-0.174875	-0.0767641	-0.262313	-0.267342	0.0401488	-0.79571	-0.251486	-0.128296	-0.359226	-0.36837	0.0321051	-0.864052	-0.284765	-0.151832	-0.40074	-0.412609
CALM1_SCTR	0.412366	0.329764	0.250035	1.08568	-0.0766946	0.105213	0.162808	0.0751199	0.0382593	0.737063	-0.243317	-0.086051	0.548325	0.462043	0.367038	1.27871	0.00932679	0.208155	0.208277	0.136998	0.0886776	0.740586	-0.164397	-0.022859	0.212491	0.118305	0.0727133	0.841979	-0.238586	-0.0650529	0.211616	0.108352	0.0639179	0.878978	-0.270625	-0.0843889
CALM1_SELL	-0.200107	-0.151073	0.322796	0.817628	0.433028	0.478996	-0.331529	-0.310611	0.154243	0.479604	0.200354	0.195199	-0.13386	-0.0705823	0.431948	0.983333	0.567312	0.624325	-0.247418	-0.224646	0.165533	0.538302	0.230182	0.254118	-0.341185	-0.311799	0.196549	0.553645	0.252639	0.249943	-0.381551	-0.348856	0.208955	0.555845	0.259678	0.245423
CALM1_VIPR1	0.594235	0.276022	0.11145	0.834123	0.270264	0.352902	0.338234	0.106298	-0.0203016	0.54878	0.0791652	0.151942	0.745948	0.381739	0.191535	1.01628	0.382353	0.473792	0.351257	0.12857	0.0154143	0.524793	0.114718	0.176958	0.407318	0.142561	-0.00367328	0.64844	0.114784	0.196572	0.428512	0.14705	-0.0136451	0.700425	0.112821	0.203013
CALM2_ABCA1	-0.549113	-0.364544	-0.530801	-0.355944	-0.707857	-0.369114	-0.874057	-0.821875	-0.998594	-1.01112	-1.23975	-0.835617	-0.563777	-0.382235	-0.549373	-0.378863	-0.728606	-0.387078	-0.630938	-0.567399	-0.720541	-0.706114	-0.928983	-0.577934	-0.672987	-0.591467	-0.752301	-0.713702	-0.962582	-0.601665	-0.887654	-0.763375	-0.94991	-0.86392	-1.17333	-0.773738
CALM2_ADCY8	-0.456064	0.0442654	-0.36139	-0.416624	-0.473613	-0.213509	-0.763639	-0.664387	-1.05766	-0.823246	-1.18349	-0.641434	-0.469798	0.0209419	-0.385338	-0.433082	-0.498111	-0.229732	-0.539974	-0.379981	-0.74288	-0.57622	-0.857864	-0.41735	-0.577164	-0.368071	-0.746275	-0.60615	-0.863052	-0.434425	-0.773577	-0.470114	-0.890836	-0.790381	-1.01494	-0.579316
CALM2_AQP6	-1.41799	0	-1.69339	-1.35929	-0.896901	-0.7039	0	0	0	0	-4.43361	0	-1.44297	0	-1.72261	-1.38865	-0.923892	-0.730844	-1.71019	0	-2.20291	-1.89057	-1.33423	-1.15595	-1.74457	0	-2.1928	-1.87437	-1.33559	-1.15265	-1.97246	0	-2.33363	-2.00218	-1.49073	-1.29638
CALM2_CACNA1C	-0.281187	-0.267633	-0.169008	-0.178267	-0.302351	-0.252098	-0.647076	-0.567583	-0.691048	-0.466845	-0.798382	-0.6159	-0.295855	-0.280195	-0.187794	-0.189976	-0.320894	-0.266564	-0.433017	-0.378348	-0.442637	-0.298205	-0.540793	-0.407261	-0.456786	-0.403317	-0.452521	-0.317051	-0.55917	-0.429247	-0.615103	-0.5565	-0.588673	-0.446763	-0.718345	-0.581203
CALM2_EGFR	-0.31349	-0.299683	-0.324692	-0.193652	-0.147012	-0.19051	-0.667323	-0.706214	-1.04991	-0.795764	-0.891317	-0.600326	-0.327946	-0.315648	-0.349271	-0.214749	-0.17171	-0.206087	-0.452027	-0.476142	-0.731416	-0.520178	-0.580955	-0.385881	-0.478309	-0.499321	-0.73041	-0.525984	-0.572507	-0.402287	-0.643488	-0.661348	-0.867123	-0.662383	-0.691264	-0.542187
CALM2_GP6	-0.454456	-0.33284	-0.321281	-0.145777	-0.462552	-0.331497	-1.18385	-1.09632	-1.06833	-0.818727	-1.2256	-1.08909	-0.479376	-0.358351	-0.34638	-0.168631	-0.488263	-0.356865	-0.855775	-0.769088	-0.745306	-0.527732	-0.89083	-0.763175	-0.857965	-0.763743	-0.74165	-0.525892	-0.888794	-0.75852	-1.00446	-0.89472	-0.874546	-0.651233	-1.02898	-0.890419
CALM2_GRM5	-0.495787	0.188599	0.0734083	-0.104809	-0.11322	-0.16343	-0.889797	-0.414633	-0.521556	-0.377132	-0.67646	-0.430609	-0.512204	0.168769	0.0533995	-0.115553	-0.132977	-0.174352	-0.635305	-0.183933	-0.279273	-0.229157	-0.421921	-0.27302	-0.670381	-0.171147	-0.272817	-0.2427	-0.426563	-0.291068	-0.869825	-0.249839	-0.369933	-0.350484	-0.552916	-0.414541
CALM2_GRM7	-0.061334	0.0247338	-0.120418	-0.171424	-0.325527	-0.0912783	-0.554469	-0.553761	-0.686597	-0.452877	-0.766295	-0.348305	-0.0788489	0.00503148	-0.140283	-0.182862	-0.342595	-0.101424	-0.330501	-0.311252	-0.430246	-0.288248	-0.521958	-0.209283	-0.335855	-0.308075	-0.435068	-0.306702	-0.544873	-0.221867	-0.452596	-0.412484	-0.56248	-0.433894	-0.710793	-0.323515
CALM2_INSR	-0.185149	-0.101544	-0.267555	-0.111332	-0.241226	-0.214378	-0.595574	-0.435601	-0.72568	-0.529216	-0.584032	-0.607378	-0.20072	-0.1143	-0.284889	-0.126786	-0.254993	-0.229556	-0.381763	-0.263936	-0.484096	-0.324523	-0.384414	-0.394906	-0.397812	-0.276473	-0.502835	-0.335665	-0.40638	-0.413435	-0.536607	-0.390908	-0.657665	-0.45908	-0.555228	-0.557943
CALM2_KCNQ1	-0.470479	-0.270414	-0.315684	-0.645059	-0.434907	-0.311138	-1.06056	-0.828168	-0.691889	-1.06685	-0.83024	-0.704068	-0.492049	-0.290549	-0.330822	-0.662789	-0.451117	-0.326752	-0.76016	-0.556752	-0.469017	-0.786097	-0.583873	-0.476573	-0.778547	-0.569331	-0.494524	-0.827001	-0.615473	-0.501064	-0.951124	-0.719526	-0.660131	-1.04815	-0.803748	-0.665569
CALM2_KCNQ3	0.504802	-0.114969	-0.231451	-0.0955601	-0.0349751	-0.0253956	-0.116988	-0.696769	-0.479366	-0.444358	-0.658632	-0.49278	0.485652	-0.135255	-0.242138	-0.10876	-0.0561736	-0.041973	0.0783578	-0.436124	-0.315795	-0.268109	-0.393712	-0.283524	0.109129	-0.439714	-0.339199	-0.279956	-0.39091	-0.287682	0.0843622	-0.565913	-0.47928	-0.394394	-0.504658	-0.396
CALM2_KCNQ5	0.199349	0.203877	-0.213999	0.0721019	-0.0426327	-0.154447	-0.378546	-0.374963	-0.702976	-0.247622	-0.589837	-0.64928	0.180336	0.184853	-0.23201	0.0608357	-0.0616713	-0.172393	-0.159438	-0.1561	-0.459079	-0.115597	-0.349563	-0.411602	-0.146891	-0.143271	-0.473202	-0.115276	-0.351444	-0.422154	-0.221228	-0.21689	-0.617737	-0.180414	-0.466311	-0.556089
CALM2_MYLK	-0.519247	-0.524945	-0.799568	-0.40779	-0.888433	-0.44842	-0.970799	-0.981756	-1.44218	-1.03491	-1.31109	-1.04852	-0.537342	-0.543202	-0.823135	-0.430132	-0.906963	-0.470185	-0.698174	-0.707117	-1.10547	-0.731859	-1.00266	-0.747929	-0.730601	-0.739434	-1.12887	-0.744175	-1.05468	-0.764472	-0.928361	-0.937475	-1.32314	-0.904044	-1.31047	-0.932958
CALM2_MYLK2	-1.40799	-0.983128	-1.23507	0	-0.676809	-0.584099	-2.34078	-1.59671	-2.1467	0	-1.63962	-1.56602	-1.43781	-1.00639	-1.26445	0	-0.706927	-0.614575	0	4.81856	0	0	0	0	-1.94247	-1.28408	-1.75475	0	-1.23881	-1.16009	-2.06044	-1.50136	-1.87841	0	-1.33494	-1.24972
CALM2_PDE1A	0.0345313	-0.233094	-0.154229	0.0475202	-0.184267	-0.238584	-0.479377	-0.673999	-0.649128	-0.34348	-0.476909	-0.657932	0.0167951	-0.249785	-0.172176	0.0337257	-0.196142	-0.254662	-0.261759	-0.442765	-0.411459	-0.176399	-0.305606	-0.432899	-0.260741	-0.460409	-0.421995	-0.177471	-0.324819	-0.451851	-0.360269	-0.609127	-0.55589	-0.261328	-0.456479	-0.601691
CALM2_PDE1B	0.377364	-0.248821	-0.245335	-0.0173659	0.4029	0.15583	-0.45508	-1.01769	-0.890063	-0.624515	-0.459382	-0.653603	0.351336	-0.274316	-0.267709	-0.0380415	0.376071	0.130028	-0.153451	-0.694481	-0.597539	-0.367029	-0.147776	-0.345423	-0.122136	-0.686271	-0.601996	-0.364413	-0.113999	-0.322008	-0.193409	-0.810139	-0.741285	-0.475773	-0.184914	-0.410748
CALM2_PDE1C	-0.0207475	-0.244811	-0.0607996	0.0820012	-0.119772	-0.301705	-0.612424	-0.681228	-0.64122	-0.463947	-0.394659	-0.690725	-0.0409931	-0.26142	-0.0808621	0.0634896	-0.130692	-0.317161	-0.359737	-0.449732	-0.387462	-0.241022	-0.242673	-0.465913	-0.358166	-0.468272	-0.388501	-0.23613	-0.257337	-0.490008	-0.470005	-0.619268	-0.50651	-0.328986	-0.369666	-0.65265
CALM2_PLPP6	-0.142343	-0.599581	-0.595622	-0.740962	-0.554382	-0.589005	-1.01639	-1.36043	-1.41139	-1.46944	-1.37161	-1.41848	-0.170194	-0.625448	-0.622677	-0.766329	-0.58142	-0.616344	-0.675054	-1.01852	-1.06179	-1.12451	-1.02355	-1.0673	-0.651422	-1.02001	-1.05475	-1.13407	-1.01552	-1.05792	-0.752693	-1.16963	-1.19017	-1.30114	-1.14852	-1.18943
CALM2_SCN10A	-0.310063	-1.73291	-0.864554	-0.653519	-1.05895	-1.13119	-1.08338	-2.52247	-1.66975	-1.42759	-1.84862	-1.86093	-0.335768	-1.76045	-0.89168	-0.679749	-1.08596	-1.15711	-0.75546	-2.13781	-1.31069	-1.08106	-1.48363	-1.49694	-0.748307	-2.15161	-1.31004	-1.08171	-1.48889	-1.5144	-0.875939	-2.33926	-1.46107	-1.23119	-1.65349	-1.70354
CALM2_SCN4A	-0.689727	0.115976	-0.728136	-0.578942	-0.798442	-0.625957	-1.55025	-0.754441	-1.57204	-1.44964	-1.64963	-1.47902	-0.717808	0.0885185	-0.755913	-0.607138	-0.826427	-0.653829	-1.19179	-0.425165	-1.21409	-1.09348	-1.28872	-1.12349	-1.17865	-0.397144	-1.20445	-1.07704	-1.27874	-1.11075	-1.30563	-0.485704	-1.33782	-1.19709	-1.41251	-1.23744
CALM2_SELL	-1.03249	-0.951293	0.144599	0.277345	0.0634629	-0.0759471	-1.81774	-1.77554	-0.567192	-0.684427	-0.775321	-0.996678	-1.05939	-0.978879	0.121452	0.2477	0.0367396	-0.104831	-1.45399	-1.41193	-0.291056	-0.332954	-0.452592	-0.647152	-1.45967	-1.40909	-0.275038	-0.293276	-0.428889	-0.616313	-1.62469	-1.55738	-0.365508	-0.370283	-0.522824	-0.707857
CALM2_TRPC5	-0.297835	-0.371848	-0.366785	-0.502455	-0.542784	-0.4053	-0.960322	-1.05384	-1.02889	-0.92479	-1.1086	-1.02454	-0.320798	-0.395469	-0.389903	-0.519689	-0.563936	-0.427437	-0.65856	-0.741421	-0.721368	-0.661818	-0.806659	-0.723539	-0.663328	-0.746728	-0.728625	-0.695441	-0.830291	-0.736543	-0.806421	-0.894528	-0.87896	-0.89353	-1.0153	-0.897281
CALM3_ADCY8	0.0144699	0.557875	0.326859	0.0827152	0.27548	0.174431	-0.0352112	0.318596	0.127274	-0.00111223	0.0792855	0.0673764	0.0332082	0.612685	0.380575	0.109075	0.330817	0.202551	-0.0510199	0.136316	-0.00461512	-0.0402687	-0.0454388	0.00488384	-0.0496963	0.34302	0.123581	-0.0111769	0.0675579	0.0704964	-0.0576298	0.318984	0.0994771	-0.0222806	0.0424197	0.0589623
CALM3_AQP6	-0.346173	0	-0.544444	-0.250301	0.06702	0.209868	0	0	0	0	-4.43361	0	-0.294659	0	-0.465312	-0.169134	0.133153	0.276768	-0.447395	0	-0.878215	-0.651015	-0.254944	-0.155797	-0.522857	0	-0.838696	-0.556736	-0.178819	-0.0420983	-0.547471	0	-0.878555	-0.597588	-0.210462	-0.0739281
CALM3_EGFR	0.0903774	0.127666	0.376802	0.323055	0.50043	0.170446	0.0156096	0.0346496	0.161375	0.148951	0.261641	0.0678	0.112613	0.15403	0.433739	0.36683	0.559418	0.197106	-0.0213752	-0.0150649	0.0131692	0.0338823	0.0846318	0.00766503	0.0107224	0.0319018	0.159763	0.15694	0.271925	0.0718274	0.0015608	0.0209929	0.134002	0.138166	0.245325	0.0609692
CALM3_GP6	0.304773	0.413415	0.402204	0.417812	0.332429	0.407687	0.0982464	0.18143	0.176713	0.21009	0.111175	0.178266	0.362313	0.474837	0.461667	0.468838	0.393933	0.468405	-0.0369397	0.0167708	0.0183798	0.0636523	-0.03833	0.0162248	0.0875109	0.178156	0.174781	0.221655	0.0990273	0.175291	0.0612241	0.149929	0.147653	0.199304	0.0705631	0.147456
CALM3_GRM5	0.0443767	0.493562	0.435333	0.111321	0.32324	0.0902447	-0.0290409	0.287234	0.241918	0.0462171	0.158007	0.0308864	0.0697271	0.537423	0.478373	0.127771	0.36325	0.106277	-0.0582106	0.133249	0.10232	0.00885866	0.0477641	-0.00101518	-0.0443642	0.3206	0.26761	0.0507721	0.170795	0.0320968	-0.0551649	0.302407	0.249635	0.0443348	0.153978	0.0257396
CALM3_GRM7	0.282766	0.397198	0.322817	0.095942	0.139853	0.106414	0.140238	0.214504	0.157016	0.0329061	0.03723	0.0449022	0.316436	0.438654	0.363105	0.112964	0.169015	0.121824	0.0465451	0.0855412	0.0465306	-0.00112093	-0.0182074	0.00949067	0.154641	0.236657	0.169385	0.034134	0.033647	0.0496493	0.14087	0.219372	0.152423	0.0273628	0.021466	0.0436519
CALM3_INSR	0.172828	0.150647	0.174661	0.204943	0.109198	0.15042	0.0695586	0.0662051	0.0613358	0.0933905	0.0324267	0.0552878	0.19954	0.171528	0.205284	0.232289	0.130632	0.175732	0.00880861	0.0158766	-0.00378704	0.0243905	-0.00835637	0.00118364	0.0739284	0.0730588	0.0618241	0.102435	0.0315284	0.0573974	0.0630567	0.0648052	0.0490896	0.0914065	0.0228223	0.0470842
CALM3_KCNQ3	0.646842	0.33979	0.0584722	0.162294	0.418138	0.274937	0.406795	0.167316	0.00963202	0.0726696	0.221882	0.13907	0.692665	0.381566	0.0731137	0.184279	0.464012	0.306413	0.214938	0.0511082	-0.0135037	0.0186217	0.0826952	0.0494474	0.460717	0.180323	0.00654104	0.0803644	0.240849	0.154902	0.442046	0.162654	0.000639328	0.071658	0.221298	0.142182
CALM3_KCNQ5	0.468926	0.471822	0.218767	0.195932	0.338302	0.247367	0.272189	0.274329	0.0900336	0.10338	0.173583	0.111675	0.510368	0.513355	0.252046	0.215958	0.376819	0.281163	0.126566	0.127931	0.0117376	0.0426567	0.0616272	0.0261457	0.305547	0.308002	0.094655	0.119219	0.190629	0.120245	0.288549	0.290967	0.0808109	0.111583	0.174638	0.106263
CALM3_PDE1A	0.338396	0.176042	0.247507	0.239961	0.0983551	0.159108	0.180346	0.0660251	0.111773	0.12555	0.0328809	0.0569659	0.373925	0.205227	0.281309	0.265299	0.116159	0.186521	0.071615	0.00208255	0.0262049	0.0498945	-0.00232891	-0.00120768	0.201364	0.0682675	0.120358	0.14292	0.0337485	0.0583132	0.186895	0.056231	0.106375	0.133011	0.0266384	0.0470475
CALM3_PDE1B	0.95016	0.470868	0.338458	0.408597	1.0327	0.77353	0.62972	0.229548	0.151123	0.217702	0.698833	0.480917	1.01953	0.532855	0.386569	0.452827	1.10599	0.840149	0.347448	0.0526229	0.0263429	0.0827769	0.397187	0.236696	0.670294	0.231856	0.155822	0.237626	0.736741	0.508635	0.638482	0.203438	0.134799	0.218919	0.702555	0.478153
CALM3_PDE1C	0.391063	0.168412	0.362304	0.387869	0.108235	0.115892	0.206781	0.0608839	0.185892	0.213516	0.0434372	0.0288472	0.433783	0.197223	0.403942	0.4263	0.124848	0.140861	0.0777192	-0.000881806	0.0647251	0.0900977	0.00671501	-0.0167317	0.226217	0.0622817	0.20247	0.238495	0.0472719	0.0255482	0.208245	0.0503914	0.184957	0.222746	0.0407461	0.0152397
CALM3_PLPP6	0.689498	0.24297	0.295572	0.127014	0.325766	0.313564	0.392862	0.0336951	0.0594167	-0.0558247	0.0858407	0.0701081	0.764923	0.304357	0.363751	0.184755	0.394086	0.383502	0.147128	-0.0990035	-0.101777	-0.157732	-0.0808027	-0.0995737	0.393539	0.0123239	0.0365845	-0.0862288	0.065558	0.0470937	0.357334	-0.016276	0.00416105	-0.113058	0.0331065	0.0136567
CALM3_SCN10A	0.438647	-0.574567	0.0957673	0.21881	-0.0545866	-0.131836	0.20032	-0.721972	-0.11557	0.00745046	-0.244096	-0.28519	0.501231	-0.508425	0.162907	0.281854	0.0108355	-0.0734898	0.0283078	-0.749347	-0.240991	-0.125418	-0.339732	-0.343345	0.198228	-0.809445	-0.15481	-0.0178244	-0.29505	-0.341345	0.169385	-0.842043	-0.18698	-0.0474169	-0.3265	-0.36906
CALM3_SCN4A	0.26921	0.862542	0.225436	0.36352	0.178508	0.309978	0.0167167	0.548169	-0.015724	0.0985003	-0.0619128	0.0571425	0.343369	0.937203	0.29742	0.438946	0.251532	0.383068	-0.161129	0.275213	-0.178861	-0.0976772	-0.222261	-0.122695	-0.0136893	0.56573	-0.047669	0.073749	-0.0980826	0.0307473	-0.049741	0.530315	-0.0824715	0.0370531	-0.133578	-0.0045946
CALM3_SELL	-0.0374666	0.0440615	0.613091	1.20026	0.768418	0.82235	-0.226461	-0.171565	0.363933	0.848608	0.470945	0.502404	0.027381	0.113724	0.668204	1.2882	0.838888	0.904364	-0.322583	-0.29877	0.169283	0.512631	0.2216	0.221632	-0.275868	-0.216043	0.395234	0.848977	0.489436	0.498563	-0.306966	-0.249754	0.371194	0.804915	0.45653	0.458221
CALM3_TRPC5	0.328652	0.307523	0.291956	0.0572902	0.12689	0.235062	0.138258	0.11502	0.107548	-0.0249039	-0.00354833	0.0717871	0.378659	0.359683	0.341974	0.0849401	0.167313	0.280659	0.0125416	-0.0100082	-0.0104212	-0.0595366	-0.0704933	-0.0266913	0.139283	0.110744	0.103756	-0.0401873	-0.0198332	0.0653227	0.117207	0.0874371	0.0815622	-0.0520023	-0.037575	0.0452935
CALR_ITGA2B	-0.0887386	0.00458523	-0.201934	0.036935	-0.0518634	0.0450989	-0.0345926	0.0493143	-0.13136	0.0718387	-0.00555641	0.0787768	0.00419632	0.10309	-0.10112	0.125609	0.0344287	0.133695	-0.200183	-0.105684	-0.329126	-0.059531	-0.153352	-0.0505555	-0.25463	-0.160224	-0.390352	-0.107756	-0.203299	-0.0984564	-0.156385	-0.0653614	-0.277135	-0.0250744	-0.114001	-0.0166768
CALR_ITGAV	-0.0224527	-0.0172659	0.0121935	-0.027935	-0.154634	-0.0174256	-0.00271947	0.00241459	0.0275384	0.00195021	-0.109984	0.000649565	0.0140973	0.0215456	0.0540984	0.0299119	-0.117949	0.0175294	-0.066734	-0.0633701	-0.0335432	-0.0963068	-0.215601	-0.0592732	-0.0889472	-0.0865531	-0.0568747	-0.130394	-0.244651	-0.0803274	-0.0485038	-0.0447395	-0.0165526	-0.0691471	-0.184707	-0.0422038
CALR_LRP1	-0.0764317	-0.0505029	-0.0175021	-0.0245895	-0.0443395	-0.0332847	-0.0506808	-0.0254954	0.00169753	-0.00191981	-0.00799785	-0.0162963	-0.0520138	-0.0143682	0.0200726	0.0179531	0.0219926	-0.00883115	-0.114869	-0.0979945	-0.0622657	-0.0757555	-0.123692	-0.065736	-0.133494	-0.121489	-0.0847768	-0.101377	-0.162994	-0.0818723	-0.0958232	-0.0771318	-0.044116	-0.0549033	-0.0920046	-0.0512838
CALR_SCARF1	0.0198422	-0.0608346	-0.0156006	-0.0348585	-0.230239	-0.0936087	0.0544579	-0.0266667	0.0177872	0.0117591	-0.159379	-0.0425381	0.103387	-0.00634994	0.054485	0.0571076	-0.140239	-0.00977533	-0.0723087	-0.129249	-0.0961167	-0.141047	-0.349243	-0.196027	-0.118343	-0.163027	-0.136246	-0.193372	-0.4063	-0.246096	-0.0387564	-0.100556	-0.0652433	-0.100766	-0.298388	-0.154843
CALR_TSHR	0.133493	-0.198703	0.0460976	-0.00389579	-0.128966	-0.059129	0.138767	-0.139133	0.059701	0.0251615	-0.0860854	-0.0268674	0.198822	-0.135061	0.0977398	0.0610978	-0.0831895	-0.00866231	0.074962	-0.290436	-0.00653145	-0.0775391	-0.196025	-0.123061	0.0441196	-0.33437	-0.033635	-0.114435	-0.228414	-0.154643	0.0912757	-0.248152	0.0114101	-0.0495822	-0.164495	-0.095989
CCK_CCKAR	2.17131	0	0	1.24996	0	2.32633	0	0	0	0	0	0	0	0	0	0	0	0	0.592449	0	0	-0.212691	0	0.745647	0	0	0	0	0	0	1.53987	0	0	0.628188	0	1.74374
CCK_CCKBR	3.32298	2.70361	0	3.00437	3.29437	3.41709	3.0269	2.40966	0	2.71926	2.99763	3.11913	0	0	0	0	0	0	1.57603	1.06667	0	1.24581	1.56355	1.677	2.92369	2.28902	0	2.66081	2.88841	3.00783	2.79737	2.13737	0	2.60045	2.7535	2.87014
CCL17_CCR4	-1.73024	0.167368	0	0	-2.04755	-0.990447	-2.56441	-0.77731	0	0	-2.86549	-1.88713	-1.39757	0.533801	0	0	-1.72175	-0.621149	-1.15364	0.837069	0	0	-1.48959	-0.344943	-2.89409	-1.04704	0	0	-3.20415	-2.17722	-2.3351	-0.43288	0	0	-2.65378	-1.58991
CCL18_C14orf1	-0.948937	-1.45483	-1.37928	-1.87307	-1.73361	-1.51167	0	0	0	0	0	0	0.188401	-0.31794	-0.22538	-0.745223	-0.594773	-0.377901	0	0	0	0	0	0	0.265983	-0.247793	-0.151518	-0.686218	-0.529605	-0.309324	0.253756	-0.26229	-0.165626	-0.703776	-0.545729	-0.324168
CCL18_CCR3	-2.60447	-3.2863	-2.04818	0.661687	-3.15007	-2.87458	0	0	0	0	0	0	-1.01575	-1.69758	-0.459461	2.2504	-1.56135	-1.28586	0	0	0	0	0	0	-0.960588	-1.64242	-0.404295	2.30557	-1.50619	-1.2307	-0.796576	-1.4784	-0.240283	2.46958	-1.34217	-1.06669
CCL2_ACKR1	1.14451	3.55927	2.08431	-0.0841331	3.09687	1.64689	1.17399	3.31302	2.06667	-0.0344921	3.05773	1.64581	-0.0423198	1.83142	0.966568	-1.62614	1.97575	0.484768	0.165607	2.00969	0.917854	-0.828379	1.88699	0.538107	1.48258	3.22405	2.20203	0.654206	3.16462	1.84005	2.01659	3.82645	2.71755	1.28444	3.68186	2.36524
CCL2_ACKR4	1.08527	0.648112	0.952899	1.21994	1.07094	1.17261	1.04932	0.574931	0.901069	1.18651	1.0179	1.13363	0.241425	-0.267597	0.0705167	0.364989	0.166108	0.304574	-0.0605607	-0.653056	-0.264495	0.0760399	-0.161668	0.00373312	1.08759	0.497937	0.890886	1.23599	1.00884	1.16591	1.55188	0.965333	1.35827	1.70352	1.48063	1.63444
CCL2_CCR1	1.54658	1.6949	0.772805	0	1.49781	1.7645	1.4842	1.66276	0.800563	0	1.43084	1.68784	0.562435	0.792884	0.271255	0	0.502695	0.724317	0	0	0	0	0	0	1.463	1.72542	1.06253	0	1.39732	1.63549	1.94818	2.2032	1.46218	0	1.8833	2.12775
CCL2_CCR10	1.24839	1.09485	1.38401	1.16227	1.30757	1.39239	1.22587	1.07214	1.34191	1.15873	1.27593	1.37175	0.42773	0.298498	0.479398	0.42431	0.44713	0.558432	0.159518	0.0200019	0.185956	0.189324	0.166352	0.301759	1.30862	1.15024	1.37077	1.30117	1.33277	1.46332	1.77229	1.60844	1.84599	1.75257	1.80205	1.93047
CCL2_CCR2	-1.10539	0	-0.481897	0	-1.06789	-0.0537657	-0.826125	0	-0.37523	0	-0.727217	0.209937	-3.10054	0	-2.84106	0	-2.93957	-2.28868	-1.72425	0	-1.58286	0	-1.51608	-0.918908	-0.370038	0	-0.0670492	0	-0.217313	0.18908	0.488065	0	0.940578	0	0.60031	1.08549
CCL2_CCR3	1.1639	0.816309	1.35139	2.50002	1.10483	1.02028	1.0888	0.706804	1.29977	2.46482	1.03691	0.951568	0.168928	-0.277741	0.418507	1.54331	0.141476	0.0639487	-0.178635	-0.667731	0.109437	1.29752	-0.201883	-0.285689	1.02823	0.565672	1.30222	2.52827	0.991627	0.901713	1.51163	1.05835	1.7803	3.01668	1.47083	1.37922
CCL2_CCR4	1.20776	1.5159	0	0	1.10231	1.14446	1.10074	1.42984	0	0	0.986127	1.03039	0	0	0	0	0	0	0	0	0	0	0	0	0.973063	1.35181	0	0	0.839385	0.888221	1.46977	1.84431	0	0	1.33904	1.38732
CCL2_CCR5	2.17446	0	1.14309	0	1.51426	0	0	0	4.03661	0	0	0	1.05073	0	0.278528	0	0.350436	0	0	0	0	0	0	0	1.97109	0	1.13473	0	1.24641	0	0	0	0	0	0	0
CCL22_CCR4	-2.90548	-0.852131	0	0	-3.25294	-2.06549	0	0	0	0	0	0	-1.61816	0.394303	0	0	-1.95891	-0.797742	-1.59157	0.497407	0	0	-1.94605	-0.726178	-3.81036	-1.8344	0	0	-4.14484	-3.01525	-3.20173	-1.16739	0	0	-3.54609	-2.37358
CCL24_CCR2	-1.04196	0	-0.556946	0	-0.923776	-0.753403	0	0	0	0	0	0	-0.344253	0	0.126374	0	-0.226733	-0.0574976	0	0	0	0	0	0	-1.34803	0	-0.856957	0	-1.22967	-1.05897	-1.33259	0	-0.842877	0	-1.21471	-1.04468
CCL24_CCR3	-1.33787	-1.94842	-0.804591	1.76298	-1.82532	-1.6049	-0.469436	-1.09981	0.0560573	2.63123	-0.950678	-0.728191	0.229981	-0.419789	0.748986	3.33559	-0.247764	-0.0214264	-0.566211	-1.22535	-0.031869	2.59918	-1.06932	-0.825518	-1.98459	-2.5702	-1.45033	1.08436	-2.46539	-2.2564	-1.38271	-2.01595	-0.846714	1.75568	-1.88108	-1.64733
CCL25_ACKR2	-0.298295	-0.598353	-0.235168	-0.292815	-0.472604	-0.296872	-0.473283	-0.781211	-0.413325	-0.472823	-0.650919	-0.476544	-0.345649	-0.648717	-0.282756	-0.341061	-0.521717	-0.345076	-0.0463986	-0.34585	0.0276087	-0.0293642	-0.225774	-0.0343842	-0.487377	-0.795456	-0.428314	-0.487892	-0.664659	-0.491532	-0.296955	-0.597749	-0.233128	-0.290896	-0.472072	-0.29501
CCL25_ACKR4	-0.565713	-1.61237	-0.949257	0.0944987	-1.04375	-0.446723	-1.04873	-2.06715	-1.38678	-0.429455	-1.47648	-0.914593	-0.637544	-1.6452	-0.990273	-0.0162127	-1.06986	-0.516288	0.353039	-0.727334	-0.0984828	1.05958	-0.188825	0.445563	-1.18553	-2.19623	-1.50857	-0.577809	-1.59842	-1.04535	-0.577915	-1.61619	-0.954101	0.0736036	-1.04523	-0.458017
CCL26_CCR2	-2.84912	0	-1.93727	0	-2.9179	-1.56626	-2.18368	0	-1.21868	0	-2.289	-0.799376	-3.7076	0	-2.85659	0	-3.74438	-2.47448	-1.26485	0	-0.274653	0	-1.38394	0.138257	-3.32732	0	-2.41851	0	-3.39596	-2.03359	-2.53006	0	-1.56165	0	-2.63081	-1.1933
CCL26_CCR3	-1.72433	-2.25051	-1.20569	1.20531	-2.16572	-1.99807	-1.15369	-1.74251	-0.627207	1.90439	-1.62988	-1.42137	-2.56338	-3.04261	-2.04531	0.273424	-2.98442	-2.84459	-0.269691	-0.893483	0.253292	2.81812	-0.747503	-0.528478	-2.18612	-2.70115	-1.66067	0.755881	-2.63618	-2.46644	-1.41064	-1.98096	-0.886058	1.61225	-1.8771	-1.68022
CCL27_ADRA2A	-0.541137	1.08013	0	0.175227	1.27215	1.13511	0	0	0	0	0	0	0	0	0	0	0	0	-0.599587	1.03974	0	0.127197	1.22382	1.08561	-0.657309	1.02097	0	0.0891592	1.19327	1.05281	0.00277558	1.66694	0	0.727846	1.86692	1.72887
CCL27_CCR10	-0.472993	-0.866808	-0.477823	0.0528257	-0.898907	-0.369968	0	0	0	0	0	0	-1.47879	-1.9215	-1.30301	-1.23886	-1.73861	-1.35013	-0.0467891	-0.416232	-0.098963	0.516914	-0.480858	0.053724	-0.794249	-1.21651	-0.689618	-0.421467	-1.12445	-0.676121	0.764323	0.411114	0.713935	1.31174	0.363877	0.869077
CCL27_GRM7	0.531904	0.688038	0.513593	0.200787	0.176656	0.276948	0	0	0	0	0	0	-0.000756965	0.127956	-0.070337	-0.247726	-0.401252	-0.111574	0.513547	0.667631	0.486608	0.18396	0.143811	0.270243	0.527181	0.680452	0.484754	0.186801	0.1223	0.296182	1.05477	1.23699	1.04942	0.612424	0.656773	0.685316
CCL28_ACKR2	-0.161592	-0.461336	-0.0916681	-0.148903	-0.3391	-0.153563	-0.870035	-1.1903	-0.825665	-0.888634	-1.0476	-0.890877	-0.297994	-0.600241	-0.233009	-0.291031	-0.474593	-0.295237	0.288868	-0.000392858	0.370621	0.316225	0.111982	0.31045	-0.606567	-0.918428	-0.551274	-0.611858	-0.784329	-0.615137	-0.388949	-0.692453	-0.32853	-0.387058	-0.564054	-0.39085
CCL28_CCR10	0.047618	-0.252861	0.0368931	0.474743	-0.213238	0.161872	-1.25837	-1.64424	-1.178	-0.901883	-1.5468	-1.14397	-0.22506	-0.539407	-0.192252	0.12615	-0.450918	-0.106558	1.09362	0.853306	0.937819	1.71257	0.74959	1.19489	-0.992369	-1.38021	-0.873927	-0.717662	-1.22975	-0.870243	-0.428469	-0.768815	-0.394973	-0.0375008	-0.699563	-0.31463
CCL28_CCR3	-0.498674	-1.03931	-0.0337404	2.24979	-0.867945	-0.735653	-1.95655	-2.4476	-1.45684	0.844757	-2.36508	-2.22541	-0.808728	-1.30893	-0.350102	1.84039	-1.15794	-1.05031	0.680132	0.0306262	1.14725	3.60716	0.278923	0.464021	-1.70364	-2.15155	-1.21761	0.974637	-2.08243	-1.97498	-1.04311	-1.55417	-0.563828	1.72054	-1.43046	-1.29621
CCL3_CCR1	0.880886	1.17289	0.647054	0	0.801825	1.03861	0.161754	0.449891	-0.0706401	0	0.0735049	0.314849	0.78992	1.00223	0.135968	0	0.629662	0.97966	4.48508	4.81856	4.5629	0	4.85003	4.5321	0.728629	1.01412	0.47237	0	0.652301	0.888318	0.432068	0.726162	0.250962	0	0.353059	0.585169
CCL3_CCR3	0.43664	-0.0460117	0.724891	1.94852	0.406539	0.317822	-0.254105	-0.747445	0.0380287	1.23324	-0.277034	-0.361587	0.477028	0.103871	0.672268	1.73615	0.437074	0.364054	0.2322	-0.257328	0.525684	1.7514	0.203916	0.115236	0.294987	-0.190224	0.584649	1.80501	0.266108	0.177921	-0.00482663	-0.495391	0.287585	1.49966	-0.0309378	-0.117817
CCL3_CCR5	1.41609	0	0.636547	0	0.611574	0	3.87383	0	1.19151	0	3.61465	0	1.46643	0	0.134665	0	0.44472	0	4.48508	0	3.1747	0	4.85003	0	1.21572	0	0.351574	0	0.448022	0	1.69013	0	0.0875005	0	-0.646881	0
CCL4_CCR1	1.08179	1.3771	0.866006	0	1.01156	1.24309	-0.452031	-0.147236	-0.450823	0	-0.522744	-0.309862	0.886283	1.11355	0.485806	0	0.826399	1.05912	0	0	0	0	0	0	0.43863	0.741482	0.298245	0	0.367498	0.593967	0	0	0	0	0	0
CCL4_CCR5	1.65344	0	0.8024	0	0.789665	0	2.12701	0	-0.582703	0	1.459	0	1.50473	0	0.0972432	0	0.212304	0	4.20726	0	1.43151	0	3.57974	0	0.914482	0	-0.0280773	0	0.10107	0	0	0	0	0	0	0
CCL5_ACKR2	-0.648867	-1.55805	-0.579583	-0.0341978	-1.50932	-0.8293	-0.875667	-1.79275	-0.773121	-0.240476	-1.75761	-1.03975	0.405522	-0.563581	0.427918	1.04645	-0.488569	0.17888	0.543345	-0.446425	0.554252	1.19337	-0.361614	0.304132	-0.632084	-1.4903	-0.532715	-0.0405851	-1.46082	-0.778226	-0.674029	-1.51789	-0.578125	-0.0958331	-1.48757	-0.817389
CCL5_ACKR4	-0.481361	-1.07715	-0.689307	-0.349687	-0.593026	-0.423275	-0.388139	-0.983626	-0.595321	-0.255212	-0.497433	-0.328564	0.0518042	-0.506096	-0.138984	0.181768	-0.0407539	0.114247	0.019581	-0.577331	-0.185407	0.158292	-0.0804038	0.0855589	-0.26863	-0.865857	-0.475557	-0.133516	-0.375106	-0.206836	-0.344988	-0.948726	-0.55454	-0.208905	-0.453568	-0.283173
CCL5_CCR3	-1.85647	-2.33362	-1.3523	0.944547	-2.26666	-2.13198	-2.11553	-2.58339	-1.60043	0.726741	-2.54343	-2.40078	-0.924354	-1.45717	-0.421257	1.99477	-1.36257	-1.19096	-0.824369	-1.38808	-0.31438	2.14196	-1.26969	-1.08679	-1.74036	-2.17459	-1.24324	0.962745	-2.12999	-2.02203	-1.74794	-2.17916	-1.25463	0.919427	-2.12624	-2.0269
CCL5_CCR4	-0.740839	-0.345697	0	0	-0.886519	-0.835515	-0.637021	-0.243033	0	0	-0.78184	-0.73099	0	0	0	0	0	0	0	0	0	0	0	0	-0.503684	-0.110687	0	0	-0.647469	-0.596782	-0.585638	-0.19049	0	0	-0.730165	-0.679274
CCL5_SDC1	-1.06366	-0.486766	0	-0.481187	-1.20985	-0.053097	-0.961052	-0.384905	0	-0.381465	-1.1074	0.0472344	0	0	0	0	0	0	-0.515956	0.0581665	0	0.0529099	-0.663232	0.485267	-0.829831	-0.253844	0	-0.253241	-0.976613	0.177241	-0.912762	-0.333946	0	-0.332357	-1.06011	0.100756
CCL8_ACKR1	1.25516	3.08309	1.89844	0.716327	2.87006	1.56025	0	0	0	0	0	0	0.942796	2.52005	1.57654	0.421192	2.50638	1.24785	0	0	0	0	0	0	0.688417	2.54965	1.32598	0.163279	2.30001	0.988833	0	0	0	0	0	0
CCL8_ACKR4	0.742375	0.0976863	0.521703	0.895327	0.639488	0.816694	0	0	0	0	0	0	0.464601	-0.114579	0.268999	0.605236	0.378336	0.535748	0	0	0	0	0	0	0.177111	-0.475439	-0.0474609	0.329699	0.069014	0.249707	0	0	0	0	0	0
CCL8_CCR1	1.2876	1.74618	1.55866	0	1.11735	1.37054	0	0	0	0	0	0	0.70434	1.0566	0.127133	0	0.358573	0.863319	0	0	0	0	0	0	0.49982	0.813486	0.265449	0	0.397979	0.658421	0	0	0	0	0	0
CCL8_CCR3	0.635175	0.138089	0.937584	2.19544	0.605195	0.513229	0	0	0	0	0	0	0.382322	-0.0877681	0.658013	1.85642	0.351801	0.265804	0	0	0	0	0	0	0.0579904	-0.448659	0.365851	1.62467	0.030268	-0.0614432	0	0	0	0	0	0
CCL8_CCR5	2.47071	0	2.02518	0	1.04131	0	0	0	0	0	0	0	1.4971	0	0.0560522	0	-0.0489295	0	0	0	0	0	0	0	1.02426	0	0.00606576	0	0.138485	0	0	0	0	0	0	0
CD14_ITGB2	0.269563	0.574279	0.163784	0.78084	0.141423	0.324383	0.0301678	0.306616	0.0118746	0.489344	-0.0933953	0.0744743	0.0878972	0.23839	0.0296515	0.399661	0.0144865	0.123926	-0.687255	-0.337988	-0.422875	-0.216187	-0.847592	-0.661536	0.107486	0.434456	0.0654089	0.627622	-0.0304853	0.158763	0.259183	0.589422	0.173088	0.791573	0.122197	0.314151
CD14_RIPK1	0.421361	0.259769	0.469901	0.308344	0.391464	0.38491	0.191308	0.0644528	0.231711	0.100092	0.159416	0.158284	0.13101	0.0657512	0.148606	0.0859242	0.127647	0.120034	-0.330657	-0.459199	-0.274078	-0.434984	-0.420188	-0.392675	0.310142	0.143303	0.364276	0.190554	0.264725	0.265254	0.448231	0.271059	0.503879	0.322934	0.406606	0.403968
CD160_TNFRSF14	1.18873	0.334155	2.40575	5.07514	2.16638	2.08595	1.23006	0.375486	2.44708	4.36581	2.20771	2.12728	0.426604	-0.427971	1.64362	5.15536	1.40425	1.32382	0.563336	-0.29124	1.78035	5.22959	1.54098	1.46055	-0.263657	-1.11823	0.953361	5.59232	0.713992	0.633557	0.838428	-0.0161481	2.05545	4.57736	1.81608	1.73564
CD177_PECAM1	0.478193	0.436763	0.0652801	-0.105849	0.0531128	0.166208	0	0	0	0	0	0	0	0	0	0	0	0	0	0	0	0	0	0	0.914478	0.844074	0.475495	0.318777	0.483532	0.596514	0	0	0	0	0	0
CD1D_LILRB2	-0.897635	-0.692924	-0.412681	-0.0734031	-1.13218	-0.97843	0	0	0	0	0	0	-0.530321	-0.341708	-0.0811209	0.242524	-0.747846	-0.604876	0	0	0	0	0	0	0	0	0	0	0	0	-0.266352	-0.0668423	0.182754	0.539222	-0.493035	-0.344538
CD209_ICAM3	3.47175	3.33564	3.56966	4.55257	2.83407	3.98148	0	0	0	0	0	0	2.15357	2.01746	2.25148	3.2344	1.51589	2.6633	3.08255	2.94644	3.18046	4.16338	2.44487	3.59228	1.28674	1.15063	1.38465	2.36757	0.649061	1.79647	3.37275	3.23664	3.47066	4.45358	2.73507	3.88248
CD22_PTPRC	0.355996	0.103985	0.0694541	0.499971	0.0181547	0.316257	0.253529	0.0120667	0.0349138	0.392329	-0.0863229	0.214245	0.445481	0.185782	0.0984649	0.593591	0.112677	0.405653	0.479748	0.207717	0.11997	0.631499	0.127515	0.437918	0.183634	0.0296865	-0.0592901	0.286603	-0.0239043	0.158661	0.257104	0.0203213	0.035675	0.39446	-0.0744589	0.218653
CD24_SIGLEC10	0.88712	-0.89752	0.231109	2.10109	-0.870878	-0.284942	0	0	0	0	0	0	3.76159	1.97695	3.10558	4.97556	2.00359	2.58953	0.854592	-0.930047	0.198581	2.06856	-0.903406	-0.317469	2.33133	0.546688	1.67532	3.5453	0.57333	1.15927	3.34334	1.5587	2.68733	4.55731	1.58534	2.17128
CD274_CD80	0.891903	-0.474437	0.162	1.18211	0.272226	0.652882	1.48639	0.185322	0.68768	1.90564	0.762723	1.15959	1.23536	-0.376175	0.438504	1.62719	0.486603	0.900535	2.12731	0.871964	1.31831	2.56675	1.39408	1.79068	1.08761	-0.355835	0.388006	1.3007	0.520166	0.895117	1.21655	-0.198645	0.454194	1.55958	0.545695	0.938649
CD34_SELP	0.21305	-0.743799	0.856122	0.0292072	-0.31111	-0.397551	-0.149774	-0.890235	0.343738	-0.283707	-0.545104	-0.621178	-0.343055	-1.30887	0.303963	-0.526887	-0.871281	-0.959822	0.512568	-0.457351	1.16508	0.325285	-0.0196466	-0.106327	-0.43013	-1.39823	0.218162	-0.614228	-0.95955	-1.04841	-0.143784	-1.11152	0.505207	-0.328691	-0.673544	-0.761654
CD36_TLR4	-0.145576	-0.526654	-0.374918	0.175736	0.300814	0.110938	-0.51433	-1.01484	-0.750463	-0.421487	-0.231662	-0.397573	-0.171376	-0.563422	-0.404228	0.13652	0.26738	0.0781615	-0.0990396	-0.462841	-0.326806	0.253918	0.369278	0.176256	-0.306856	-0.738596	-0.527143	-0.116951	0.0388592	-0.133882	-0.254505	-0.66318	-0.464426	-0.0470046	0.0979348	-0.0739497
CD47_SIRPG	-0.691712	-1.08728	-0.817425	0.0948082	-1.16412	-0.957218	-0.723822	-1.0268	-0.822237	-0.0315341	-1.12953	-0.980014	-0.412931	-0.677788	-0.520578	0.265133	-0.788494	-0.658834	0.00600296	-0.592096	-0.268089	1.00674	-0.580423	-0.284782	-1.30915	-1.66257	-1.35092	-0.609133	-1.77387	-1.57384	-0.799678	-1.1753	-0.904939	-0.0417077	-1.26223	-1.06311
CD48_CD2	-2.52806	0	-2.96815	0	-2.98949	-1.71503	-3.34414	0	-2.90874	0	-3.47014	-1.81433	0.842895	0	0.95877	0	0.578287	2.06285	-0.569602	0	-0.914113	0	-1.0025	0.414979	-1.72359	0	-2.24176	0	-2.20678	-1.02948	-0.965478	0	-1.17765	0	-1.35156	-0.00409461
CD55_ADGRE2	0.425431	0.330949	1.03932	0.407924	0.309503	0.129187	0.349265	0.257345	0.771018	0.339432	0.234039	0.101318	0.338807	0.248151	0.758673	0.32883	0.225414	0.0924282	-0.0358612	-0.0795897	0.512518	-0.060529	-0.0775262	-0.27633	0.154461	0.091864	0.493421	0.14324	0.0801906	-0.0444163	0.070376	0.00706806	0.718277	0.045809	0.00211394	-0.208942
CD55_CR1	0.494879	0.442025	0.533339	0.634572	0.775364	0.557752	0.419177	0.368296	0.430985	0.546357	0.612972	0.462676	0.408011	0.357553	0.420314	0.534518	0.601443	0.451558	0.00513547	-0.0311576	0.0672605	0.120532	0.281189	0.0731776	0.207257	0.167293	0.224517	0.314035	0.372643	0.247049	0.122645	0.0789149	0.184922	0.252474	0.432081	0.19534
CD80_CD28	2.54521	2.31385	0.622353	2.2026	0.699574	2.12458	0.452457	-0.175372	-1.97797	0.0653864	-1.8652	-0.263034	1.59852	1.25165	-0.360852	1.21952	-0.268401	1.11264	2.9305	2.68308	0.873595	2.61544	0.946664	2.4817	1.6993	1.34071	-0.242033	1.3066	-0.144467	1.21186	2.19636	1.92273	0.321574	1.82151	0.408437	1.76251
CD80_CTLA4	1.76571	0	2.01839	0	0	0	0.540569	0	0	0	0	0	0.830278	0	0.986117	0	0	0	4.40548	0	3.77914	0	0	0	0.543152	0	0.882189	0	0	0	3.77445	0	3.23388	0	0	0
CDH1_CDH2	0.229035	0.117112	0.590456	0.112509	0.132747	0.177948	0.408423	0.298163	0.874215	0.26995	0.331093	0.351365	0.0921697	-0.0263118	0.35327	-0.00901936	-0.0268072	0.0444554	0.266372	0.145764	0.646503	0.139076	0.163698	0.210843	0.127845	0.0541431	0.412372	0.0527638	0.0636643	0.0946476	0.0761015	-0.0474243	0.326076	-0.0264317	-0.0502179	0.0272034
CDH1_EGFR	0.0700781	0.118135	0.331799	0.345722	0.497485	0.19867	0.225117	0.295188	0.616551	0.596179	0.791076	0.38116	-0.0511369	-0.0214417	0.0852948	0.13951	0.244657	0.0573952	0.0930276	0.146574	0.375552	0.391188	0.54742	0.233622	0.0253076	0.0551102	0.217465	0.21773	0.351062	0.108251	-0.0700153	-0.0418507	0.0511592	0.113329	0.212114	0.0394034
CDH1_ERBB3	0.344969	0.590054	0.38968	0.213202	0.220674	0.384589	0.625798	0.893914	0.678848	0.498588	0.420512	0.628531	0.103513	0.326446	0.139372	-0.0369736	0.063247	0.187213	0.389378	0.642281	0.435549	0.252608	0.257889	0.432752	0.226469	0.431961	0.264589	0.122958	0.12346	0.243124	0.070539	0.293074	0.105497	-0.0736313	0.0429351	0.163835
CDH1_IGF1R	0.238061	0.0303792	0.119134	0.201623	0.145711	0.112882	0.417091	0.160635	0.312205	0.376115	0.31049	0.267604	0.101971	-0.0705915	-0.0357935	0.0681943	0.0188944	-0.00613906	0.276153	0.0476589	0.148797	0.236516	0.1755	0.139279	0.133621	0.00263631	0.0546481	0.109985	0.0738988	0.0531919	0.0863833	-0.0874744	-0.058822	0.0518037	0.00172588	-0.0230882
CDH1_ITGAE	0.181776	0.0700765	0.127379	0.159569	0.0147945	0.0713978	0.410335	0.286899	0.347983	0.388357	0.224971	0.286449	-0.00660349	-0.110133	-0.0546935	-0.0298258	-0.160649	-0.106991	0.2175	0.098651	0.159501	0.194037	0.0396451	0.0998842	0.0972657	0.0174273	0.0584382	0.0812467	-0.0216198	0.0186421	-0.0336163	-0.138639	-0.082039	-0.0575723	-0.189822	-0.135181
CDH1_ITGB7	-0.27843	0	-1.00126	0	-0.14694	0.247597	0	0	0	0	0	0	-0.547291	0	-1.25222	0	-0.452678	-0.067881	0	0	5.138	0	0	0	-0.300061	0	-0.92322	0	-0.206625	0.159252	-0.591922	0	-1.30163	0	-0.499706	-0.114286
CDH1_PTPRF	0.166369	0.585006	0.407027	0.122992	0.110496	0.285033	0.360077	0.864024	0.683479	0.318859	0.30768	0.52064	0.0127376	0.353681	0.172664	-0.0345119	-0.0487847	0.0929484	0.199382	0.641626	0.454463	0.153116	0.139882	0.327099	0.0867914	0.404203	0.272107	0.0571012	0.0483666	0.171368	-0.0086006	0.327765	0.142246	-0.0578635	-0.0728085	0.0679512
CDH1_PTPRM	0.181532	0.0791801	0.155328	0.159817	0.212116	0.151822	0.355834	0.209124	0.353831	0.330149	0.419394	0.321505	0.0473587	-0.0192651	-0.00348303	0.0284254	0.0468232	0.0206803	0.214761	0.10068	0.187826	0.191079	0.248942	0.182399	0.0969761	0.0336989	0.079169	0.0828967	0.11802	0.0777063	0.0301062	-0.0338091	-0.0260844	0.0109197	0.0247767	0.00293681
CEACAM8_CEACAM1	0.0356448	-0.136006	-0.0619886	0.0123216	-0.251689	-0.281198	-0.0629557	-0.255125	-0.168407	-0.0942808	-0.387388	-0.418227	-0.0881366	-0.277599	-0.190634	-0.12047	-0.411017	-0.440024	0.108653	-0.0705548	0.00284771	0.0881145	-0.183315	-0.217833	-0.0956873	-0.282017	-0.195745	-0.128147	-0.4151	-0.442814	-0.0644888	-0.239078	-0.158504	-0.094114	-0.365448	-0.391003
CEL_CXCR4	-0.327547	0.439331	0.123912	-0.37246	0.759937	0.0754697	-0.186651	0.630532	0.284495	-0.210734	0.969929	0.259131	-0.611735	0.192924	-0.102294	-0.668118	0.552205	-0.212066	0.241594	1.04558	0.637272	0.258859	1.33923	0.738116	-0.350114	0.457367	0.132743	-0.388089	0.801962	0.0745454	-0.139337	0.679114	0.327169	-0.15963	1.01605	0.311797
CGA_GPR84	0.594405	0	0.586345	-0.593003	0.808554	0.971333	0	0	0	0	0	0	0.78432	0	0.770697	-0.408242	1.00386	1.16472	1.69233	0	1.61995	0.502986	1.9275	2.07943	-0.554492	0	-0.510708	-1.75118	-0.360614	-0.183903	0.520105	0	0.511882	-0.661902	0.731633	0.894811
CGA_RAMP2	-0.859356	-0.575715	-1.45146	-1.41094	-0.740976	-0.71919	-0.301311	-0.100597	-0.879893	-0.846546	-0.175048	-0.170589	-0.682874	-0.435286	-1.27357	-1.2398	-0.558951	-0.545615	0.205903	0.321027	-0.367197	-0.348783	0.344692	0.329241	-1.99769	-1.62365	-2.6088	-2.55571	-1.89112	-1.84669	-0.921328	-0.611408	-1.5134	-1.46676	-0.807692	-0.779225
CGA_RAMP3	-0.113983	-0.306335	-0.442129	-0.509208	-1.55797	-0.578648	0.424327	0.184064	0.11039	0.027648	-0.998882	-0.0243304	0.0653134	-0.145977	-0.262601	-0.33698	-1.39958	-0.400101	0.933735	0.647771	0.622669	0.522843	-0.527255	0.486318	-1.23146	-1.37292	-1.57472	-1.62443	-2.69462	-1.71309	-0.181	-0.359607	-0.507816	-0.569165	-1.60143	-0.643136
CGA_SIRPA	0.0590931	0.866139	0.0559016	0.810814	-0.0248354	0.375124	0.464862	1.31358	0.50159	1.20576	0.442852	0.82736	0.212221	1.0506	0.217924	0.992009	0.139211	0.548907	0.897586	1.81702	0.96014	1.692	0.90965	1.31051	-0.911561	-0.157721	-0.962617	-0.152493	-1.06777	-0.652396	0.00274347	0.783727	-0.00425619	0.72571	-0.0844091	0.304049
CGA_VIPR1	0.846643	0.355148	-0.0546347	1.71013	0.220763	0.431781	1.36832	0.865845	0.46521	2.17695	0.751487	0.953825	1.0337	0.535897	0.121078	1.90484	0.402633	0.614872	1.89026	1.37345	0.964418	2.70442	1.26471	1.468	-0.254711	-0.734487	-1.15301	0.6641	-0.889236	-0.669555	0.769889	0.283588	-0.120033	1.61946	0.15028	0.35909
CGN_OCLN	-0.288668	-0.493321	-0.0146008	-0.222704	-0.345133	-0.406708	0.0138954	-0.275433	0.311816	0.109158	-0.0609501	-0.112121	-0.540414	-0.759057	-0.242086	-0.476267	-0.599344	-0.670144	-0.495415	-0.631932	-0.24078	-0.455837	-0.536249	-0.607302	-0.0860046	-0.296685	0.169775	-0.0109953	-0.144389	-0.194399	-0.159195	-0.383211	0.114042	-0.0839565	-0.220179	-0.27579
CGN_TGFBR1	-0.101623	-0.224508	-0.00400916	-0.563095	-0.421954	-0.265808	0.207538	0.047128	0.179756	-0.288404	-0.124882	-0.00605549	-0.33173	-0.457859	-0.138307	-0.841498	-0.687405	-0.502139	-0.312671	-0.403968	-0.113663	-0.747666	-0.624835	-0.435771	0.081542	-0.0461364	0.0824388	-0.340898	-0.207007	-0.0871214	0.0228637	-0.109575	0.0613578	-0.433135	-0.289655	-0.153233
CGN_TGFBR2	-0.190729	-0.207693	-0.161948	-0.419368	-0.241356	-0.331312	0.139898	-0.03158	0.010198	-0.0897079	0.0853527	-0.00730311	-0.440711	-0.402942	-0.342239	-0.689368	-0.495052	-0.592832	-0.422447	-0.31372	-0.264855	-0.651774	-0.469779	-0.557875	0.0170054	-0.0773133	-0.0434182	-0.191123	-0.0308179	-0.113439	-0.0535369	-0.128264	-0.0874318	-0.275793	-0.104113	-0.192291
CHAD_ITGA2	-0.15806	-0.0333534	-0.0998948	-0.298968	-0.312204	-0.650524	0	0	0	0	0	0	-1.03049	-0.816513	-0.967135	-1.18907	-0.966283	-1.51906	0.291346	0.356851	0.345354	0.163623	0.0079652	-0.196693	-0.355265	-0.210569	-0.293075	-0.504804	-0.521687	-0.879811	0.0801077	0.121802	0.11906	-0.0164409	-0.0564119	-0.266153
CHAD_ITGB1	0.0688606	-0.254816	-0.100216	-0.554922	-0.292401	-0.181105	0	0	0	0	0	0	-0.712033	-0.899168	-0.863538	-1.34167	-1.04835	-0.961069	0.455642	0.0581659	0.279032	-0.151592	0.0866496	0.210104	-0.097328	-0.453022	-0.282354	-0.790262	-0.497872	-0.373975	0.18253	-0.0305733	0.0747047	-0.18459	-0.0358312	0.0326742
CKLF_CCR4	-0.918613	-0.517048	0	0	-1.06562	-1.01404	0	0	0	0	0	0	0	0	0	0	0	0	0	0	0	0	0	0	-1.76864	-1.36079	0	0	-1.92281	-1.87018	-1.9996	-1.58907	0	0	-2.15572	-2.10271
CLCF1_CRLF1	0.881527	0.672972	0.598591	0.419397	0.565	0.575948	-0.0175987	-0.266422	-0.324386	-0.467261	-0.375806	-0.365937	0	0	0	0	0	0	0	0	0	0	0	0	1.27129	1.01429	0.939994	0.749757	0.893259	0.904977	0	0	0	0	0	0
CLCF1+CRLF1_CNTFR+IL6ST	1.61652	1.42191	-0.0646644	0.564851	0.815824	1.44654	0.677823	0.483219	-1.00336	-0.373844	-0.12287	0.507843	0	0	0	0	0	0	0	0	0	0	0	0	1.10448	0.909873	-0.576705	0.0528103	0.303784	0.934497	0	0	0	0	0	0
CLEC11A_KIT	-1.80043	-1.14069	0	-3.50152	-0.0944018	-0.962167	-2.73509	-2.07534	0	-4.2302	-1.02906	-1.89682	-1.94685	-1.28711	0	-3.64794	-0.240823	-1.10859	-2.84959	-2.18985	0	-4.55068	-1.14356	-2.01133	-2.93939	-2.27964	0	-4.64047	-1.23335	-2.10112	-2.8007	-2.14095	0	-4.4707	-1.09467	-1.96243
CLEC1B_PDPN	1.76752	3.2957	2.20979	3.14729	0.68894	1.51612	1.67065	3.19883	2.11293	3.05043	0.592074	1.41925	1.42662	2.9548	1.8689	2.8064	0.348044	1.17522	0	0	0	0	0	0	0.822822	2.351	1.2651	2.2026	-0.255753	0.571422	2.2714	3.79958	2.71368	3.65118	1.19283	2.02
CLEC2A_KLRF2	-0.253295	0	-0.936144	-0.0658696	0.378408	-0.0543268	0	0	0	0	0	0	0	0	0	0	0	0	-0.227841	0	-0.909667	-0.0408374	0.402597	-0.0294785	-0.679679	0	-1.3435	-0.492394	-0.0541279	-0.476613	-0.293768	0	-0.963882	-0.10863	0.328667	-0.0966933
CLEC3A_CLEC2B	0.127305	-0.530197	-0.17879	-0.765518	-0.523368	-1.46761	0.467853	-0.23571	0.117879	-0.413335	-0.171732	-1.10716	0.303275	-0.410131	-0.0280266	-0.596142	-0.350399	-1.30197	0.699356	-0.0829052	0.327588	-0.200852	0.047856	-0.906231	-0.325808	-0.920782	-0.586367	-1.22421	-0.983521	-1.93111	0.393996	-0.336414	0.0530396	-0.505875	-0.25935	-1.21177
CLEC4G_LAG3	3.67943	0	1.77629	2.74591	4.34242	1.38403	1.09071	0	-0.812431	0.157191	1.7537	-1.20469	2.36125	0	0.458112	1.42773	3.02424	0.0658557	2.11647	0	0.213334	1.18296	2.77946	-0.178923	5.48644	0	3.83159	4.80122	5.59758	3.43934	3.84346	0	1.94032	2.90995	4.46536	1.54807
CNTN1_NRCAM	-3.25671	0	0	-2.74189	0	-2.08779	0	0	0	0	0	0	0	0	0	0	0	0	-1.75649	0	0	-1.20961	0	-0.667151	0	0	0	0	0	0	-1.97445	0	0	-1.4545	0	-0.873195
CNTN2_CNTN1	0.0274995	0.11749	0.247097	0.0779737	0.276467	0.0494119	0.0278332	0.121171	0.255332	0.0811497	0.286148	0.0511128	0.0113066	0.091827	0.217305	0.0631228	0.248351	0.0350204	0.0253896	0.105343	0.221569	0.0683189	0.24704	0.0437789	-0.00250301	0.0220097	0.0700681	0.0146799	0.0823079	0.00571685	-0.0123625	0.0396725	0.138466	0.0297231	0.165962	0.0083682
CNTN2_CNTNAP2	0.141961	0.141407	0.0976537	0.0537494	0.0488575	0.0650306	0.14797	0.147167	0.101387	0.0560327	0.0504687	0.0674055	0.124397	0.122403	0.0792329	0.0426452	0.0338863	0.049138	0.124279	0.12424	0.0861232	0.046849	0.0434147	0.0574438	0.0348791	0.034022	0.0191917	0.00914247	0.00516366	0.00981759	0.0750649	0.071888	0.0381535	0.0183641	0.00675627	0.0175065
CNTN2_NRCAM	0.0682239	0.221237	0.187006	0.11812	0.312767	0.0678622	0.0708156	0.227498	0.191767	0.123193	0.32189	0.0708132	0.052761	0.186296	0.150592	0.102083	0.27676	0.0557256	0.0600912	0.200683	0.170585	0.103181	0.283758	0.0590767	0.011126	0.0579883	0.0432553	0.0274163	0.0968827	0.0129959	0.0208698	0.10739	0.0758404	0.0590191	0.183065	0.0272309
CNTN2_NRP1	0.731894	-0.0534444	0.260653	0.150783	0.249966	0.372285	0.75913	-0.0584091	0.270349	0.154861	0.252748	0.379934	0.713787	-0.0872377	0.235359	0.118445	0.193441	0.323611	0.653103	-0.0423003	0.231606	0.136788	0.236987	0.345723	0.279168	-0.0455716	0.0764365	0.0307915	0.0635115	0.125591	0.569605	-0.115338	0.157684	0.0536545	0.0909657	0.213239
COL11A1_ITGA1+ITGB1	2.06129	1.07846	1.6707	2.07078	0.584397	1.6085	1.38656	0.403733	0.995971	1.39606	-0.0903304	0.933777	1.18618	0.203346	0.795583	1.19567	-0.290718	0.73339	1.4508	0.467968	1.06021	1.46029	-0.0260956	0.998012	0.549009	-0.433821	0.158417	0.558504	-0.927884	0.0962233	0.98283	0	0.592238	0.992325	-0.494063	0.530044
COL11A1_ITGA10+ITGB1	1.80883	1.07846	1.42927	0.685684	0.519807	1.34288	1.1341	0.403733	0.754546	0.0109576	-0.15492	0.668151	0.933716	0.203346	0.554159	-0.18943	-0.355307	0.467764	1.19834	0.467968	0.818781	0.0751924	-0.0906848	0.732386	0.296549	-0.433821	-0.0830081	-0.826596	-0.992474	-0.169403	0.73037	0	0.350813	-0.392775	-0.558653	0.264418
COL11A1_ITGA11+ITGB1	1.41689	1.07846	1.24117	2.00594	0.562625	0.995075	0.742159	0.403733	0.566438	1.33121	-0.112102	0.320348	0.541771	0.203346	0.366051	1.13082	-0.312489	0.119961	0.806394	0.467968	0.630673	1.39545	-0.0478673	0.384583	-0.0953952	-0.433821	-0.271116	0.493658	-0.949656	-0.517206	0.338426	0	0.162705	0.927479	-0.515835	-0.0833851
COL11A1_ITGA2+ITGB1	2.50192	1.86209	2.29483	1.71623	0.930968	1.30369	1.8272	1.18737	1.6201	1.0415	0.256241	0.628961	1.62681	0.986978	1.41971	0.841113	0.0558534	0.428573	1.89143	1.2516	1.68433	1.10574	0.320476	0.693196	0.989641	0.349812	0.782546	0.203947	-0.581313	-0.208593	1.42346	0.783633	1.21637	0.637768	-0.147492	0.225228
COL11A2_ITGA2+ITGB1	1.1434	0.503572	0.936306	0.357707	-0.427553	-0.0548331	0	0	0	0	0	0	2.54805	1.90822	2.34095	1.76235	0.977092	1.34981	1.74715	1.10732	1.54005	0.961455	0.176195	0.548915	0.327854	-0.311975	0.120759	-0.45784	-1.2431	-0.87038	1.16406	0.524228	0.956962	0.378363	-0.406897	-0.0341769
COL12A1_ITGA10+ITGB1	-0.747273	-1.47764	-1.12683	-1.87042	-2.0363	-1.21323	0.449035	-0.281335	0.0694781	-0.67411	-0.839987	-0.0169164	-0.391783	-1.12215	-0.77134	-1.51493	-1.68081	-0.857735	1.4974	0.767025	1.11784	0.37425	0.208373	1.03144	-0.171643	-0.902013	-0.5512	-1.29479	-1.46067	-0.637594	-1.70153	-2.4319	-2.08109	-2.82468	-2.99056	-2.16749
COL12A1_ITGA11+ITGB1	-1.13922	-1.47764	-1.31494	-0.550164	-1.99348	-1.56103	0.0570909	-0.281335	-0.11863	0.646144	-0.79717	-0.36472	-0.783727	-1.12215	-0.959448	-0.194674	-1.63799	-1.20554	1.10545	0.767025	0.92973	1.6945	0.25119	0.68364	-0.563587	-0.902013	-0.739307	0.0254665	-1.41785	-0.985398	-2.09348	-2.4319	-2.2692	-1.50442	-2.94774	-2.51529
COL13A1_ITGA1+ITGB1	1.44161	0.458783	1.05102	1.45111	-0.0352801	0.988828	0.95384	-0.0289898	0.563248	0.963335	-0.523053	0.501054	1.23646	0.253626	0.845864	1.24595	-0.240437	0.78367	1.46984	0.48701	1.07925	1.47934	-0.0070533	1.01705	0.227537	-0.755293	-0.163056	0.237032	-1.24936	-0.225249	1.44737	0.464536	1.05677	1.45686	-0.029527	0.994581
COL13A1_ITGA11+ITGB1	0.797209	0.458783	0.621489	1.38626	-0.0570518	0.375398	0.309436	-0.0289898	0.133715	0.898489	-0.544825	-0.112375	0.592052	0.253626	0.416331	1.18111	-0.262209	0.170241	0.825436	0.48701	0.649715	1.41449	-0.028825	0.403625	-0.416868	-0.755293	-0.592588	0.172186	-1.27113	-0.838678	0.802962	0.464536	0.627242	1.39202	-0.0512987	0.381151
COL13A1_ITGA2+ITGB1	1.88225	1.24242	1.67515	1.09655	0.311291	0.684011	1.39447	0.754643	1.18738	0.608778	-0.176482	0.196238	1.67709	1.03726	1.46999	0.891394	0.106134	0.478854	1.91047	1.27064	1.70338	1.12478	0.339518	0.712238	0.668169	0.0283394	0.461074	-0.117526	-0.902786	-0.530066	1.888	1.24817	1.6809	1.1023	0.317044	0.689764
COL14A1_CD44	-0.0267078	-0.228662	-0.173428	-0.155767	-0.599514	-0.176382	-0.0212913	-0.199027	-0.151873	-0.141798	-0.546729	-0.159649	-0.110559	-0.333966	-0.297591	-0.339715	-0.732309	-0.347203	0.076854	-0.0872031	-0.0181565	0.0507993	-0.417904	0.0199724	-0.045944	-0.250028	-0.199829	-0.195664	-0.624399	-0.213256	-0.0152229	-0.198914	-0.147519	-0.129882	-0.552237	-0.149771
COL14A1_ITGA2+ITGB1	1.14087	0.501045	0.933779	0.35518	-0.43008	-0.0573602	1.42346	0.783633	1.21637	0.637768	-0.147492	0.225228	0.602769	-0.03706	0.395674	-0.182925	-0.968185	-0.595465	2.20876	1.56893	2.00166	1.42307	0.637805	1.01053	0.615619	-0.0242107	0.408524	-0.170076	-0.955336	-0.582616	1.13701	0.497179	0.929914	0.351314	-0.433946	-0.0612256
COL15A1_ITGA1+ITGB1	1.78641	0.803582	1.39582	1.79591	0.309519	1.33363	0.98283	0	0.592238	0.992325	-0.494063	0.530044	0.978538	-0.0042925	0.587945	0.988032	-0.498356	0.525752	3.38057	2.39774	2.98998	3.39007	1.90368	2.92779	0.774142	-0.208688	0.383549	0.783636	-0.702752	0.321356	0.569726	-0.413105	0.179133	0.57922	-0.907168	0.11694
COL15A1_ITGA2+ITGB1	2.22704	1.58722	2.01995	1.44135	0.65609	1.02881	1.42346	0.783633	1.21637	0.637768	-0.147492	0.225228	1.41917	0.77934	1.21207	0.633475	-0.151785	0.220935	3.8212	3.18138	3.61411	3.03551	2.25025	2.62297	1.21477	0.574944	1.00768	0.429079	-0.356181	0.0165394	1.01036	0.370528	0.803262	0.224663	-0.560597	-0.187877
COL16A1_ITGA1+ITGB1	0.98283	0	0.592238	0.992325	-0.494063	0.530044	1.75926	0.776428	1.36867	1.76875	0.282365	1.30647	1.99109	1.00826	1.60049	2.00058	0.514192	1.5383	3.65383	2.671	3.26324	3.66333	2.17694	3.20105	1.15841	0.175584	0.767822	1.16791	-0.318479	0.705628	2.05238	1.06955	1.66179	2.06188	0.57549	1.5996
COL16A1_ITGA10+ITGB1	0.73037	0	0.350813	-0.392775	-0.558653	0.264418	1.5068	0.776428	1.12724	0.383653	0.217776	1.04085	1.73863	1.00826	1.35907	0.61548	0.449603	1.27267	3.40137	2.671	3.02182	2.27823	2.11235	2.93542	0.905954	0.175584	0.526397	-0.217191	-0.383069	0.440002	1.79992	1.06955	1.42037	0.676778	0.5109	1.33397
COL16A1_ITGA11+ITGB1	0.338426	0	0.162705	0.927479	-0.515835	-0.0833851	1.11485	0.776428	0.939133	1.70391	0.260593	0.693043	1.34668	1.00826	1.17096	1.93573	0.49242	0.92487	3.00943	2.671	2.83371	3.59848	2.15517	2.58762	0.51401	0.175584	0.338289	1.10306	-0.340251	0.092199	1.40798	1.06955	1.23226	1.99703	0.553718	0.986168
COL16A1_ITGA2+ITGB1	1.42346	0.783633	1.21637	0.637768	-0.147492	0.225228	2.19989	1.56006	1.9928	1.4142	0.628936	1.00166	2.43172	1.79189	2.22462	1.64602	0.860763	1.23348	4.09446	3.45464	3.88737	3.30877	2.52351	2.89623	1.59905	0.959217	1.39195	0.813352	0.0280918	0.400812	2.49302	1.85319	2.28592	1.70732	0.922061	1.29478
COL17A1_ITGA1+ITGB1	4.00872	3.02589	3.61813	4.01822	2.53183	3.55594	1.572	0.589175	1.18141	1.5815	0.0951114	1.11922	1.52062	0.53779	1.13003	1.53011	0.0437262	1.06783	0.568244	-0.414587	0.177651	0.577738	-0.90865	0.115458	0.963891	-0.0189395	0.573298	0.973385	-0.513003	0.511105	1.00283	0.020002	0.61224	1.01233	-0.474061	0.550046
COL17A1_ITGA10+ITGB1	3.75626	3.02589	3.3767	2.63312	2.46724	3.29031	1.31954	0.589175	0.939988	0.196399	0.0305221	0.853593	1.26816	0.53779	0.888602	0.145014	-0.0208631	0.802208	0.315783	-0.414587	-0.0637738	-0.807362	-0.973239	-0.150168	0.71143	-0.0189395	0.331873	-0.411715	-0.577592	0.245479	0.750372	0.020002	0.370815	-0.372773	-0.538651	0.28442
COL17A1_ITGA11+ITGB1	3.36432	3.02589	3.1886	3.95337	2.51006	2.94251	0.9276	0.589175	0.75188	1.51665	0.0733397	0.50579	0.876215	0.53779	0.700495	1.46527	0.0219544	0.454404	-0.076161	-0.414587	-0.251881	0.512892	-0.930422	-0.497972	0.319486	-0.0189395	0.143766	0.90854	-0.534775	-0.102325	0.358428	0.020002	0.182707	0.947481	-0.495833	-0.063383
COL17A1_ITGA2+ITGB1	4.44935	3.80952	4.24226	3.66366	2.8784	3.25112	2.01264	1.37281	1.80554	1.22694	0.441682	0.814403	1.96125	1.32142	1.75416	1.17556	0.390297	0.763017	1.00888	0.369046	0.80178	0.223181	-0.562079	-0.189359	1.40452	0.764693	1.19743	0.618828	-0.166432	0.206288	1.44346	0.803635	1.23637	0.65777	-0.12749	0.24523
COL18A1_GPC1	0.20825	0.911919	0.873282	0.39472	0.614713	0.358415	0.0616267	0.466029	0.472666	0.155815	0.290616	0.136752	-0.00969384	0.518582	0.439496	0.137535	0.240992	0.0884133	0.0728574	0.655839	0.602616	0.228637	0.380923	0.187686	-0.215999	0.0743613	-0.0721744	-0.116615	-0.172463	-0.180975	0.0361817	0.602185	0.534978	0.190865	0.322057	0.145295
COL18A1_ITGA2+ITGB1	2.3184	1.67857	2.11131	1.53271	0.747449	1.12017	1.81617	1.17634	1.60908	1.03048	0.245219	0.617939	1.28954	0.649709	1.08244	0.503845	-0.281416	0.0913045	2.26146	1.62163	2.05436	1.47577	0.690506	1.06323	-0.984535	-1.62436	-1.19163	-1.77023	-2.55549	-2.18277	1.32522	0.685387	1.11812	0.539522	-0.245738	0.126982
COL18A1_ITGB5	-0.0692333	-0.110429	-0.0336475	0.326473	-0.0909139	-0.0284208	-0.0857007	-0.103472	-0.0679038	0.11323	-0.140004	-0.0916163	-0.269471	-0.294388	-0.241294	-0.0578043	-0.398924	-0.315868	-0.181199	-0.211069	-0.151481	0.0981306	-0.264302	-0.192114	-0.452481	-0.459061	-0.433001	-0.487455	-0.714949	-0.604587	-0.225019	-0.253255	-0.195464	0.0282311	-0.329155	-0.251426
COL18A1_KDR	0.313216	-0.0635532	0.34104	0	-0.114938	-0.0646264	0.0937437	-0.104538	0.116977	0	-0.189808	-0.212933	-0.184594	-0.326813	-0.146486	0	-0.49182	-0.549029	0	4.81856	0	0	4.85003	0	-0.820809	-0.584253	-0.761506	0	-0.909451	-1.15884	-0.0683761	-0.267835	-0.033151	0	-0.405193	-0.435333
COL19A1_ITGA1+ITGB1	0.0604321	-0.922398	-0.33016	0.0699268	-1.41646	-0.392354	-0.536245	-1.51908	-0.926837	-0.52675	-2.01314	-0.989031	-0.108479	-1.09131	-0.499072	-0.0989846	-1.58537	-0.561265	0.98283	0	0.592238	0.992325	-0.494063	0.530044	-0.695211	-1.67804	-1.0858	-0.685716	-2.1721	-1.148	0.116326	-0.866505	-0.274267	0.12582	-1.36057	-0.33646
COL19A1_ITGA10+ITGB1	-0.192028	-0.922398	-0.571585	-1.31517	-1.48105	-0.65798	-0.788705	-1.51908	-1.16826	-1.91185	-2.07773	-1.25466	-0.36094	-1.09131	-0.740497	-1.48408	-1.64996	-0.826891	0.73037	0	0.350813	-0.392775	-0.558653	0.264418	-0.947671	-1.67804	-1.32723	-2.07082	-2.23669	-1.41362	-0.136135	-0.866505	-0.515692	-1.25928	-1.42516	-0.602086
COL19A1_ITGA11+ITGB1	-0.583972	-0.922398	-0.759693	0.0050809	-1.43823	-1.00578	-1.18065	-1.51908	-1.35637	-0.591596	-2.03491	-1.60246	-0.752884	-1.09131	-0.928604	-0.16383	-1.60714	-1.17469	0.338426	0	0.162705	0.927479	-0.515835	-0.0833851	-1.33962	-1.67804	-1.51534	-0.750562	-2.19388	-1.76143	-0.528079	-0.866505	-0.703799	0.0609744	-1.38234	-0.94989
COL19A1_ITGA2+ITGB1	0.501064	-0.138765	0.293969	-0.28463	-1.06989	-0.69717	-0.0956132	-0.735442	-0.302708	-0.881307	-1.66657	-1.29385	0.332152	-0.307677	0.125058	-0.453542	-1.2388	-0.866082	1.42346	0.783633	1.21637	0.637768	-0.147492	0.225228	-0.254579	-0.894409	-0.461674	-1.04027	-1.82553	-1.45281	0.556957	-0.0828719	0.349862	-0.228737	-1.014	-0.641277
COL1A1_CD36	0.374834	-0.245492	0.334317	0.456316	0.0677722	0.138859	0.327947	-0.143805	0.299665	0.387599	0.0946898	0.144131	0.381141	-0.262221	0.338651	0.466134	0.0623704	0.136883	0	0	0	0	0	0	0.557571	-0.083365	0.515589	0.642102	0.238818	0.311923	1.38532	0.758327	1.34611	1.46725	1.06722	1.13274
COL1A1_CD44	0.301268	0.0377493	0.152694	0.259295	-0.35906	0.218955	0.182557	0.0591866	0.14054	0.257841	-0.229224	0.217634	0.328996	0.0325908	0.153754	0.25847	-0.380386	0.218076	0	0	0	0	0	0	0.478803	0.199811	0.323778	0.438659	-0.202025	0.396605	1.16895	0.979872	1.11817	1.28663	0.637275	1.23579
COL1A1_CD93	1.72073	1.05202	0.84114	0	1.15032	1.52758	1.67691	0.810112	0.670879	0	1.15133	1.50952	1.73092	1.09113	0.867532	0	1.15353	1.535	0	0	0	0	0	0	1.91921	1.26334	1.0419	0	1.34285	1.72433	2.8102	2.06748	1.85791	0	2.23909	2.62076
COL1A1_DDR1	0.0167073	0.459623	0.0123967	0.0570334	-0.161676	0.226733	0.0342651	0.354856	0.0498063	0.0825584	-0.063028	0.150354	0.0115108	0.476889	0.0049907	0.0516697	-0.184426	0.24326	0	0	0	0	0	0	0.164293	0.647242	0.178771	0.225906	-0.0256607	0.397233	0.870244	1.44265	0.993222	1.04266	0.711356	1.10863
COL1A1_DDR2	0.259928	0.0915814	0.381991	0.676507	0.18695	0.457255	0.175562	0.0803287	0.357059	0.560523	0.185249	0.386965	0.277429	0.0929923	0.384653	0.69366	0.186114	0.46736	0	0	0	0	0	0	0.434333	0.25082	0.564709	0.869846	0.362735	0.643131	1.16055	0.98225	1.4118	1.69579	1.19183	1.46723
COL1A1_FLT4	0.820263	0.349867	-0.0594274	0.180207	-0.256261	0.145845	0.798234	0.304986	0.00405816	0.218858	-0.177217	0.188411	0.823278	0.355943	-0.0688171	0.174297	-0.267933	0.139394	0	0	0	0	0	0	1.00913	0.5317	0.117991	0.360289	-0.0800491	0.325514	1.88701	1.35591	1.00118	1.23915	0.808633	1.20506
COL1A1_ITGA1	0.271435	0.0570177	0.247465	0.925185	-0.0226812	0.245569	0.259323	0.0487108	0.238218	0.77735	0.0280052	0.235923	0.272204	0.0582718	0.247801	0.946676	-0.031703	0.245969	0	0	0	0	0	0	0.450789	0.201822	0.425929	1.12439	0.145966	0.423922	1.29019	0.861227	1.26293	1.95818	0.980999	1.26
COL1A1_ITGA1+ITGB1	0.743436	-0.239394	0.352844	0.752931	-0.733458	0.29065	0.98283	0	0.592238	0.992325	-0.494063	0.530044	0.910686	-0.0721438	0.520094	0.920181	-0.566207	0.4579	0	0	0	0	0	0	0.976741	-0.00608968	0.586148	0.986235	-0.500153	0.523955	2.71483	1.732	2.32423	2.72432	1.23793	2.26204
COL1A1_ITGA11	0.0273553	0.378068	0.130436	0.95055	0.17539	0.129299	0.076795	0.290603	0.160286	0.857398	0.203216	0.166022	0.0194681	0.392746	0.12517	0.96309	0.170571	0.123304	0	0	0	0	0	0	0.203074	0.561657	0.307361	1.145	0.353979	0.307365	1.06947	1.34967	1.16615	2.00151	1.21919	1.17608
COL1A1_ITGA2	0.309909	0.395962	0.36806	0.172882	0.00983143	-0.20946	0.274009	0.280231	0.31405	0.179194	0.0264661	-0.110054	0.314568	0.417593	0.37572	0.170815	0.00446091	-0.226904	0	0	0	0	0	0	0.490187	0.58136	0.550642	0.348742	0.149404	-0.0514854	1.31374	1.34252	1.37038	1.1848	0.815882	0.772072
COL1A1_ITGA2+ITGB1	1.18407	0.544238	0.976973	0.398374	-0.386887	-0.0141665	1.42346	0.783633	1.21637	0.637768	-0.147492	0.225228	1.35132	0.711489	1.14422	0.565624	-0.219636	0.153084	0	0	0	0	0	0	1.41737	0.777543	1.21028	0.631678	-0.153582	0.219138	3.15546	2.51563	2.94836	2.36976	1.5845	1.95722
COL1A1_ITGA5	0.416181	1.15003	0.322838	0.336065	0.525904	-0.303207	0.394193	0.786547	0.249862	0.337516	0.528157	-0.21651	0.418395	1.21803	0.335103	0.334962	0.525207	-0.316011	0	0	0	0	0	0	0.599665	1.38122	0.503286	0.517758	0.710837	-0.129315	1.45322	2.13777	1.28762	1.37956	1.58763	0.753381
COL1A1_ITGAV	0.207596	0.234648	0.345802	0.257124	-0.218395	0.219493	0.136055	0.154221	0.218572	0.201354	-0.0957336	0.13895	0.223519	0.252168	0.373585	0.266505	-0.246164	0.238074	0	0	0	0	0	0	0.375465	0.405868	0.528006	0.433379	-0.0865497	0.388	1.07664	1.11586	1.24135	1.21105	0.655009	1.07895
COL1A1_ITGB1	0.505267	0.0697229	0.313024	-0.168407	0.0981453	0.234159	0.349059	0.054826	0.21857	-0.0706576	0.0872244	0.176508	0.534843	0.0727428	0.331387	-0.18906	0.0993851	0.244556	0	0	0	0	0	0	0.698219	0.216191	0.492465	-0.0244969	0.25954	0.407992	1.45708	0.875056	1.23994	0.742387	1.00288	1.16786
COL1A1_TMPRSS6	0.251726	0.818324	0.0439646	0.24879	0.360457	0.0419871	0.287127	0.797495	0.0937296	0.290988	0.384204	0.098163	0.246477	0.821199	0.0362312	0.242954	0.356837	0.033848	0	0	0	0	0	0	0.433169	1.00713	0.221045	0.430962	0.543196	0.221572	1.31567	1.88542	1.0938	1.32026	1.42392	1.10943
COL1A2_CD93	1.20913	0.591314	0.376873	0	0.637475	1.01379	0.991789	0.250363	0.167062	0	0.537441	0.85749	2.00313	1.28673	1.08481	0	1.43702	1.81302	0	0	0	0	0	0	1.98914	1.33246	1.10963	0	1.41188	1.79425	1.64183	0.997984	0.778997	0	1.0672	1.44659
COL1A2_ITGA1+ITGB1	1.26873	0.2859	0.878138	1.27822	-0.208163	0.815944	0.98283	-0.0191658	0.592238	0.992325	-0.494063	0.530044	2.46513	1.4823	2.07453	2.47462	0.988233	2.01234	2.13519	1.15236	1.7446	2.14468	0.658294	1.6824	1.90572	0.922894	1.51513	1.91522	0.42883	1.45294	1.94734	0.964509	1.55675	1.95683	0.470446	1.49455
COL1A2_ITGA10+ITGB1	1.01627	0.2859	0.636713	-0.106876	-0.272753	0.550318	0.73037	0	0.350813	-0.392775	-0.558653	0.264418	2.21267	1.4823	1.83311	1.08952	0.923644	1.74672	1.88273	1.15236	1.50317	0.759582	0.593705	1.41678	1.65326	0.922894	1.27371	0.530118	0.364241	1.18731	1.69488	0.964509	1.31532	0.571734	0.405857	1.22893
COL1A2_ITGA11+ITGB1	0.624326	0.2859	0.448605	1.21338	-0.229935	0.202515	0.338426	0	0.162705	0.927479	-0.515835	-0.0833851	1.82072	1.4823	1.645	2.40978	0.966462	1.39891	1.49078	1.15236	1.31506	2.07984	0.636523	1.06897	1.26132	0.922894	1.0856	1.85037	0.407059	0.839509	1.30293	0.964509	1.12721	1.89199	0.448674	0.881124
COL1A2_ITGA2+ITGB1	1.70936	1.06953	1.50227	0.923668	0.138408	0.511128	1.42346	0.783633	1.21637	0.637768	-0.147492	0.225228	2.90576	2.26593	2.69866	2.12006	1.3348	1.70752	2.57582	1.93599	2.36872	1.79013	1.00487	1.37759	2.34636	1.70653	2.13926	1.56066	0.775401	1.14812	2.38797	1.74814	2.18088	1.60228	0.817017	1.18974
COL1A2_ITGA2B	-0.268033	-0.0964504	-0.445952	-0.0286648	-0.205401	-0.0119385	-0.133775	-0.0488705	-0.246722	-0.0126223	-0.0947839	-0.00490584	0.468478	0.64217	0.306101	0.692037	0.518567	0.707911	0.282813	0.46144	0.109371	0.52227	0.340214	0.539235	0.446515	0.627262	0.272773	0.687855	0.503625	0.705001	0.124223	0.301524	-0.0504424	0.364091	0.182906	0.381036
COL21A1_ITGA1+ITGB1	0.98283	0	0.592238	0.992325	-0.494063	0.530044	1.7835	0.80067	1.39291	1.79299	0.306607	1.33071	1.81151	0.828682	1.42092	1.82101	0.334619	1.35873	1.4658	0.482971	1.07521	1.4753	-0.0110925	1.01302	0.868477	-0.114353	0.477885	0.877972	-0.608416	0.415691	1.57524	0.592408	1.18465	1.58473	0.0983449	1.12245
COL21A1_ITGA10+ITGB1	0.73037	0	0.350813	-0.392775	-0.558653	0.264418	1.53104	0.80067	1.15148	0.407895	0.242017	1.06509	1.55905	0.828682	1.17949	0.435907	0.270029	1.0931	1.21334	0.482971	0.833784	0.0901954	-0.0756818	0.747389	0.616017	-0.114353	0.23646	-0.507128	-0.673006	0.150065	1.32278	0.592408	0.943221	0.199633	0.0337557	0.856827
COL21A1_ITGA11+ITGB1	0.338426	0	0.162705	0.927479	-0.515835	-0.0833851	1.1391	0.80067	0.963375	1.72815	0.284835	0.717285	1.16711	0.828682	0.991387	1.75616	0.312847	0.745297	0.821397	0.482971	0.645676	1.41045	-0.0328643	0.399586	0.224073	-0.114353	0.0483522	0.813126	-0.630188	-0.197738	0.930834	0.592408	0.755113	1.51989	0.0765732	0.509023
COL21A1_ITGA2+ITGB1	1.42346	0.783633	1.21637	0.637768	-0.147492	0.225228	2.22413	1.5843	2.01704	1.43844	0.653178	1.0259	2.25214	1.61231	2.04505	1.46645	0.68119	1.05391	1.90643	1.2666	1.69934	1.12074	0.335479	0.708199	1.30911	0.66928	1.10201	0.523415	-0.261845	0.110875	2.01587	1.37604	1.80878	1.23018	0.444916	0.817636
COL24A1_ITGA1+ITGB1	-0.445927	-1.42876	-0.836519	-0.436432	-1.92282	-0.898713	-1.17108	-2.15391	-1.56167	-1.16159	-2.64798	-1.62387	-0.765954	-1.74878	-1.15655	-0.756459	-2.24285	-1.21874	1.77173	0.7889	1.38114	1.78123	0.294837	1.31894	-1.36016	-2.34299	-1.75075	-1.35067	-2.83706	-1.81295	-0.669812	-1.65264	-1.0604	-0.660317	-2.14671	-1.1226
COL24A1_ITGA10+ITGB1	-0.698387	-1.42876	-1.07794	-1.82153	-1.98741	-1.16434	-1.42354	-2.15391	-1.8031	-2.54669	-2.71257	-1.88949	-1.01841	-1.74878	-1.39797	-2.14156	-2.30744	-1.48437	1.51927	0.7889	1.13971	0.396125	0.230248	1.05332	-1.61262	-2.34299	-1.99218	-2.73577	-2.90165	-2.07857	-0.922272	-1.65264	-1.30183	-2.04542	-2.21129	-1.38822
COL24A1_ITGA11+ITGB1	-1.09033	-1.42876	-1.26605	-0.501278	-1.94459	-1.51214	-1.81549	-2.15391	-1.99121	-1.22643	-2.66975	-2.2373	-1.41036	-1.74878	-1.58608	-0.821305	-2.26462	-1.83217	1.12733	0.7889	0.951606	1.71638	0.273065	0.705515	-2.00457	-2.34299	-2.18029	-1.41551	-2.85883	-2.42638	-1.31422	-1.65264	-1.48994	-0.725163	-2.16848	-1.73603
COL24A1_ITGA2+ITGB1	-0.00529478	-0.645124	-0.21239	-0.790989	-1.57625	-1.20353	-0.730451	-1.37028	-0.937546	-1.51614	-2.30141	-1.92868	-0.325322	-0.965151	-0.532417	-1.11102	-1.89628	-1.52356	2.21236	1.57253	2.00527	1.42667	0.641408	1.01413	-0.919531	-1.55936	-1.12663	-1.70522	-2.49048	-2.11776	-0.22918	-0.869009	-0.436275	-1.01487	-1.80013	-1.42741
COL26A1_ITGA1+ITGB1	-0.698297	-1.68113	-1.08889	-0.688802	-2.17519	-1.15108	-1.84023	-2.82306	-2.23082	-1.83073	-3.31712	-2.29301	-1.52145	-2.50428	-1.91204	-1.51195	-2.99834	-1.97423	0.98283	0	0.592238	0.992325	-0.494063	0.530044	-2.01423	-2.99706	-2.40482	-2.00474	-3.49112	-2.46702	-1.12539	-2.10822	-1.51598	-1.11589	-2.60228	-1.57817
COL26A1_ITGA10+ITGB1	-0.950757	-1.68113	-1.33031	-2.0739	-2.23978	-1.41671	-2.09269	-2.82306	-2.47224	-3.21583	-3.38171	-2.55864	-1.77391	-2.50428	-2.15346	-2.89705	-3.06293	-2.23986	0.73037	0	0.350813	-0.392775	-0.558653	0.264418	-2.26669	-2.99706	-2.64625	-3.38984	-3.55571	-2.73264	-1.37785	-2.10822	-1.7574	-2.50099	-2.66687	-1.8438
COL26A1_ITGA11+ITGB1	-1.3427	-1.68113	-1.51842	-0.753648	-2.19696	-1.76451	-2.48463	-2.82306	-2.66035	-1.89558	-3.33889	-2.90644	-2.16585	-2.50428	-2.34157	-1.5768	-3.02011	-2.58766	0.338426	0	0.162705	0.927479	-0.515835	-0.0833851	-2.65863	-2.99706	-2.83436	-2.06958	-3.5129	-3.08045	-1.76979	-2.10822	-1.94551	-1.18074	-2.62405	-2.1916
COL26A1_ITGA2+ITGB1	-0.257665	-0.897494	-0.46476	-1.04336	-1.82862	-1.4559	-1.39959	-2.03942	-1.60669	-2.18529	-2.97055	-2.59783	-1.08081	-1.72064	-1.28791	-1.86651	-2.65177	-2.27905	1.42346	0.783633	1.21637	0.637768	-0.147492	0.225228	-1.5736	-2.21343	-1.78069	-2.35929	-3.14455	-2.77183	-0.684754	-1.32458	-0.891849	-1.47045	-2.25571	-1.88299
COL27A1_ITGA1+ITGB1	0.98283	0	0.592238	0.992325	-0.494063	0.530044	2.04426	1.06143	1.65367	2.05375	0.567366	1.59147	1.72509	0.742256	1.33449	1.73458	0.248193	1.2723	3.73659	2.75376	3.34599	3.74608	2.25969	3.2838	1.3458	0.36297	0.955208	1.35529	-0.131094	0.893014	1.46988	0.487047	1.07929	1.47937	-0.00701614	1.01709
COL27A1_ITGA10+ITGB1	0.73037	0	0.350813	-0.392775	-0.558653	0.264418	1.7918	1.06143	1.41224	0.668654	0.502777	1.32585	1.47263	0.742256	1.09307	0.349481	0.183604	1.00667	3.48413	2.75376	3.10457	2.36098	2.1951	3.01817	1.09334	0.36297	0.713783	-0.0298057	-0.195683	0.627388	1.21742	0.487047	0.83786	0.0942718	-0.0716054	0.751466
COL27A1_ITGA11+ITGB1	0.338426	0	0.162705	0.927479	-0.515835	-0.0833851	1.39986	1.06143	1.22413	1.98891	0.545594	0.978044	1.08068	0.742256	0.904961	1.66974	0.226421	0.658871	3.09218	2.75376	2.91646	3.68124	2.23792	2.67037	0.701395	0.36297	0.525675	1.29045	-0.152865	0.279585	0.825473	0.487047	0.649752	1.41453	-0.0287879	0.403662
COL27A1_ITGA2+ITGB1	1.42346	0.783633	1.21637	0.637768	-0.147492	0.225228	2.48489	1.84506	2.2778	1.6992	0.913937	1.28666	2.16572	1.52589	1.95862	1.38002	0.594764	0.967484	4.17722	3.53739	3.97012	3.39152	2.60626	2.97898	1.78643	1.1466	1.57934	1.00074	0.215477	0.588198	1.91051	1.27068	1.70341	1.12482	0.339555	0.712275
COL28A1_ITGA10+ITGB1	0.317813	-0.412557	-0.061744	-0.805332	-0.971209	-0.148138	0.394157	-0.336213	0.0146001	-0.728988	-0.894865	-0.0717944	0.273933	-0.456437	-0.105624	-0.849212	-1.01509	-0.192018	0.879405	0.149035	0.499848	-0.24374	-0.409617	0.413454	-0.552736	-1.28311	-0.932293	-1.67588	-1.84176	-1.01869	0.149425	-0.580945	-0.230132	-0.97372	-1.1396	-0.316527
COL28A1_ITGA11+ITGB1	-0.0741311	-0.412557	-0.249852	0.514922	-0.928392	-0.495942	0.00221298	-0.336213	-0.173508	0.591266	-0.852048	-0.419598	-0.118011	-0.456437	-0.293732	0.471042	-0.972272	-0.539822	0.487461	0.149035	0.311741	1.07651	-0.3668	0.0656503	-0.944681	-1.28311	-1.1204	-0.355627	-1.79894	-1.36649	-0.242519	-0.580945	-0.41824	0.346534	-1.09678	-0.66433
COL2A1_DDR1	-0.764969	-0.397494	-0.878336	-0.834725	-0.985408	-0.546794	0	0	0	0	0	0	-0.742255	-0.332783	-0.824539	-0.77881	-0.965917	-0.507375	-0.900717	-0.655421	-1.11355	-1.07605	-1.11976	-0.721334	-0.594847	-0.168473	-0.660176	-0.613854	-0.815578	-0.356465	-0.260082	0.161508	-0.307888	-0.262916	-0.461087	-0.0391719
COL2A1_ITGA1	-0.63877	-0.673338	-0.660662	0.0329013	-0.934498	-0.661617	0	0	0	0	0	0	-0.571549	-0.658728	-0.594489	0.11246	-0.875315	-0.595691	-0.916655	-0.783185	-0.934998	-0.276201	-1.18971	-0.935002	-0.402404	-0.518277	-0.425761	0.283165	-0.70798	-0.427098	-0.053574	-0.197716	-0.0768802	0.614791	-0.351886	-0.0783812
COL2A1_ITGA1+ITGB1	0.950563	-0.0322668	0.559971	0.960058	-0.52633	0.497777	0	0	0	0	0	0	0.954315	-0.028515	0.563723	0.96381	-0.522578	0.501529	0.98283	0	0.592238	0.992325	-0.494063	0.530044	0.520443	-0.462387	0.129851	0.529938	-0.956451	0.0676569	2.17349	1.19066	1.7829	2.18299	0.6966	1.72071
COL2A1_ITGA10	-0.570422	-0.538896	-0.623268	-1.00457	-0.792744	-0.602332	0	0	0	0	0	0	-0.49743	-0.498934	-0.554725	-0.945114	-0.724364	-0.533157	-0.870803	-0.714699	-0.906083	-1.26222	-1.07906	-0.887165	-0.325156	-0.34792	-0.38492	-0.777177	-0.553402	-0.363143	0.0272421	-0.0312357	-0.0355071	-0.418677	-0.198054	-0.0139738
COL2A1_ITGA2	-0.582486	-0.424464	-0.5188	-0.735766	-0.731998	-1.11513	0	0	0	0	0	0	-0.517601	-0.367132	-0.453068	-0.671525	-0.720215	-1.0653	-0.849253	-0.65405	-0.786644	-1.00467	-0.837096	-1.34263	-0.350429	-0.207653	-0.28613	-0.503222	-0.579382	-0.900716	-0.00665351	0.113742	0.0547709	-0.152543	-0.251636	-0.539286
COL2A1_ITGA2+ITGB1	1.3912	0.751366	1.1841	0.605501	-0.179759	0.192961	0	0	0	0	0	0	1.39495	0.755118	1.18785	0.609253	-0.176007	0.196713	1.42346	0.783633	1.21637	0.637768	-0.147492	0.225228	0.961075	0.321245	0.75398	0.175381	-0.60988	-0.237159	2.61413	1.9743	2.40703	1.82843	1.04317	1.41589
COL2A1_ITGA2B	-0.710428	-0.533769	-0.896855	-0.45782	-0.642448	-0.440147	0	0	0	0	0	0	-0.643913	-0.463521	-0.830195	-0.388836	-0.577031	-0.370895	-0.987456	-0.821104	-1.17865	-0.737014	-0.913262	-0.719811	-0.47457	-0.293436	-0.659506	-0.220455	-0.408912	-0.202546	-0.123346	0.0539252	-0.302048	0.121039	-0.0615158	0.138248
COL2A1_ITGB1	-0.307987	-0.658944	-0.495711	-1.02042	-0.717018	-0.591862	0	0	0	0	0	0	-0.245857	-0.643223	-0.444675	-0.990485	-0.679046	-0.542659	-0.548829	-0.771029	-0.706291	-1.18499	-0.89544	-0.801152	-0.0858074	-0.502647	-0.287746	-0.835117	-0.524811	-0.384709	0.228706	-0.183742	0.0341643	-0.478185	-0.189365	-0.0542929
COL2A1_MAG	-1.31582	-1.16826	-1.20661	-1.05488	-0.8573	-1.27678	0	0	0	0	0	0	-1.28583	-1.13421	-1.17681	-1.00863	-0.873274	-1.24805	-1.48702	-1.34832	-1.37513	-1.26962	-0.900503	-1.44365	-1.12733	-0.97549	-1.01939	-0.846009	-0.74242	-1.09036	-0.755528	-0.610832	-0.652326	-0.48699	-0.401382	-0.71991
COL2A1_TNFRSF10A	-0.379771	-0.488556	-0.380558	-0.356919	-0.591932	-0.563995	0	0	0	0	0	0	-0.30513	-0.425853	-0.313186	-0.281169	-0.523362	-0.494019	-0.682235	-0.742826	-0.649138	-0.66417	-0.873955	-0.851083	-0.133263	-0.261354	-0.147151	-0.108551	-0.353819	-0.323834	0.213929	0.073606	0.185961	0.239984	-0.0057471	0.0245666
COL3A1_DDR2	0.311346	0.137943	0.437344	0.735358	0.239745	0.513502	-0.0442629	-0.130816	-0.029351	0.192553	-0.156862	0.0357343	0.269917	0.0976936	0.389526	0.687511	0.193433	0.466456	-0.106486	-0.277782	-0.060683	0.246949	-0.244009	0.029136	0.177437	-0.00707015	0.270753	0.581718	0.074452	0.35589	0.377652	0.193713	0.499419	0.80606	0.298694	0.579461
COL3A1_ITGA1+ITGB1	2.3651	1.38227	1.97451	2.37459	0.888205	1.91231	0.98283	0	0.592238	0.992325	-0.494063	0.530044	2.71677	1.73394	2.32618	2.72627	1.23988	2.26399	1.61601	0.633175	1.22541	1.6255	0.139112	1.16322	1.62755	0.644719	1.23696	1.63704	0.150656	1.17476	2.71356	1.73073	2.32297	2.72305	1.23667	2.26077
COL3A1_ITGA10+ITGB1	2.11264	1.38227	1.73308	0.989493	0.823616	1.64669	0.73037	0	0.350813	-0.392775	-0.558653	0.264418	2.46431	1.73394	2.08476	1.34117	1.17529	1.99836	1.36355	0.633175	0.983988	0.2404	0.0745227	0.897594	1.37509	0.644719	0.995532	0.251944	0.0860667	0.909138	2.4611	1.73073	2.08154	1.33795	1.17208	1.99515
COL3A1_ITGA11+ITGB1	1.72069	1.38227	1.54497	2.30975	0.866433	1.29888	0.338426	0	0.162705	0.927479	-0.515835	-0.0833851	2.07237	1.73394	1.89665	2.66142	1.21811	1.65056	0.971601	0.633175	0.795881	1.56065	0.11734	0.54979	0.983145	0.644719	0.807424	1.5722	0.128884	0.561334	2.06915	1.73073	1.89343	2.65821	1.21489	1.64734
COL3A1_ITGA2+ITGB1	2.80573	2.1659	2.59864	2.02004	1.23478	1.6075	1.42346	0.783633	1.21637	0.637768	-0.147492	0.225228	3.15741	2.51758	2.95031	2.37171	1.58645	1.95917	2.05664	1.41681	1.84954	1.27094	0.485683	0.858403	2.06818	1.42835	1.86109	1.28249	0.497227	0.869947	3.15419	2.51436	2.9471	2.3685	1.58324	1.95596
COL3A1_MAG	-0.387006	-0.246553	-0.289544	-0.117007	-0.112695	-0.35425	-0.49357	-0.40387	-0.417824	-0.360555	-0.166297	-0.462429	-0.428051	-0.288069	-0.330361	-0.160585	-0.143573	-0.395005	-0.835484	-0.694683	-0.73255	-0.581252	-0.447661	-0.79898	-0.566807	-0.42043	-0.464742	-0.288282	-0.25686	-0.532452	-0.351769	-0.206145	-0.251918	-0.0692973	-0.0838495	-0.31876
COL4A1_CD47	0.0759385	0.0351054	0.13535	0.209888	-0.00465913	0.0586323	0.0742988	0.0640267	0.118813	0.142395	0.0290293	0.0650246	0.0211461	-0.0535063	0.0853723	0.219597	-0.0908243	-0.00355609	0.0602054	0.0187954	0.115127	0.188154	-0.0157912	0.0437391	-0.0276119	-0.107405	0.0280902	0.165071	-0.133027	-0.0513463	0.0731327	0.0204272	0.13742	0.233921	-0.0217234	0.0526242
COL4A1_CD93	1.43364	0.637036	0.49337	0	0.905153	1.26298	1.4391	0.494784	0.409446	0	0.977734	1.30809	1.33377	0.647038	0.462736	0	0.778115	1.14707	0	4.81856	5.138	0	0	0	1.24184	0.566147	0.383945	0	0.687571	1.05551	1.4258	0.673935	0.512074	0	0.883895	1.24729
COL4A1_ITGA10+ITGB1	0.404473	-0.325897	0.024916	-0.718672	-0.884549	-0.0614785	0.73037	0	0.350813	-0.392775	-0.558653	0.264418	0.0240126	-0.706357	-0.355545	-1.09913	-1.26501	-0.441939	0.524149	-0.206221	0.144591	-0.598997	-0.764874	0.0581969	-0.623613	-1.35398	-1.00317	-1.74676	-1.91264	-1.08956	0.186047	-0.544323	-0.19351	-0.937099	-1.10298	-0.279905
COL4A1_ITGA11+ITGB1	0.0125288	-0.325897	-0.163192	0.601582	-0.841732	-0.409282	0.338426	0	0.162705	0.927479	-0.515835	-0.0833851	-0.367932	-0.706357	-0.543652	0.221122	-1.22219	-0.789742	0.132204	-0.206221	-0.0435163	0.721258	-0.722057	-0.289606	-1.01556	-1.35398	-1.19128	-0.426504	-1.86982	-1.43737	-0.205898	-0.544323	-0.381618	0.383156	-1.06016	-0.627708
COL4A1_ITGB8	-0.00202476	0.220697	0.335085	0.106672	0.108274	0.0516825	0.0323827	0.201718	0.29684	0.118871	0.0925787	0.0594876	-0.0899989	0.157535	0.27789	0.0259402	0.0656396	-0.010453	-0.013869	0.194528	0.30475	0.0854598	0.0908376	0.0375211	-0.134096	0.088364	0.202749	-0.0365212	0.0146377	-0.0566375	-0.019268	0.221649	0.340836	0.0979031	0.110973	0.045176
COL4A2_CD93	1.27115	0.434261	0.331996	0	0.785914	1.12404	1.25951	0.376876	0.299585	0	0.813781	1.13484	1.56837	0.703368	0.572666	0	1.05058	1.40498	0	4.81856	5.138	0	0	0	1.24494	0.485856	0.348508	0	0.72237	1.07631	1.41997	0.571842	0.451068	0	0.912408	1.26148
COL4A2_ITGA1+ITGB1	0.809887	-0.172943	0.419295	0.819382	-0.667007	0.357101	0.98283	0	0.592238	0.992325	-0.494063	0.530044	1.19702	0.214193	0.806431	1.20652	-0.27987	0.744238	1.29335	0.310519	0.902757	1.30284	-0.183544	0.840563	0.0979057	-0.884925	-0.292687	0.1074	-1.37899	-0.35488	1.00308	0.0202494	0.612487	1.01257	-0.473814	0.550294
COL4A2_ITGA2+ITGB1	1.25052	0.61069	1.04342	0.464825	-0.320435	0.0522846	1.42346	0.783633	1.21637	0.637768	-0.147492	0.225228	1.63766	0.997826	1.43056	0.851961	0.0667011	0.439421	1.73398	1.09415	1.52689	0.948287	0.163027	0.535747	0.538537	-0.101292	0.331442	-0.247157	-1.03242	-0.659697	1.44371	0.803882	1.23662	0.658017	-0.127243	0.245477
COL4A2_ITGB5	-0.138423	-0.160829	-0.115444	0.0876507	-0.21536	-0.153226	-0.0842433	-0.101107	-0.0672116	0.10566	-0.138838	-0.0914768	-0.102493	-0.141015	-0.068161	0.26549	-0.140331	-0.0749803	-0.145739	-0.172197	-0.119474	0.115112	-0.219309	-0.153942	-0.240537	-0.272268	-0.208096	0.0382607	-0.342707	-0.262277	-0.136647	-0.167805	-0.107059	0.166486	-0.19855	-0.132333
COL4A3_CD93	1.23699	0.445359	0.326527	0	0.732301	1.07841	0.590397	0.0642536	-0.0352099	0	0.113997	0.4371	1.26305	0.502165	0.363023	0	0.738877	1.09366	0	4.81856	5.138	0	0	0	1.07471	0.370937	0.231321	0	0.550846	0.903952	1.04434	0.284438	0.19516	0	0.579523	0.905331
COL4A3_ITGA1	-0.0333727	-0.060688	-0.0478035	0.40737	-0.217715	-0.0485094	-0.342111	-0.136234	-0.345459	-0.00827808	-0.460578	-0.343303	-0.0471251	-0.0812024	-0.0633345	0.444874	-0.255591	-0.0641427	-0.000279447	-0.0549732	-0.0163146	0.468932	-0.199514	-0.0172989	-0.17937	-0.132668	-0.19317	0.300643	-0.377083	-0.193239	-0.0861293	-0.0577634	-0.0957781	0.259629	-0.223661	-0.0957558
COL4A3_ITGA1+ITGB1	2.25509	1.27226	1.8645	2.26459	0.778197	1.8023	0.796568	-0.208776	0.405976	0.806063	-0.680326	0.343782	2.05357	1.07074	1.66298	2.06307	0.57668	1.60079	3.05709	2.07426	2.66649	3.06658	1.58019	2.6043	1.3749	0.392073	0.984311	1.3844	-0.101991	0.922117	1.91286	0.930029	1.52227	1.92235	0.435965	1.46007
COL4A3_ITGA10+ITGB1	2.00263	1.27226	1.62307	0.879485	0.713608	1.53668	0.544108	-0.186262	0.164551	-0.579038	-0.744915	0.0781562	1.80111	1.07074	1.42156	0.677968	0.512091	1.33516	2.80463	2.07426	2.42507	1.68148	1.5156	2.33867	1.12244	0.392073	0.742886	-0.000702684	-0.16658	0.656491	1.6604	0.930029	1.28084	0.537253	0.371376	1.19445
COL4A3_ITGA11+ITGB1	1.61069	1.27226	1.43497	2.19974	0.756425	1.18888	0.152164	-0.186262	-0.023557	0.741217	-0.702097	-0.269647	1.40917	1.07074	1.23345	1.99822	0.554908	0.987358	2.41268	2.07426	2.23696	3.00173	1.55842	1.99087	0.730498	0.392073	0.554778	1.31955	-0.123762	0.308688	1.26845	0.930029	1.09273	1.85751	0.414194	0.846644
COL4A3_ITGA2	-0.00267161	0.0525375	0.0335469	-0.0952865	-0.0786554	-0.310225	-0.27883	-0.143357	-0.2453	-0.376629	-0.15064	-0.491784	-0.0120079	0.0564931	0.0295797	-0.116864	-0.103913	-0.365088	0.0293472	0.0815324	0.0678438	-0.0675037	-0.0749925	-0.304108	-0.133993	-0.0355325	-0.0915133	-0.244111	-0.155691	-0.4732	-0.0545933	0.00247624	-0.0260282	-0.131497	-0.0700365	-0.282398
COL4A3_ITGA2+ITGB1	2.69572	2.05589	2.48863	1.91003	1.12477	1.49749	1.2372	0.597371	1.0301	0.451506	-0.333754	0.0389657	2.49421	1.85438	2.28711	1.70851	0.923251	1.29597	3.49772	2.85789	3.29062	2.71202	1.92676	2.29948	1.81553	1.17571	1.60844	1.02984	0.24458	0.617301	2.35349	1.71366	2.1464	1.5678	0.782536	1.15526
COL4A3_ITGAV	-0.0189042	-0.0104323	0.0332341	-0.0176243	-0.206996	-0.0122597	-0.135775	-0.136815	-0.112965	-0.207773	-0.285351	-0.125189	-0.0285744	-0.0181651	0.0357249	-0.0280801	-0.259737	-0.020156	-0.00403387	0.00630806	0.0559369	0.00559122	-0.211646	0.00269626	-0.0945435	-0.0874589	-0.0379041	-0.123096	-0.326496	-0.083695	-0.036023	-0.0317003	-0.00345254	-0.0496543	-0.168102	-0.0303982
COL4A3_ITGB1	0.104984	-0.0563425	0.0154209	-0.210288	-0.0770014	-0.0232131	-0.10804	-0.133381	-0.152419	-0.316815	-0.205632	-0.189472	0.119461	-0.0756853	0.0125217	-0.260323	-0.100005	-0.0345145	0.139601	-0.0500353	0.0388359	-0.210528	-0.065217	-0.0029347	0.024995	-0.127372	-0.0716055	-0.338269	-0.176209	-0.121106	0.0389529	-0.0549403	-0.0204125	-0.178692	-0.081743	-0.0491376
COL4A4_CD47	-0.0779953	-0.153665	-0.0455548	0.0690358	-0.152863	-0.0957956	-0.138435	-0.212166	-0.147347	-0.0557117	-0.169304	-0.14761	-0.0515093	-0.117114	-0.0193868	0.0790601	-0.119072	-0.0674586	-0.00971116	-0.0715337	0.0355082	0.135288	-0.0891599	-0.0277478	-0.179556	-0.275865	-0.166263	-0.0295577	-0.247557	-0.196993	-0.0409816	-0.0893176	-0.0223147	0.0442921	-0.0835993	-0.0513602
COL4A4_CD93	1.07333	0.394297	0.236959	0	0.535539	0.89502	0.588987	0.0612964	-0.0511727	0	0.0954714	0.427622	1.10618	0.401458	0.255868	0	0.577231	0.932908	0	4.81856	5.138	0	0	0	0.83231	0.22303	0.0608742	0	0.291865	0.650923	1.01127	0.291317	0.182078	0	0.518792	0.856798
COL4A4_ITGA1	-0.21555	-0.171089	-0.230921	0.306463	-0.433509	-0.231112	-0.392258	-0.166168	-0.396554	-0.0225512	-0.525745	-0.394365	-0.169218	-0.136065	-0.183943	0.327367	-0.375655	-0.184169	-0.0906526	-0.113548	-0.107621	0.433609	-0.31364	-0.108362	-0.402041	-0.256615	-0.414972	0.115827	-0.612079	-0.414328	-0.152339	-0.0922788	-0.1628	0.24524	-0.310773	-0.162531
COL4A4_ITGA1+ITGB1	1.96556	0.982734	1.57497	1.97506	0.488671	1.51278	0.98283	-0.0130395	0.592238	0.992325	-0.494063	0.530044	2.12297	1.14014	1.73238	2.13247	0.64608	1.67019	2.95421	1.97138	2.56362	2.9637	1.47732	2.50142	1.0618	0.0789709	0.671209	1.0713	-0.415093	0.609015	1.95368	0.970847	1.56309	1.96317	0.476784	1.50089
COL4A4_ITGA10+ITGB1	1.7131	0.982734	1.33355	0.589959	0.424081	1.24715	0.73037	0	0.350813	-0.392775	-0.558653	0.264418	1.87051	1.14014	1.49096	0.747368	0.581491	1.40456	2.70175	1.97138	2.32219	1.5786	1.41273	2.2358	0.809341	0.0789709	0.429784	-0.313805	-0.479682	0.343389	1.70122	0.970847	1.32166	0.578072	0.412195	1.23527
COL4A4_ITGA11+ITGB1	1.32116	0.982734	1.14544	1.91021	0.466899	0.899349	0.338426	0	0.162705	0.927479	-0.515835	-0.0833851	1.47857	1.14014	1.30285	2.06762	0.624308	1.05676	2.30981	1.97138	2.13408	2.89886	1.45554	1.88799	0.417397	0.0789709	0.241676	1.00645	-0.436864	-0.00441419	1.30927	0.970847	1.13355	1.89833	0.455012	0.887462
COL4A4_ITGA2	-0.166934	-0.0555422	-0.119956	-0.286914	-0.198975	-0.544698	-0.324421	-0.173624	-0.28714	-0.431569	-0.183217	-0.56457	-0.124326	-0.0262838	-0.0804345	-0.237049	-0.160619	-0.479012	-0.0505289	0.0343577	-0.00499637	-0.164789	-0.140281	-0.432952	-0.340646	-0.189497	-0.291555	-0.469103	-0.286213	-0.71084	-0.111305	-0.0289223	-0.076785	-0.203875	-0.108399	-0.379391
COL4A4_ITGA2+ITGB1	2.4062	1.76637	2.1991	1.6205	0.835242	1.20796	1.42346	0.783633	1.21637	0.637768	-0.147492	0.225228	2.56361	1.92378	2.35651	1.77791	0.992651	1.36537	3.39484	2.75501	3.18775	2.60915	1.82389	2.19661	1.50243	0.862604	1.29534	0.716739	-0.0685214	0.304199	2.39431	1.75448	2.18721	1.60862	0.823355	1.19608
COL4A4_ITGAV	-0.124349	-0.115841	-0.0569071	-0.156555	-0.397726	-0.111361	-0.165377	-0.166537	-0.13851	-0.247522	-0.339647	-0.152949	-0.0927889	-0.0846966	-0.0313477	-0.117885	-0.338334	-0.0816352	-0.0552507	-0.04405	0.0170421	-0.0618529	-0.320712	-0.0448063	-0.2271	-0.222615	-0.166951	-0.297595	-0.512069	-0.210323	-0.0682783	-0.063788	-0.0289351	-0.0953001	-0.237085	-0.060202
COL4A4_ITGB1	0.0145187	-0.164635	-0.0971999	-0.40711	-0.220027	-0.154787	-0.132771	-0.162782	-0.184357	-0.374383	-0.246483	-0.227101	0.0378343	-0.130358	-0.0655099	-0.347636	-0.177451	-0.117314	0.104821	-0.107099	-0.013024	-0.320799	-0.139507	-0.0671201	-0.120128	-0.250155	-0.22252	-0.535288	-0.339754	-0.285276	0.0159131	-0.0886438	-0.0546329	-0.251812	-0.129808	-0.0917754
COL4A5_CD93	1.13579	0.334944	0.244475	0	0.668375	0.996844	1.14373	0.368252	0.260028	0	0.651686	0.991201	1.2802	0.48826	0.362189	0	0.767902	1.11771	0	4.81856	5.138	0	0	0	0.910369	0.189321	0.130463	0	0.509932	0.802794	1.10695	0.37953	0.249096	0	0.591203	0.940915
COL4A5_ITGA1+ITGB1	1.91674	0.933913	1.52615	1.92624	0.43985	1.46396	1.73106	0.748234	1.34047	1.74056	0.254171	1.27828	2.23133	1.2485	1.84074	2.24082	0.754436	1.77854	2.09625	1.11342	1.70566	2.10575	0.61936	1.64347	0.98283	-0.0809027	0.592238	0.992325	-0.494063	0.530044	1.40965	0.42682	1.01906	1.41914	-0.0672434	0.956864
COL4A5_ITGA10+ITGB1	1.66428	0.933913	1.28473	0.541138	0.375261	1.19833	1.4786	0.748234	1.09905	0.355459	0.189582	1.01265	1.97887	1.2485	1.59931	0.855724	0.689847	1.51292	1.84379	1.11342	1.46424	0.720648	0.554771	1.37784	0.73037	0	0.350813	-0.392775	-0.558653	0.264418	1.15719	0.42682	0.777633	0.0340446	-0.131833	0.691238
COL4A5_ITGA11+ITGB1	1.27234	0.933913	1.09662	1.86139	0.418078	0.850528	1.08666	0.748234	0.91094	1.67571	0.232399	0.664849	1.58693	1.2485	1.4112	2.17598	0.732664	1.16511	1.45185	1.11342	1.27613	2.0409	0.597588	1.03004	0.338426	0	0.162705	0.927479	-0.515835	-0.0833851	0.765246	0.42682	0.589525	1.3543	-0.0890151	0.343435
COL4A5_ITGA2	-0.0140112	0.0303701	0.0145123	-0.0891743	-0.0578424	-0.251891	-0.0395669	0.0208947	-0.00591498	-0.12758	-0.082138	-0.316509	0.0144634	0.069141	0.0524843	-0.0817272	-0.0789379	-0.312127	-0.0617797	0.0180331	-0.020225	-0.167901	-0.123361	-0.405745	-0.0395398	7.94e-05	-0.0199682	-0.0941367	-0.0422792	-0.19219	-0.0978785	-0.0119001	-0.0579522	-0.201593	-0.128607	-0.419778
COL4A5_ITGA2+ITGB1	2.35738	1.71755	2.15028	1.57168	0.786421	1.15914	2.1717	1.53187	1.9646	1.386	0.600742	0.973462	2.67196	2.03213	2.46487	1.88627	1.10101	1.47373	2.53689	1.89706	2.32979	1.75119	0.965931	1.33865	1.42346	0.783633	1.21637	0.637768	-0.147492	0.225228	1.85028	1.21045	1.64319	1.06459	0.279328	0.652048
COL4A5_ITGAV	-0.0185081	-0.0129572	0.0173753	-0.0214635	-0.152844	-0.0135879	-0.034359	-0.0279525	0.00922518	-0.0430436	-0.201438	-0.027754	-0.0115196	-0.00182286	0.0461236	-0.00561184	-0.214527	-0.00466584	-0.0551886	-0.0463129	0.00496313	-0.0666521	-0.283255	-0.0459061	-0.0226805	-0.0202247	-0.00317224	-0.0332285	-0.104358	-0.0191544	-0.0710366	-0.0640054	-0.0180846	-0.0922332	-0.282998	-0.0616342
COL4A5_ITGB1	0.0685054	-0.0424601	0.0039559	-0.159529	-0.0614957	-0.0243443	0.0670497	-0.0625968	-0.00976475	-0.209426	-0.0893304	-0.0450701	0.125734	-0.0546118	0.0282343	-0.215154	-0.0725808	-0.0129389	0.0791738	-0.0955784	-0.0221443	-0.288739	-0.129804	-0.0695387	0.0230122	-0.0332393	-0.0139917	-0.113276	-0.0516403	-0.0321701	0.0444056	-0.103073	-0.0467209	-0.293396	-0.144032	-0.0918019
COL4A6_CD93	1.31681	0.582962	0.423443	0	0.776785	1.13878	1.30657	0.591325	0.423672	0	0.761102	1.12541	1.32744	0.638084	0.455593	0	0.772837	1.14129	0	0	0	0	0	0	1.25325	0.562585	0.387523	0	0.703224	1.06929	1.13307	0.481108	0.29582	0	0.577222	0.945414
COL4A6_ITGA2	0.00270804	0.0797695	0.0493322	-0.112712	-0.122621	-0.397317	-0.0132975	0.0716641	0.0353866	-0.133397	-0.142239	-0.429599	-0.0121679	0.0816067	0.0400506	-0.139595	-0.16574	-0.460498	0.310815	0.359365	0.361817	0.190266	0.0271155	-0.156749	-0.0622799	0.0354011	-0.0116183	-0.18735	-0.180016	-0.490675	-0.17013	-0.0504678	-0.116686	-0.302484	-0.259879	-0.613053
COL4A6_ITGA2+ITGB1	1.42346	0.783633	1.21637	0.637768	-0.147492	0.225228	1.32143	0.681598	1.11433	0.535733	-0.249527	0.123193	1.32508	0.685254	1.11799	0.539389	-0.245871	0.126849	2.56319	1.92336	2.3561	1.7775	0.992239	1.36496	0.844163	0.204333	0.637068	0.0584683	-0.726792	-0.354072	1.12149	0.481659	0.914393	0.335794	-0.449466	-0.0767459
COL5A1_ITGA1+ITGB1	1.45151	0.468675	1.06091	1.461	-0.0253882	0.998719	1.31065	0.327821	0.920059	1.32015	-0.166242	0.857865	0.632937	-0.349893	0.242345	0.642432	-0.843956	0.180151	2.73585	1.75302	2.34525	2.74534	1.25895	2.28306	0.184941	-0.797889	-0.205652	0.194436	-1.29195	-0.267845	0.98283	0	0.592238	0.992325	-0.494063	0.530044
COL5A1_ITGA11+ITGB1	0.807101	0.468675	0.63138	1.39615	-0.0471599	0.38529	0.666247	0.327821	0.490526	1.2553	-0.188014	0.244436	-0.0114673	-0.349893	-0.187188	0.577586	-0.865728	-0.433278	2.09144	1.75302	1.91572	2.6805	1.23718	1.66963	-0.459464	-0.797889	-0.635184	0.12959	-1.31372	-0.881274	0.338426	0	0.162705	0.927479	-0.515835	-0.0833851
COL5A1_ITGA2+ITGB1	1.89214	1.25231	1.68504	1.10644	0.321183	0.693903	1.75128	1.11145	1.54419	0.965589	0.180329	0.553049	1.07357	0.43374	0.866474	0.287875	-0.497385	-0.124665	3.17648	2.53665	2.96938	2.39078	1.60552	1.97824	0.625573	-0.0142566	0.418478	-0.160122	-0.945382	-0.572662	1.42346	0.783633	1.21637	0.637768	-0.147492	0.225228
COL5A1_SDC3	-0.289517	-0.244744	-0.140729	0.10195	-0.0371852	0.103406	-0.258659	-0.22475	-0.138041	0.0855962	-0.0423248	0.084958	-0.400267	-0.393615	-0.356605	-0.0871302	-0.265346	-0.0254796	-0.0493924	0.0458033	0.231532	0.423544	0.345863	0.330904	-0.538597	-0.5116	-0.43894	-0.129847	-0.3317	-0.0504315	-0.279053	-0.271196	-0.233708	-0.0116615	-0.151955	0.0171662
COL5A2_DDR1	-0.0622545	0.160786	-0.113064	-0.0868498	-0.154084	0.027799	-0.0560904	0.126755	-0.108603	-0.0864544	-0.132395	0.0161073	0.133634	0.525584	0.197632	0.234797	0.0322041	0.270713	0.303941	0.74999	0.545973	0.581868	0.272861	0.40483	-0.0315822	0.269081	-0.0553158	-0.0226975	-0.142941	0.0890383	0.0171738	0.336621	0.0216549	0.0547793	-0.0860696	0.136982
COL5A2_ITGA1	0.0489384	-0.0350191	0.0321603	0.517477	-0.151919	0.0309019	0.0298465	-0.0325667	0.0151031	0.447912	-0.146703	0.0140489	0.437116	0.136986	0.413453	0.987391	0.186161	0.410575	0.826563	0.261046	0.797008	1.27014	0.603007	0.790907	0.145703	-0.00494597	0.125638	0.678267	-0.0886556	0.123869	0.230696	0.0354143	0.209755	0.757739	-0.00377012	0.207612
COL5A2_ITGA1+ITGB1	-1.28762	-2.27045	-1.67821	-1.27812	-2.76451	-1.7404	-1.47912	-2.46195	-1.86971	-1.46962	-2.95601	-1.9319	-0.460741	-1.44357	-0.851334	-0.451246	-1.93763	-0.913527	2.19747	1.21464	1.80688	2.20696	0.720574	1.74468	-1.66408	-2.64691	-2.05467	-1.65458	-3.14097	-2.11686	-0.97429	-1.95712	-1.36488	-0.964796	-2.45118	-1.42708
COL5A2_ITGA10+ITGB1	-1.54008	-2.27045	-1.91963	-2.66322	-2.8291	-2.00603	-1.73158	-2.46195	-2.11114	-2.85472	-3.0206	-2.19753	-0.713201	-1.44357	-1.09276	-1.83635	-2.00222	-1.17915	1.94501	1.21464	1.56545	0.821862	0.655985	1.47906	-1.91654	-2.64691	-2.29609	-3.03968	-3.20556	-2.38249	-1.22675	-1.95712	-1.60631	-2.3499	-2.51577	-1.6927
COL5A2_ITGA11+ITGB1	-1.93202	-2.27045	-2.10774	-1.34297	-2.78628	-2.35383	-2.12352	-2.46195	-2.29924	-1.53447	-2.97778	-2.54533	-1.10515	-1.44357	-1.28087	-0.516092	-1.95941	-1.52696	1.55306	1.21464	1.37734	2.14212	0.698803	1.13125	-2.30848	-2.64691	-2.4842	-1.71943	-3.16274	-2.73029	-1.61869	-1.95712	-1.79442	-1.02964	-2.47296	-2.04051
COL5A2_ITGA2+ITGB1	-0.846983	-1.48681	-1.05408	-1.63268	-2.41794	-2.04522	-1.03849	-1.67832	-1.24558	-1.82418	-2.60944	-2.23672	-0.0201094	-0.659939	-0.227204	-0.805804	-1.59106	-1.21834	2.6381	1.99827	2.431	1.85241	1.06715	1.43987	-1.22345	-1.86327	-1.43054	-2.00914	-2.7944	-2.42168	-0.533659	-1.17349	-0.740753	-1.31935	-2.10461	-1.73189
COL5A2_ITGB1	0.17163	-0.0301211	0.0688242	-0.177983	-0.0360783	0.0288195	0.134315	-0.028686	0.0489404	-0.155558	-0.0369292	0.0156756	0.510052	0.144129	0.359413	0.037541	0.207887	0.315462	0.653963	0.265273	0.520673	0.321313	0.404455	0.510035	0.279769	0.00165996	0.148518	-0.160576	0.0127759	0.10004	0.336386	0.0418151	0.203677	-0.0964862	0.0687001	0.158904
COL6A1_ITGA1	0.146289	0.0103266	0.129802	0.547848	-0.0283284	0.127951	0.126985	0.0073706	0.112045	0.487066	-0.0283923	0.11032	0.882326	0.39825	0.854652	1.46757	0.606309	0.850695	0.363437	0.0868232	0.342143	0.797779	0.164388	0.338908	1.07083	0.465731	1.04074	1.62778	0.799918	1.03561	0.178602	0.0218632	0.161679	0.571758	0.00608314	0.159586
COL6A1_ITGA1+ITGB1	1.15237	0.169538	0.761775	1.16186	-0.324526	0.699582	0.98283	0	0.592238	0.992325	-0.494063	0.530044	2.67937	1.69654	2.28878	2.68887	1.20248	2.22659	2.62839	1.64556	2.23779	2.63788	1.15149	2.1756	3.09106	2.10823	2.70047	3.10056	1.61417	2.63828	1.21628	0.233446	0.825684	1.22577	-0.260618	0.76349
COL6A1_ITGA10+ITGB1	0.899908	0.169538	0.52035	-0.223238	-0.389115	0.433956	0.73037	0	0.350813	-0.392775	-0.558653	0.264418	2.42691	1.69654	2.04735	1.30377	1.13789	1.96096	2.37593	1.64556	1.99637	1.25278	1.0869	1.90997	2.8386	2.10823	2.45905	1.71546	1.54958	2.37265	0.963816	0.233446	0.584259	-0.15933	-0.325207	0.497864
COL6A1_ITGA11+ITGB1	0.507963	0.169538	0.332243	1.09702	-0.346298	0.0861525	0.338426	0	0.162705	0.927479	-0.515835	-0.0833851	2.03497	1.69654	1.85925	2.62402	1.18071	1.61316	1.98398	1.64556	1.80826	2.57304	1.12972	1.56217	2.44666	2.10823	2.27094	3.03571	1.5924	2.02485	0.571871	0.233446	0.396151	1.16092	-0.282389	0.150061
COL6A1_ITGA2	0.154769	0.151559	0.183546	0.0849444	-0.00292077	-0.123955	0.133045	0.126561	0.158056	0.0720469	-0.00353996	-0.111393	0.878692	0.818004	0.921553	0.784793	0.372223	0.418948	0.353902	0.299593	0.382056	0.29133	0.0733909	0.0417451	1.04523	0.919219	1.08118	0.972298	0.445848	0.607586	0.182417	0.16776	0.20965	0.117389	0.00948209	-0.0902015
COL6A1_ITGA2+ITGB1	1.593	0.95317	1.3859	0.807305	0.0220453	0.394765	1.42346	0.783633	1.21637	0.637768	-0.147492	0.225228	3.12	2.48017	2.91291	2.33431	1.54905	1.92177	3.06902	2.42919	2.86192	2.28332	1.49806	1.87078	3.5317	2.89187	3.3246	2.746	1.96074	2.33346	1.65691	1.01708	1.44981	0.871214	0.0859535	0.458674
COL6A1_ITGA6	0.150116	-0.0295023	0.18774	0.173358	0.185221	0.339422	0.123799	-0.0255663	0.158835	0.149829	0.160486	0.299412	0.781624	0.328759	0.903524	0.911672	0.931332	1.16664	0.274299	0.0486673	0.356978	0.378729	0.393371	0.571187	0.847987	0.416332	1.02297	1.08183	1.10248	1.33906	0.161268	-0.01503	0.20661	0.201622	0.213614	0.36713
COL6A1_ITGB1	0.196792	0.0138648	0.110684	-0.0760673	0.0275495	0.083716	0.165014	0.0102763	0.0914525	-0.0662821	0.0213901	0.0688856	0.904925	0.406821	0.723702	0.364411	0.543049	0.68135	0.350793	0.090885	0.243982	0.0391176	0.144235	0.219884	0.998674	0.473168	0.819375	0.502384	0.648728	0.790384	0.211555	0.0252491	0.126274	-0.0528052	0.0450397	0.10153
COL6A2_ITGA1+ITGB1	2.43027	1.44744	2.03968	2.43976	0.953375	1.97748	0.98283	0	0.592238	0.992325	-0.494063	0.530044	0.299349	-0.683482	-0.0912438	0.308843	-1.17755	-0.153437	2.19995	1.21712	1.80935	2.20944	0.723052	1.74716	0.576584	-0.406247	0.185991	0.586078	-0.90031	0.123798	1.68359	0.700756	1.29299	1.69308	0.206692	1.2308
COL6A2_ITGA10+ITGB1	2.17781	1.44744	1.79825	1.05466	0.888785	1.71186	0.73037	0	0.350813	-0.392775	-0.558653	0.264418	0.0468883	-0.683482	-0.332669	-1.07626	-1.24213	-0.419063	1.94749	1.21712	1.56793	0.82434	0.658463	1.48153	0.324123	-0.406247	-0.0554337	-0.799022	-0.964899	-0.141828	1.43113	0.700756	1.05157	0.30798	0.142103	0.965174
COL6A2_ITGA11+ITGB1	1.78586	1.44744	1.61014	2.37492	0.931603	1.36405	0.338426	0	0.162705	0.927479	-0.515835	-0.0833851	-0.345056	-0.683482	-0.520777	0.243997	-1.19932	-0.766867	1.55554	1.21712	1.37982	2.14459	0.701281	1.13373	-0.0678209	-0.406247	-0.243541	0.521232	-0.922082	-0.489632	1.03918	0.700756	0.863461	1.62823	0.184921	0.617371
COL6A2_ITGA2+ITGB1	2.8709	2.23107	2.66381	2.08521	1.29995	1.67267	1.42346	0.783633	1.21637	0.637768	-0.147492	0.225228	0.73998	0.100151	0.532885	-0.0457139	-0.830974	-0.458254	2.64058	2.00075	2.43348	1.85488	1.06962	1.44234	1.01722	0.377386	0.810121	0.231521	-0.553739	-0.181019	2.12422	1.48439	1.91712	1.33852	0.553263	0.925983
COL6A3_ITGA1	-0.0977253	-0.135003	-0.116103	0.461141	-0.338072	-0.116987	-0.142828	-0.119441	-0.157391	0.342311	-0.344446	-0.15768	-0.255865	-0.211198	-0.272282	0.295024	-0.48787	-0.272543	0.20398	0.0184556	0.182139	0.781672	-0.0531643	0.180206	-0.388934	-0.278355	-0.403912	0.160153	-0.616444	-0.403674	-0.158634	-0.14891	-0.175072	0.371644	-0.382598	-0.17556
COL6A3_ITGA1+ITGB1	1.40486	0.422027	1.01427	1.41435	-0.072036	0.952072	0.98283	0	0.592238	0.992325	-0.494063	0.530044	1.1935	0.210671	0.802909	1.203	-0.283392	0.740716	2.34674	1.36391	1.95614	2.35623	0.869843	1.89395	0.222688	-0.760142	-0.167905	0.232182	-1.25421	-0.230098	1.22028	0.237445	0.829683	1.22977	-0.256618	0.76749
COL6A3_ITGA11+ITGB1	0.760453	0.422027	0.584733	1.34951	-0.0938077	0.338642	0.338426	0	0.162705	0.927479	-0.515835	-0.0833851	0.549097	0.210671	0.373377	1.13815	-0.305164	0.127286	1.70233	1.36391	1.52661	2.29139	0.848072	1.28052	-0.421717	-0.760142	-0.597437	0.167337	-1.27598	-0.843527	0.575871	0.237445	0.400151	1.16492	-0.27839	0.15406
COL6A3_ITGA2	-0.0555002	0.0380227	-0.00625047	-0.177571	-0.166345	-0.471571	-0.100318	-0.0100614	-0.057928	-0.20928	-0.142543	-0.445002	-0.204704	-0.0823915	-0.154467	-0.331764	-0.243199	-0.609957	0.231801	0.277713	0.280059	0.116655	-0.0125874	-0.208467	-0.330006	-0.182352	-0.27841	-0.462346	-0.311651	-0.731107	-0.113709	-0.0133352	-0.0666733	-0.232521	-0.177136	-0.500559
COL6A3_ITGA2+ITGB1	1.84549	1.20566	1.63839	1.0598	0.274535	0.647255	1.42346	0.783633	1.21637	0.637768	-0.147492	0.225228	1.63413	0.994304	1.42704	0.848439	0.0631792	0.435899	2.78737	2.14754	2.58027	2.00167	1.21641	1.58913	0.66332	0.0234903	0.456225	-0.122375	-0.907635	-0.534915	1.66091	1.02108	1.45381	0.875213	0.0899532	0.462673
COL6A3_ITGB1	0.117345	-0.127367	-0.0154386	-0.363308	-0.159936	-0.0764953	0.0515141	-0.114042	-0.0486091	-0.318601	-0.156134	-0.0976917	-0.00503017	-0.203769	-0.128025	-0.471507	-0.265017	-0.192056	0.362137	0.0267384	0.209256	-0.154206	0.047763	0.152157	-0.105276	-0.270903	-0.222384	-0.568367	-0.355924	-0.289962	0.0586685	-0.142234	-0.0589139	-0.375683	-0.186984	-0.116213
COL6A6_ITGA10+ITGB1	0.971122	0.240752	0.591565	-0.152023	-0.3179	0.505171	-0.708199	-1.43857	-1.08776	-1.83134	-1.99722	-1.17415	0.410817	-0.319553	0.0312602	-0.712328	-0.878205	-0.0551343	1.05103	0.320661	0.671474	-0.0721146	-0.237992	0.585079	-0.020397	-0.750767	-0.399954	-1.14354	-1.30942	-0.486349	0.267526	-0.462844	-0.112032	-0.85562	-1.0215	-0.198426
COL7A1_ITGA1+ITGB1	0.93979	-0.0430398	0.549198	0.949285	-0.537103	0.487004	3.41698	2.43415	3.02639	3.42647	1.94009	2.96419	1.78455	0.801716	1.39395	1.79404	0.307653	1.33176	0.98283	0	0.592238	0.992325	-0.494063	0.530044	1.66156	0.678726	1.27096	1.67105	0.184663	1.20877	2.21603	1.2332	1.82544	2.22552	0.739135	1.76324
COL7A1_ITGA10+ITGB1	0.68733	-0.0430398	0.307773	-0.435815	-0.601692	0.221379	3.16452	2.43415	2.78496	2.04137	1.8755	2.69857	1.53209	0.801716	1.15253	0.408941	0.243064	1.06613	0.73037	0	0.350813	-0.392775	-0.558653	0.264418	1.4091	0.678726	1.02954	0.285951	0.120074	0.943145	1.96357	1.2332	1.58401	0.840423	0.674546	1.49762
COL7A1_ITGA11+ITGB1	0.295386	-0.0430398	0.119665	0.884439	-0.558875	-0.126425	2.77257	2.43415	2.59685	3.36163	1.91831	2.35076	1.14014	0.801716	0.964422	1.7292	0.285881	0.718331	0.338426	0	0.162705	0.927479	-0.515835	-0.0833851	1.01715	0.678726	0.841432	1.60621	0.162891	0.595341	1.57162	1.2332	1.3959	2.16068	0.717363	1.14981
COL7A1_ITGA2	0.00713673	0.0658459	0.0462122	-0.091637	-0.0857648	-0.327254	0.889841	0.773652	0.92447	0.818972	0.346724	0.471418	0.345803	0.383907	0.395497	0.228746	0.0506089	-0.115232	-0.128825	-0.0337026	-0.0879638	-0.23546	-0.144566	-0.453392	0.3975	0.397143	0.440707	0.296965	0.0857569	-0.0235416	0.500957	0.476034	0.542237	0.406842	0.141858	0.0818413
COL7A1_ITGA2+ITGB1	1.38042	0.740593	1.17333	0.594728	-0.190532	0.182188	3.85761	3.21778	3.65052	3.07192	2.28666	2.65938	2.22518	1.58535	2.01808	1.43948	0.654224	1.02694	1.42346	0.783633	1.21637	0.637768	-0.147492	0.225228	2.10219	1.46236	1.89509	1.31649	0.531234	0.903954	2.65666	2.01683	2.44957	1.87097	1.08571	1.45843
COL7A1_ITGB1	0.124281	-0.0603372	0.0240479	-0.227833	-0.0801309	-0.0188124	0.848335	0.372225	0.681261	0.383884	0.523168	0.65317	0.473904	0.0929596	0.30832	-0.0788196	0.133017	0.249075	0.0234249	-0.118203	-0.0675147	-0.319048	-0.165612	-0.114334	0.475151	0.118713	0.325076	-0.0033495	0.172628	0.278637	0.552924	0.172922	0.399977	0.0799915	0.24723	0.357731
COL8A1_ITGA1	-0.938287	-0.508814	-0.944308	-0.431328	-1.12647	-0.941291	0.508889	0.156883	0.484659	1.01223	0.275257	0.481087	0.0477053	-0.087432	0.0257064	0.669922	-0.227973	0.0241874	-0.52164	-0.340525	-0.534875	0.0210994	-0.742105	-0.534076	-0.36232	-0.327908	-0.380886	0.242363	-0.621508	-0.381352	-0.696557	-0.360543	-0.703281	-0.215755	-0.876705	-0.700796
COL8A1_ITGA2	-0.840407	-0.575736	-0.785115	-0.993298	-0.543918	-1.19098	0.501685	0.443725	0.536233	0.425242	0.138717	0.125183	0.088023	0.17896	0.143245	-0.0444038	-0.128535	-0.395428	-0.454561	-0.28111	-0.401965	-0.591633	-0.374563	-0.84703	-0.307337	-0.165147	-0.250978	-0.447078	-0.369598	-0.766586	-0.610573	-0.390043	-0.560101	-0.750172	-0.389913	-0.940431
COL8A2_ITGA1+ITGB1	1.44723	0.464397	1.05663	1.45672	-0.0296664	0.994441	2.02843	1.0456	1.63784	2.03793	0.551539	1.57565	0.98283	0	0.592238	0.992325	-0.494063	0.530044	1.32929	0.346455	0.938693	1.33878	-0.147608	0.876499	-0.29504	-1.27787	-0.685633	-0.285546	-1.77193	-0.747826	1.08075	0.0979185	0.690156	1.09024	-0.396145	0.627963
COL8A2_ITGA2+ITGB1	1.88786	1.24803	1.68076	1.10216	0.316905	0.689625	2.46906	1.82924	2.26197	1.68337	0.898111	1.27083	1.42346	0.783633	1.21637	0.637768	-0.147492	0.225228	1.76992	1.13009	1.56282	0.984223	0.198963	0.571683	0.145591	-0.494238	-0.0615035	-0.640103	-1.42536	-1.05264	1.52138	0.881551	1.31429	0.735686	-0.0495737	0.323146
COL9A1_ITGB1	-0.0354758	-0.21722	-0.153538	-0.489728	-0.285766	-0.217302	-0.166033	-0.29526	-0.272427	-0.603141	-0.395813	-0.339581	-0.159415	-0.32286	-0.279934	-0.642735	-0.419144	-0.351775	0.239599	-0.0387888	0.103061	-0.231892	-0.041401	0.0481612	-0.133498	-0.31737	-0.260509	-0.634759	-0.406429	-0.333333	0.0526145	-0.0209894	0.0103502	-0.0930484	-0.0311506	-0.00705416
COL9A1_MAG	-0.726084	-0.619753	-0.635897	-0.571176	-0.295915	-0.689177	-0.849974	-0.744435	-0.756056	-0.711395	-0.358692	-0.810224	-0.899673	-0.786597	-0.802403	-0.740154	-0.402005	-0.859589	-0.442107	-0.337213	-0.361147	-0.261813	-0.144574	-0.411322	-0.89308	-0.777452	-0.795404	-0.724096	-0.404921	-0.853401	-0.178368	-0.139939	-0.143842	-0.127746	-0.0422637	-0.163234
COL9A2_ITGA1+ITGB1	0.109888	-0.872943	-0.280705	0.119382	-1.36701	-0.342898	1.46303	0.4802	1.07244	1.47252	-0.0138636	1.01024	1.82697	0.844139	1.43638	1.83646	0.350076	1.37418	1.72947	0.746643	1.33888	1.73897	0.25258	1.27669	0.654037	-0.350855	0.263444	0.663531	-0.822857	0.20125	1.11212	0.103608	0.721525	1.12161	-0.364776	0.659331
COL9A2_ITGA2+ITGB1	0.550519	-0.0893099	0.343424	-0.235175	-1.02043	-0.647715	1.90366	1.26383	1.69657	1.11797	0.332708	0.705428	2.2676	1.62777	2.06051	1.48191	0.696647	1.06937	2.17011	1.53028	1.96301	1.38441	0.599151	0.971871	1.09467	0.454839	0.887573	0.308974	-0.476286	-0.103566	1.55275	0.91292	1.34565	0.767055	-0.0182053	0.354515
COL9A2_ITGB1	-0.161913	-0.189753	-0.216973	-0.423603	-0.284204	-0.263912	0.0903969	-0.115275	-0.0259509	-0.332592	-0.151215	-0.0803333	0.131897	-0.0403806	0.0402874	-0.183764	-0.0531443	0.00310433	0.17578	-0.0720763	0.0477364	-0.274644	-0.0884606	-0.0067411	0.00263555	-0.0666308	-0.0479971	-0.193629	-0.101768	-0.0761091	0.0124969	-0.0595334	-0.0378874	-0.179454	-0.0908053	-0.0647346
COL9A2_MAG	-0.614322	-0.541133	-0.540128	-0.550515	-0.211681	-0.579945	-0.543521	-0.445093	-0.46223	-0.391908	-0.194553	-0.510778	-0.343955	-0.2682	-0.280896	-0.227459	-0.0971162	-0.31813	-0.484676	-0.38266	-0.403747	-0.316448	-0.166221	-0.453145	-0.320272	-0.267092	-0.26988	-0.260578	-0.0910453	-0.297603	-0.301501	-0.249746	-0.252848	-0.241902	-0.0841116	-0.279703
COL9A3_ITGA1+ITGB1	2.3021	1.31927	1.91151	2.31159	0.825205	1.84931	2.68435	1.70152	2.29376	2.69385	1.20746	2.23157	2.04236	1.05953	1.65177	2.05185	0.565466	1.58957	2.77969	1.79686	2.3891	2.78918	1.3028	2.3269	0.839435	-0.143395	0.448843	0.84893	-0.637458	0.386649	0.98283	-0.0210318	0.592238	0.992325	-0.494063	0.530044
COL9A3_ITGA10+ITGB1	2.04964	1.31927	1.67008	0.926493	0.760616	1.58369	2.43189	1.70152	2.05234	1.30875	1.14287	1.96594	1.7899	1.05953	1.41034	0.666754	0.500877	1.32395	2.52723	1.79686	2.14767	1.40408	1.23821	2.06128	0.586975	-0.143395	0.207418	-0.53617	-0.702048	0.121023	0.73037	0	0.350813	-0.392775	-0.558653	0.264418
COL9A3_ITGA11+ITGB1	1.65769	1.31927	1.48197	2.24675	0.803434	1.23588	2.03995	1.70152	1.86423	2.629	1.18569	1.61814	1.39796	1.05953	1.22223	1.98701	0.543694	0.976144	2.13529	1.79686	1.95957	2.72434	1.28102	1.71347	0.195031	-0.143395	0.0193103	0.784084	-0.65923	-0.22678	0.338426	0	0.162705	0.927479	-0.515835	-0.0833851
COL9A3_ITGA2+ITGB1	2.74273	2.1029	2.53564	1.95704	1.17178	1.5445	3.12499	2.48516	2.91789	2.33929	1.55403	1.92675	2.48299	1.84316	2.2759	1.6973	0.912037	1.28476	3.22032	2.58049	3.01323	2.43463	1.64937	2.02209	1.28007	0.640238	1.07297	0.494373	-0.290887	0.0818329	1.42346	0.783633	1.21637	0.637768	-0.147492	0.225228
COL9A3_MAG	-0.44766	-0.344872	-0.367526	-0.273442	-0.147086	-0.416895	-0.288401	-0.190817	-0.215887	-0.110198	-0.064589	-0.261631	-0.500881	-0.392702	-0.416706	-0.317658	-0.177455	-0.468708	-0.404339	-0.298544	-0.324046	-0.218009	-0.124321	-0.374265	-0.425653	-0.360847	-0.36416	-0.353392	-0.131922	-0.398096	-0.405537	-0.346311	-0.347681	-0.345712	-0.123666	-0.37912
CP_SLC40A1	-0.632479	-0.302953	-0.31692	-0.241139	-0.412197	-0.208468	-0.265352	-0.0786717	-0.0711612	0.0678039	-0.0272563	0.0257007	-0.700962	-0.354431	-0.366214	-0.270162	-0.443265	-0.241523	-0.574267	-0.270876	-0.252072	-0.038425	-0.186388	-0.0693454	-1.14831	-0.684137	-0.728539	-0.737826	-0.963847	-0.626525	-0.931828	-0.53203	-0.552536	-0.4734	-0.665568	-0.420493
CSH2_PRLR	-0.381028	-1.11136	-0.177107	-1.34071	-0.334793	-0.188469	0	0	0	0	0	0	-0.0344503	-0.773504	0.171832	-1.0127	0.0108821	0.155363	-0.514646	-1.22803	-0.314929	-1.44368	-0.468327	-0.322796	-0.610801	-1.3528	-0.404258	-1.58833	-0.563535	-0.413825	-0.373018	-1.11116	-0.167229	-1.3461	-0.326561	-0.179192
CTF1_LIFR+IL6ST	1.40658	0.255743	0.304717	1.15486	0.215286	1.28932	1.72475	0.573914	0.622889	1.47303	0.533457	1.60749	-0.0791989	-1.23003	-1.18106	-0.330921	-1.27049	-0.196456	1.45491	0.304078	0.353053	1.20319	0.263621	1.33766	1.4701	0.31927	0.368244	1.21838	0.278813	1.35285	1.65308	0.502241	0.551216	1.40135	0.461784	1.53582
CTGF_ERBB4	0.538593	1.01097	0.980954	0.717281	0.533091	0.535469	0.0584872	0.179099	0.169822	0.0940708	0.052613	0.0579637	0.620435	1.12082	1.08917	0.813037	0.615775	0.617019	0.300836	0.665919	0.646788	0.428987	0.299504	0.298719	0.507168	0.941292	0.904606	0.670377	0.487328	0.504326	0.137595	0.364468	0.335424	0.209312	0.110666	0.136508
CTGF_ITGA5	1.25563	1.71609	1.0092	1.19859	1.42076	0.622509	0.367732	0.496126	0.190171	0.342232	0.536083	-0.0707296	1.3608	1.84233	1.11499	1.30232	1.52466	0.720848	0.991756	1.28735	0.711263	0.949427	1.18022	0.425204	1.08402	1.62862	0.884134	1.0194	1.23109	0.422058	0.42734	0.890409	0.287714	0.364984	0.556967	-0.212029
CTGF_ITGAM	1.18551	1.02877	0.770138	1.66746	0.769046	0.93813	0.309524	0.222926	0.100741	0.641164	0.0642764	0.165238	1.29094	1.13126	0.86911	1.77709	0.868092	1.03983	0.913721	0.782723	0.486743	1.37296	0.545747	0.691718	1.02243	0.85458	0.682763	1.50131	0.591494	0.770108	0.377013	0.221351	0.177462	0.807293	-0.01203	0.154619
CTGF_ITGB2	0.961954	1.27143	0.680592	1.51152	0.839522	1.02989	0.181247	0.350393	0.0687255	0.541568	0.103792	0.227162	1.06362	1.37899	0.775744	1.61919	0.939414	1.13204	0.720988	0.981371	0.42369	1.23168	0.61695	0.789778	0.787398	1.11672	0.578769	1.3414	0.65564	0.850953	0.161993	0.462879	0.0927389	0.661135	0.0333253	0.213423
CTGF_LRP1	0.437928	0.678696	0.776875	0.812387	0.960117	0.555262	0.0127704	0.0705661	0.102674	0.112335	0.170573	0.0486143	0.518099	0.773554	0.87615	0.913068	1.06398	0.641564	0.238507	0.41951	0.492441	0.526765	0.679373	0.319277	0.35242	0.583162	0.688682	0.713373	0.823773	0.486607	-0.0180742	0.103678	0.180495	0.186016	0.231267	0.0809863
CTGF_LRP6	0.619341	0.777171	0.932491	0.879864	0.969452	0.664895	0.0493426	0.0991236	0.155904	0.135538	0.166714	0.066237	0.711732	0.876417	1.03683	0.982868	1.07677	0.759114	0.37665	0.502201	0.636334	0.586154	0.642972	0.409065	0.515879	0.671847	0.818207	0.773974	0.885741	0.568813	0.049879	0.150833	0.246418	0.221711	0.317726	0.0938021
CTGF_NTRK1	0.773874	1.14785	0.647095	1.10458	0.693739	0.599015	0.0503634	0.300737	-0.0479874	0.294382	-0.0162552	-0.0898221	0.873128	1.25158	0.745496	1.20637	0.792552	0.697229	0.565891	0.894926	0.447689	0.878144	0.493116	0.403002	0.578609	0.973127	0.448303	0.913015	0.493839	0.398032	-0.0562352	0.326178	-0.183595	0.257798	-0.144293	-0.235642
CTHRC1_FZD3	0.551898	1.01335	0.922249	0.426661	0.598704	0.44792	0.05745	0.397855	0.307155	-0.000511024	0.0455126	-0.0248329	0.334561	0.761983	0.667758	0.232072	0.360374	0.235651	0.14834	0.543989	0.438262	0.0694987	0.146049	0.051651	0.0940201	0.487978	0.372614	0.0208264	0.0805573	-0.00531204	-0.118321	0.169978	0.0575298	-0.14348	-0.175808	-0.197181
CUBN_LRP2	0.419437	0.775186	0.525324	0.543848	0.141446	0.289045	-0.0716206	0.305316	0.0370805	0.0481139	-0.0919303	-0.171926	0.00633875	0.39241	0.118106	0.130569	-0.0575351	-0.102309	0.114689	0.49964	0.226795	0.240845	-0.00455933	-0.0010404	-0.0742862	0.322074	0.0399001	0.0514372	-0.10054	-0.180724	-0.00263864	0.370269	0.105362	0.117384	-0.0580976	-0.106662
CX3CL1_CX3CR1	-0.463701	-0.651345	-0.434279	-0.830747	-0.757025	-0.57653	0.042595	-0.157076	-0.0437794	-0.294061	-0.245849	-0.0579451	0.660277	0.417441	0.275236	0.269697	0.321948	0.541911	-0.104191	-0.294725	-0.043031	-0.426751	-0.385891	-0.199406	0.580138	0.337684	0.201516	0.186009	0.240646	0.460408	-0.0705216	-0.273789	-0.114068	-0.431859	-0.371103	-0.180305
CXCL11_ACKR1	0.896222	2.74257	1.53515	0.367031	2.50701	1.198	0.827768	2.43005	1.45665	0.316831	2.38786	1.12894	0.533334	2.35922	1.16378	0.0186013	2.12565	0.830394	0	0	0	0	0	0	0.109891	1.94785	0.733919	-0.390807	1.69394	0.40244	-0.0201214	1.83964	0.60544	-0.523458	1.57011	0.272828
CXCL11_CCR3	-1.04994	-1.38536	-0.575069	1.21356	-1.34103	-1.33621	-1.05518	-1.59742	-0.532029	1.94768	-1.5219	-1.33211	-1.52394	-1.86456	-1.04001	0.823339	-1.83622	-1.81463	0	0	0	0	0	0	-2.21293	-2.5433	-1.71497	0.175332	-2.54139	-2.51303	-2.31062	-2.64849	-1.8119	0.0806548	-2.63706	-2.60846
CXCL11_CCR5	0.409989	0	-1.19264	0	-1.92702	0	1.60263	0	0	0	-0.734381	0	0.0918128	0	-1.51082	0	-2.2452	0	0	0	0	0	0	0	-0.605094	0	-2.20772	0	-2.9421	0	-0.689009	0	-2.29164	0	-3.02602	0
CXCL11_GRM7	0.781957	0.94098	0.732352	0.403012	0.341718	0.530443	0.558338	0.719369	0.562926	0.225768	0.241482	0.278791	0.439687	0.588873	0.38606	0.108469	0.0188177	0.234503	0	0	0	0	0	0	0.0673117	0.20264	-0.00173002	-0.208993	-0.351292	-0.0662691	-0.0488173	0.0858034	-0.123817	-0.325651	-0.480494	-0.170363
CXCL12_ACKR3	0.474995	1.33703	0.217149	0.66691	0.0341039	0.742528	-0.100319	1.04291	-0.498259	-0.0232684	-0.717229	0.00950705	0.352392	1.14281	-0.25315	0.207109	-0.449156	0.252279	1.00513	1.93697	0.790006	1.25175	0.608186	1.32725	0.332004	1.29291	0.300277	0.736631	0.119209	0.828877	0.259573	1.0612	-0.196597	0.259478	-0.388185	0.320915
CXCL12_CCR4	-0.068869	0.315585	0	0	-0.208515	-0.158728	-0.835468	-0.463058	0	0	-0.986682	-0.936239	0	0	0	0	0	0	0	0	0	0	0	0	0.0287973	0.422953	0	0	-0.112718	-0.062187	-0.503954	-0.123998	0	0	-0.646892	-0.596984
CXCL12_GRM7	0.376526	0.518618	0.367224	0.105263	0.0782239	0.163635	-0.0780702	-0.0411586	-0.125545	-0.0999721	-0.213892	-0.0597926	0.0186019	0.084964	-0.0115702	-0.0605385	-0.146961	-0.0203132	0.836437	1.01847	0.85178	0.424575	0.487814	0.474879	0.54285	0.698885	0.517856	0.206269	0.172255	0.291115	0.072103	0.163175	0.0410799	-0.0572752	-0.148315	-0.00413101
CXCL12_SDC4	0.163581	0.60437	0.033047	0.56985	0.286382	0.656534	-0.0953904	-0.0332342	-0.473329	-0.123747	-0.299055	-0.0500952	-0.0455232	0.122784	-0.328645	0.0696417	-0.136752	0.141281	0.518123	1.13256	0.547579	1.12043	0.8152	1.20744	0.286305	0.776985	0.126937	0.710829	0.405148	0.810368	-0.0314323	0.213986	-0.307715	0.157193	-0.0849326	0.238799
CXCL13_ACKR4	-0.433884	-1.40733	-0.766304	0.155236	-0.829677	-0.313495	-2.0441	-3.02294	-2.32318	-1.48883	-2.40693	-1.89324	-0.76688	-1.72193	-1.06604	-0.203489	-1.13198	-0.633415	0.349927	-0.703813	-0.0760733	1.03399	-0.159345	0.447349	-1.38338	-2.33588	-1.63889	-0.845534	-1.71596	-1.22454	-1.19734	-2.18598	-1.50526	-0.610291	-1.58793	-1.05699
CXCL13_CXCR5	-0.351489	0.0040118	-1.76895	0	-0.975497	-2.29172	-1.98326	-1.71859	-3.42655	0	-2.62597	-3.7171	-0.686455	-0.378623	-2.09067	0	-1.30252	-2.598	0.880471	1.08342	-0.730441	0	0.122612	-1.25702	-1.29971	-1.07347	-2.72012	0	-1.9267	-3.21018	-1.11272	-0.819085	-2.56671	0	-1.76312	-3.08206
CXCL13_HTR2A	1.01574	1.01205	1.23699	0.0189003	0.868989	0.412819	0.0236773	0.0250154	0.22954	-0.718745	-0.134797	-0.579101	0.872123	0.868396	1.08932	-0.065853	0.728804	0.28373	1.31251	1.30712	1.53831	0.238642	1.1703	0.711907	0.723183	0.720392	0.937734	-0.172112	0.577495	0.134032	0.639406	0.637117	0.852421	-0.231487	0.492533	0.0502323
CXCL2_ADRA2A	0.0278199	1.46499	0	0.615904	1.77782	1.65608	0.909904	2.30735	0	1.40722	2.7529	2.64282	0	0	0	0	0	0	0	0	0	0	0	0	1.13362	2.84054	0	1.86928	3.06043	2.92208	1.0888	2.77583	0	1.80989	3.00197	2.86481
CXCL2_GRM7	0.655714	0.836288	0.714766	0.293573	0.403445	0.30934	1.14215	1.39197	1.2792	0.596774	0.878592	0.578723	0.929434	1.10953	0.928427	0.505005	0.548043	0.571887	0	0	0	0	0	0	2.18584	2.38783	2.18683	1.63671	1.74507	1.70805	2.06799	2.28072	2.08773	1.49186	1.64225	1.5441
CXCL2_XCR1	1.43107	0	0	0.721992	1.17604	1.24314	0	0	0	0	0	0	0	0	0	0	0	0	0	0	0	0	0	0	2.67974	0	0	1.90987	2.39875	2.48315	2.62512	0	0	1.86217	2.34645	2.43051
CXCL3_ADRA2A	-0.249636	1.32092	0	0.429484	1.54842	1.41557	1.49567	3.04553	0	2.08958	3.40148	3.27824	0	0	0	0	0	0	0	0	0	0	0	0	0.47847	2.19066	0	1.22636	2.38865	2.24858	0	0	0	0	0	0
CXCL3_GRM7	0.668285	0.839936	0.683268	0.301834	0.346516	0.348976	1.92774	2.208	2.06173	1.21455	1.57994	1.19098	-0.848667	-0.762348	-0.96062	-0.936368	-1.23133	-0.762183	0	0	0	0	0	0	1.61138	1.79425	1.58892	1.13534	1.16852	1.23209	0	0	0	0	0	0
CXCL5_ACKR1	0.951183	2.62674	1.58528	0.426465	2.52786	1.2543	0	0	0	0	0	0	-0.461353	1.40605	0.158273	-0.952383	1.12071	-0.172469	-0.585292	1.16787	0.000687282	-0.997364	0.933763	-0.316725	0.0250208	1.90144	0.65487	-0.48567	1.62607	0.320148	0.771447	2.55122	1.40328	0.252145	2.35885	1.07061
CXCL6_ACKR1	0.741922	2.59528	1.37918	0.216365	2.35117	1.04243	1.08968	2.64981	1.73002	0.553246	2.66011	1.39965	0	0	0	0	0	0	-0.263843	1.57095	0.351986	-0.7463	1.30723	0.0233436	-0.537627	1.35917	0.0889435	-1.04194	1.06301	-0.245313	0.975214	2.79466	1.61311	0.445155	2.57882	1.27724
CXCL6_CXCR2	-0.723608	0	-0.468926	-0.815628	-0.589132	-0.650702	-0.610166	0	-0.0998418	-0.402615	-0.580544	-0.388165	0	0	0	0	0	0	-2.70153	0	-2.52141	-2.90579	-2.64931	-2.67965	-2.5954	0	-2.57649	-3.03375	-2.4415	-2.65306	-0.680724	0	-0.479395	-0.842535	-0.562831	-0.638615
CXCL9_CCR3	-2.90028	-3.45981	-2.35833	0.155897	-3.38293	-3.18116	0	0	0	0	0	0	-2.28845	-2.87547	-1.7483	0.802281	-2.77808	-2.56364	0	0	0	0	0	0	-2.3131	-2.8793	-1.77434	0.741091	-2.79274	-2.59091	-0.914169	-1.54941	-0.373055	2.24765	-1.42219	-1.18226
CYR61_CAV1	0.926735	0.187008	0.40397	1.09746	0.410731	0.375782	0.179713	-0.151726	-0.336463	0.349221	-0.174707	-0.248591	0	0	0	0	0	0	0.935586	0.206925	0.317816	1.14453	0.402938	0.335651	1.26076	0.485348	0.610471	1.4832	0.706866	0.631631	0.328688	-0.237415	-0.307108	0.545608	-0.162445	-0.249348
CYR61_ITGA5	0.882879	1.05558	0.577794	0.854481	1.09473	0.384008	0.181141	0.513222	0.0900131	0.127071	0.293494	-0.39972	0	0	0	0	0	0	0.928711	1.43431	0.729183	0.866482	1.07712	0.278398	1.26352	1.92249	1.09563	1.19112	1.39832	0.569419	0.341377	0.998256	0.24464	0.265044	0.452421	-0.359904
CYR61_ITGAM	0.798001	0.690402	0.368086	1.23536	0.474267	0.598777	0.142352	0.0120234	0.0373122	0.499767	-0.176081	-0.034541	0	0	0	0	0	0	0.867089	0.704457	0.539604	1.33744	0.448015	0.621902	1.20742	1.02573	0.908634	1.69535	0.751904	0.942648	0.298141	0.116256	0.153545	0.754118	-0.141399	0.0487373
CYR61_ITGAV	0.357523	0.383966	0.449005	0.519662	0.185252	0.350193	0.0301675	0.0409403	0.0864203	0.0550656	-0.150433	0.0346444	0	0	0	0	0	0	0.523325	0.556008	0.654452	0.660754	0.205613	0.522098	0.888383	0.926138	1.04672	1.02065	0.483605	0.890382	0.137639	0.161296	0.258506	0.184099	-0.236618	0.147677
CYR61_ITGB2	0.633321	0.849954	0.322217	1.1077	0.547283	0.703276	-0.0356814	0.211508	-0.0198976	0.377251	-0.15171	0.0013586	0	0	0	0	0	0	0.638888	0.957558	0.4433	1.1812	0.510075	0.701205	0.956219	1.31223	0.78149	1.52818	0.814956	1.0187	0.0513611	0.403332	0.0308193	0.592634	-0.0947668	0.103172
CYR61_ITGB5	0.209178	0.157297	0.246172	0.762098	0.315795	0.344988	-0.133323	-0.161994	-0.105704	0.150509	-0.197517	-0.133087	0	0	0	0	0	0	0.242939	0.165944	0.300828	0.866183	0.311799	0.375896	0.529952	0.433364	0.601435	1.21784	0.608482	0.683443	-0.19934	-0.269248	-0.140611	0.319784	-0.226803	-0.138925
DCN_EGFR	-0.208111	-0.18822	-0.169468	-0.0622803	0.00302377	-0.0889654	-0.0493409	-0.0488079	-0.0825447	-0.0290903	-0.0146931	-0.025446	-0.0602802	-0.0195176	0.10917	0.177806	0.288579	0.0827505	-0.115249	-0.0917696	-0.0331097	0.0461031	0.129376	-0.00700501	-0.36081	-0.35255	-0.408656	-0.265582	-0.23198	-0.242787	-0.225854	-0.196717	-0.14697	-0.0389864	0.0378467	-0.0815724
DKK1_KREMEN1	-0.648992	-0.638585	-1.04451	-0.733583	-0.984112	-0.792991	0.248312	0.354746	0.00317987	0.294319	0.0385896	0.218314	-0.773938	-0.746955	-1.16055	-0.841046	-1.10412	-0.906608	-0.194224	-0.145764	-0.503781	-0.218974	-0.454894	-0.280766	0.465179	0.580162	0.210413	0.51529	0.245361	0.434635	-0.207341	-0.158751	-0.520182	-0.232956	-0.471119	-0.295343
DKK1_KREMEN2	-0.774244	0	-1.01125	0.0498721	-0.925386	-1.33486	0	0	0	0	0	0	-0.858397	0	-1.09776	-0.0237862	-1.01051	-1.4257	-0.198041	0	-0.4298	0.622921	-0.344103	-0.749846	0.615092	0	0.378177	1.47001	0.468285	0.0461663	-0.212535	0	-0.444821	0.60986	-0.358941	-0.765558
DKK1_LRP5	-0.911692	-0.860512	-0.974402	-0.644364	-1.04156	-0.919859	0.0526585	0.119128	0.0802281	0.424982	-0.0175304	0.0555002	-1.04213	-0.98449	-1.08614	-0.740842	-1.16368	-1.04818	-0.40684	-0.354694	-0.435139	-0.117247	-0.50836	-0.410723	0.255542	0.327745	0.291358	0.651635	0.186487	0.259469	-0.42296	-0.37013	-0.450955	-0.130589	-0.525047	-0.426825
DKK1_LRP6	-0.79575	-0.694049	-0.628299	-0.619357	-0.415016	-0.714535	0.0530122	0.201885	0.323746	0.30139	0.471593	0.12537	-0.943082	-0.823113	-0.742628	-0.737985	-0.519379	-0.855797	-0.340607	-0.234612	-0.153849	-0.15867	0.00634493	-0.27264	0.245903	0.413873	0.547665	0.523683	0.714245	0.326101	-0.356198	-0.248393	-0.166649	-0.171336	-0.00310258	-0.287
DKK2_LRP6	-0.091307	-0.013885	0.0550065	0.0430325	0.141497	-0.0484918	-0.111229	-0.0401064	0.0221896	0.0128799	0.109355	-0.0696617	-0.182854	-0.110151	-0.05079	-0.0555346	0.0572506	-0.13551	-0.0521017	0.0157853	0.0793987	0.0660533	0.145528	-0.0167027	-0.329055	-0.272007	-0.23503	-0.226356	-0.0981482	-0.277788	-0.131055	-0.0720498	-0.021878	-0.0268956	0.0627074	-0.0929989
DLK2_NOTCH1	0.584887	0.940824	0.981738	1.28787	1.09579	0.83735	0.614012	0.963207	1.01218	1.32734	1.12496	0.865001	0.846736	1.20674	1.26293	1.58844	1.37822	1.10844	-0.196417	0.0432537	0.0241539	0.215297	0.108229	-0.0485493	0.221088	0.576936	0.588727	0.858909	0.702007	0.46143	-0.293883	-0.0284936	-0.0641228	0.113147	0.026197	-0.135085
DLL1_NOTCH1	0.189545	0.749933	0.493657	0.681057	0.517616	0.43459	-0.206919	0.255868	0.170026	0.389027	0.209088	0.0481958	0.592959	1.0126	0.928153	1.23801	1.02094	0.822589	0.344001	0.899136	0.554766	0.709316	0.604062	0.550721	0.126916	0.658417	0.470319	0.701227	0.494833	0.379867	-0.471952	0.0896091	0.0298137	0.228205	0.0163678	-0.149009
DLL1_NOTCH2	0.674187	0.0875052	0.250081	0.816358	0.1252	0.309421	0.226375	-0.192039	-0.0284919	0.576525	-0.101531	-0.0302504	0.98305	0.625534	0.752224	1.44957	0.749643	0.776673	0.831278	0.198332	0.359112	0.860485	0.117917	0.457791	0.586135	0.0683031	0.222174	0.843145	0.180112	0.256216	0.0199003	-0.467546	-0.279403	0.376512	-0.286606	-0.30677
DLL1_NOTCH3	0.139178	0.547617	0.363673	0.538941	0.1037	0.40965	-0.101651	0.0656531	0.14591	0.293697	-0.138512	0.188365	0.628852	0.598063	0.960776	1.11915	0.667707	0.99645	0.106378	0.644529	0.341485	0.524821	0.0587196	0.393912	0.177731	0.454315	0.419535	0.586674	0.164606	0.459475	-0.174829	-0.0425584	0.00806117	0.156422	-0.256502	0.0554488
DLL3_NOTCH3	-0.0227567	0.108808	0.271396	0.418207	-0.0340856	0.313366	0.0867401	0.169295	0.388533	0.535715	0.0859318	0.428653	-0.564218	-0.331782	-0.305699	-0.174354	-0.619342	-0.259676	-0.596563	-0.186529	-0.418636	-0.273197	-0.72531	-0.359804	-0.278297	-0.154955	0.00782426	0.144938	-0.303349	0.0503825	-0.317671	-0.0708442	-0.161669	-0.0133236	-0.439176	-0.106332
DLL3_NOTCH4	0.152598	0.237565	0.0499734	0.0344066	-0.11436	0.0873377	0.274384	0.313893	0.169421	0.153668	0.00947877	0.208776	-0.466403	-0.344213	-0.554663	-0.592598	-0.731747	-0.528741	-0.578698	-0.209996	-0.65913	-0.646665	-0.873678	-0.641685	-0.136995	-0.107025	-0.233947	-0.267396	-0.401382	-0.201276	-0.311124	-0.0818524	-0.396807	-0.361853	-0.607643	-0.375605
DLL4_NOTCH1	-0.382212	0.00505764	0.00831609	0.240951	0.116326	-0.124132	-0.373383	0.170768	0.208374	0.546576	0.190401	-0.0289696	-0.0242239	0.353961	0.364661	0.620229	0.473135	0.230155	-0.0282174	0.352621	0.359758	0.622786	0.455749	0.222862	0.139416	0.514758	0.548198	0.82349	0.655041	0.401197	-0.551502	-0.170243	-0.181341	0.0341876	-0.0739726	-0.303344
DLL4_NOTCH3	-0.310234	-0.307985	0.0140948	0.148745	-0.314355	0.0560036	0.134336	0.0165757	0.379978	0.532396	0.143289	0.410305	0.0583159	0.00457545	0.388596	0.525819	0.0666861	0.428392	0.0697147	0.0313377	0.390918	0.530728	0.0763706	0.430112	0.258743	0.150458	0.595205	0.733703	0.276015	0.633533	-0.508525	-0.457633	-0.192418	-0.0599482	-0.521207	-0.149683
DSC2_DSG2	0.217952	0.395074	-0.12054	0.741367	-0.0780443	0.0331949	0.507792	0.694325	0.151015	1.05793	0.196333	0.311751	0.0517439	0.216919	-0.261391	0.537731	-0.2228	-0.117328	1.45349	1.6235	1.0935	2.01047	1.14044	1.25178	-0.393875	-0.181043	-0.759247	0.166345	-0.713934	-0.59085	0.105542	0.291242	-0.2377	0.635177	-0.194857	-0.0808854
DUSP18_ITGA2	-0.109446	-0.0223224	-0.0708441	-0.210723	-0.126129	-0.416455	-0.0639916	0.0174753	-0.0217962	-0.171539	-0.127484	-0.413458	-0.0326128	0.0380563	0.00771372	-0.135267	-0.10631	-0.370761	0.13051	0.162209	0.169787	0.0344434	-0.036426	-0.226713	-0.0190837	0.0473539	0.0207218	-0.120214	-0.0988361	-0.355071	-0.00920463	0.0726095	0.0384808	-0.127122	-0.134221	-0.417073
DUSP18_ITGA3	-0.0898409	-0.0340409	0.0221056	0.0506824	-0.0495394	-0.0869695	-0.0505806	0.0130333	0.0917898	0.106556	0.0168062	-0.0368187	-0.022763	0.0382079	0.123372	0.125376	0.0518015	-0.0056142	0.122323	0.18525	0.315523	0.264764	0.249549	0.16266	-0.0108453	0.0495281	0.138107	0.134798	0.0676523	0.00807274	-0.00097606	0.0740852	0.173083	0.183435	0.0918526	0.0235332
DUSP18_ITGA7	-0.122272	-0.219692	-0.241352	0.00291897	-0.258532	-0.00238759	-0.123725	-0.222869	-0.207633	0.0545138	-0.227292	0.0510721	-0.103051	-0.192457	-0.170658	0.0775427	-0.189793	0.0757277	-0.0349515	-0.0950953	-0.00550415	0.223916	-0.0261206	0.229136	-0.0957627	-0.181685	-0.155606	0.0882925	-0.174665	0.0871596	-0.130555	-0.233792	-0.17007	0.122689	-0.192977	0.120181
DUSP18_ITGB1	0.0307507	-0.102188	-0.0541669	-0.287147	-0.144955	-0.0972878	0.0799329	-0.0989211	-0.0235354	-0.296058	-0.133725	-0.0720017	0.0976348	-0.0797642	-0.00249458	-0.261027	-0.107857	-0.0476648	0.225237	-0.00986641	0.111068	-0.156705	-0.00525527	0.0689727	0.106337	-0.0727866	0.00652688	-0.248831	-0.0980303	-0.0377025	0.149437	-0.097451	0.0189073	-0.316268	-0.121514	-0.0388221
EBI3_IL6ST	0.749504	0.137723	-0.0636979	0.132779	0.0790215	0.33026	0.435184	-0.0990069	-0.239262	-0.138227	-0.190579	0.0579273	0.364627	0.0835795	0.00398405	0.100066	0.0786338	0.170653	1.27636	0.573251	0.287604	0.613817	0.558991	0.81001	0.571661	-0.0314869	-0.211688	-0.0610022	-0.117714	0.151868	0.737962	0.137757	-0.0584825	0.134247	0.0817035	0.326553
EDIL3_ITGAV	0.046663	0.0560475	0.0911366	0.0807598	-0.0846639	0.0486847	0.0295417	0.0365972	0.0638242	0.0540763	-0.0744305	0.0313477	0.0579635	0.0677361	0.102259	0.0985609	-0.0669191	0.0592733	0.0208313	0.0268813	0.0511446	0.0398688	-0.0738622	0.0227206	0.00859756	0.0116614	0.0242767	0.0180128	-0.0415358	0.00964849	0.0149695	0.0192844	0.0364329	0.0294957	-0.0518045	0.0162299
EDIL3_ITGB5	-0.0715917	-0.094054	-0.0505263	0.179277	-0.111714	-0.0628626	-0.0642997	-0.0812006	-0.0478897	0.134122	-0.105906	-0.0633969	-0.0541018	-0.0766473	-0.0335115	0.204531	-0.0836438	-0.0385927	-0.0648247	-0.0795578	-0.0501354	0.109683	-0.109217	-0.0684752	-0.0368484	-0.0441977	-0.029179	0.0586064	-0.0674533	-0.0425787	-0.0454359	-0.0556926	-0.0350572	0.0843032	-0.0803216	-0.0494507
EDN1_ADGRL4	0.192452	-0.107294	-0.0410173	0.531254	-0.292426	0.0559489	0.178057	-0.0217712	0.00425189	0.42139	-0.181703	0.0697602	0.650348	0.194863	0.410187	0.992379	0.158804	0.504821	0.612003	0.154294	0.375381	0.946639	0.129366	0.466779	0.520002	0.109684	0.278763	0.866826	0.0233333	0.376385	0.0447591	-0.216497	-0.189981	0.388107	-0.445108	-0.0903666
EDN1_EDNRA	-0.452871	-0.36015	-0.410319	0.120974	-0.341202	-0.24441	-0.125149	-0.0476377	-0.154651	0.456037	-0.158374	0.00902603	-0.0605038	-0.0242609	0.00452826	0.543724	0.0739666	0.168143	-0.0651357	7.5e-05	-0.0118053	0.524957	0.0545263	0.150412	-0.191273	-0.145964	-0.127112	0.424961	-0.0555424	0.0415727	-0.601908	-0.496935	-0.560229	-0.0177406	-0.488374	-0.389607
EDN1_EDNRB	-0.63093	-0.665846	-1.13255	-0.568266	-0.744412	-0.28658	-0.0790414	-0.0805133	-0.642876	-0.245521	-0.405853	0.200916	-0.377901	-0.308824	-0.726871	-0.147031	-0.324694	0.0820369	-0.30725	-0.292922	-0.724675	-0.160847	-0.336319	0.0751142	-0.517041	-0.445529	-0.87326	-0.283195	-0.463955	-0.0377684	-0.783149	-0.822367	-1.29701	-0.722896	-0.901796	-0.427953
EDN1_KEL	-0.344037	-1.21943	-0.137475	-0.226787	-0.272707	-0.370666	-0.19286	-0.817915	-0.0613328	-0.117498	-0.101675	-0.210129	0.091678	-0.792089	0.306696	0.211957	0.110441	0.0644854	0.0635367	-0.8005	0.273213	0.180527	0.0812763	0.0370953	-0.0410405	-0.937653	0.175961	0.080985	-0.00828123	-0.0686628	-0.494889	-1.38246	-0.28612	-0.375896	-0.412428	-0.521939
EDN2_EDNRA	-2.25577	-2.59488	-2.0112	-1.12287	-2.22246	-1.86269	0	0	0	0	0	0	0	0	0	0	0	0	0	0	0	0	0	0	-1.70427	-2.09467	-1.45336	-0.709543	-1.60257	-1.32832	0	0	0	0	0	0
EDN2_EDNRB	-1.80276	-1.79816	-2.27477	-1.6656	-1.85332	-1.35267	0	0	0	0	0	0	0	0	0	0	0	0	0	0	0	0	0	0	-1.48609	-1.3958	-1.84417	-1.22579	-1.41479	-0.943035	0	0	0	0	0	0
EDN2_KEL	-1.42171	-2.3503	-1.20351	-1.29651	-1.32818	-1.45021	0	0	0	0	0	0	0	0	0	0	0	0	0	0	0	0	0	0	-0.97428	-1.90891	-0.751367	-0.847353	-0.910802	-1.0031	0	0	0	0	0	0
EDN3_EDNRA	-0.693238	-0.584146	-0.648515	-0.102029	-0.572805	-0.475463	-0.945599	-0.612159	-1.04196	-0.642693	-0.967308	-0.879393	0.126899	0.138579	0.202072	0.747558	0.273693	0.366894	-0.170611	-0.123357	-0.108958	0.421346	-0.0378095	0.0540528	-0.340128	-0.274817	-0.28193	0.26194	-0.208351	-0.113287	-0.755988	-0.6296	-0.718302	-0.17817	-0.642593	-0.545619
EDN3_EDNRB	-0.619591	-0.800689	-1.36853	-0.763179	-0.965067	-0.383773	-0.258971	-0.571055	-1.57149	-1.05432	-1.29478	-0.195317	0.0648139	0.00352407	-0.5084	0.108245	-0.0951341	0.420586	0.303141	-0.0607983	-0.753908	-0.116927	-0.352016	0.354832	-0.360209	-0.470393	-0.999897	-0.393901	-0.593255	-0.0565663	-0.614414	-0.841049	-1.43056	-0.830136	-1.03271	-0.429754
EDN3_KEL	-0.58031	-1.47848	-0.368446	-0.459494	-0.498439	-0.607771	-1.13542	-1.90827	-1.00747	-1.04816	-0.756298	-1.15626	0.298427	-0.597274	0.518194	0.421095	0.304397	0.27072	-0.0244818	-0.908223	0.189167	0.0954334	0.00621892	-0.0516196	-0.201136	-1.0964	0.0138799	-0.0797628	-0.154143	-0.228643	-0.656554	-1.54979	-0.447692	-0.536998	-0.560825	-0.683762
EFEMP1_EGFR	-0.0889602	-0.0939977	-0.192144	-0.0990736	-0.11743	-0.0651975	-0.052117	-0.0251825	0.0730161	0.125443	0.227143	0.0486846	-0.319648	-0.313717	-0.377293	-0.237279	-0.207409	-0.212807	-0.258324	-0.250033	-0.293818	-0.167065	-0.129133	-0.156875	-0.247735	-0.233177	-0.245101	-0.126132	-0.0739726	-0.133856	-0.114535	-0.087327	-0.0153149	0.06424	0.152944	0.00348419
EFEMP2_AQP1	-0.27163	-0.363199	-0.954136	-0.22162	-0.623239	-0.380968	-0.361122	-0.518302	-1.15917	-0.395692	-0.817147	-0.565577	-0.621998	-0.655967	-1.3868	-0.417319	-0.952142	-0.629302	-0.508645	-0.535493	-1.24193	-0.304216	-0.820567	-0.50827	-0.449112	-0.326971	-1.03771	-0.0355182	-0.585576	-0.250458	-0.229221	-0.183212	-0.784916	0.043588	-0.407907	-0.131162
EFEMP2_CATSPER1	-0.33896	-1.09161	-0.185252	0.386165	-0.637138	-0.677652	-0.559022	-1.33031	-0.409819	0.162504	-0.871598	-0.914138	-0.525952	-1.38727	-0.340157	0.310095	-0.857253	-0.899913	-0.404783	-1.25261	-0.221224	0.421609	-0.730492	-0.772622	-0.098933	-0.970266	0.0975067	0.763955	-0.426446	-0.46805	-0.00102956	-0.796999	0.179281	0.799935	-0.300481	-0.339655
EFEMP2_LINGO1	0.0216512	0.00611342	0.00560993	0.0797154	0.00976253	0.0175306	-0.0122473	-0.0290962	-0.0311041	0.0430759	-0.0258409	-0.0163606	0.0129238	-0.0251951	-0.0278618	0.141082	-0.0169729	0.00322114	0.0436393	0.01033	0.00907665	0.162143	0.018042	0.0348883	0.183054	0.137369	0.139281	0.358184	0.149676	0.170208	0.109508	0.0867319	0.0889711	0.207999	0.0935027	0.102759
EFEMP2_PLSCR4	0.0086059	-0.0603413	-0.149584	-0.158088	-0.178702	-0.0656707	-0.0684339	-0.153634	-0.342789	-0.34651	-0.379596	-0.177492	-0.0543844	-0.191229	-0.309016	-0.321991	-0.342999	-0.20123	0.0103699	-0.109739	-0.195711	-0.209225	-0.227643	-0.112341	0.218204	0.0895962	0.101462	0.0828812	0.0732299	0.113285	0.170801	0.100066	0.166632	0.148179	0.145946	0.127936
EFNA1_EPHA1	0.307178	0.666648	0.236381	1.33289	0.47437	0.336476	-0.00417884	0.306691	-0.0835936	0.910886	0.13106	0.013994	-0.103348	0.262794	-0.200032	0.970065	0.0523963	-0.0830727	-0.0704603	0.291051	-0.165065	0.988922	0.0839556	-0.0501116	-0.221064	0.0692904	-0.318487	0.663842	-0.107715	-0.213029	-0.0214691	0.321687	-0.109786	0.984698	0.126504	-0.00160217
EFNA1_EPHA10	0.970923	1.24338	0.869434	0.305654	0.692037	0.481302	0.576938	0.806905	0.494099	0.0913372	0.352122	0.192036	0.802112	1.01536	0.586491	0.0966822	0.424767	0.212244	0.794801	1.01458	0.598183	0.111267	0.436966	0.228958	0.418045	0.611127	0.304194	-0.0116329	0.183054	0.0430389	0.71879	0.950811	0.576844	0.115527	0.420861	0.230968
EFNA1_EPHA2	1.0039	0.490612	0.776912	0.145391	0.297207	0.528065	0.607356	0.211536	0.410889	-0.166698	-0.0384075	0.18345	0.715694	0.272578	0.420523	-0.297706	-0.147444	0.119008	0.726557	0.282463	0.442683	-0.261399	-0.112871	0.149042	0.406059	0.0823056	0.194108	-0.401304	-0.286008	-0.0490411	0.700568	0.266821	0.453559	-0.201188	-0.0598547	0.186524
EFNA1_EPHA3	0.520289	0.110484	0.589796	0.169671	0.311718	0.461902	0.223422	-0.0357045	0.273038	0.00462617	0.0816273	0.183033	0.262488	-0.128539	0.321724	-0.0534822	0.0640047	0.210921	0.276888	-0.101784	0.335935	-0.0313798	0.0830711	0.225893	0.0750895	-0.122192	0.113238	-0.084504	-0.037751	0.0439784	0.271607	-0.0585266	0.32801	-0.00219109	0.097649	0.224126
EFNA1_EPHA4	0.462906	0.202089	1.10562	0.378218	1.33929	1.17428	0.203292	0.0359413	0.68848	0.165768	0.884487	0.74632	0.292475	0.0112749	0.894482	0.282395	1.14337	0.960514	0.296311	0.0279734	0.892406	0.277231	1.13634	0.958105	0.0940212	-0.0457876	0.506785	0.0892074	0.692231	0.559203	0.267264	0.0430539	0.82743	0.232835	1.053	0.890857
EFNA1_EPHA5	0.523701	0.150538	0.389143	0.30818	0.227553	0.243634	0.243233	-0.0324845	0.137302	0.115673	0.0324383	0.0650995	0.347592	-0.126557	0.1542	0.176405	-0.0103516	0.06811	0.350517	-0.0982772	0.16922	0.179947	0.0107864	0.080862	0.125023	-0.14274	0.013445	0.0381966	-0.071262	-0.0173135	0.31641	-0.0539077	0.170499	0.159154	0.0344714	0.0845423
EFNA1_EPHA6	0.88488	0.533501	0.462961	0.227015	0.304335	0.283261	0.512017	0.250181	0.198705	0.0799251	0.0890065	0.0877758	0.880356	0.358471	0.271748	0.132148	0.090859	0.105733	0.843968	0.360964	0.278641	0.133602	0.106066	0.117033	0.401439	0.13122	0.0823934	0.0241052	-0.0154991	-0.000863539	0.700196	0.325371	0.256884	0.114297	0.11185	0.115026
EFNA1_EPHA7	0.617047	0.593039	0.864903	0.434102	0.0974389	0.639877	0.295007	0.28644	0.489976	0.19214	-0.111469	0.305098	0.355456	0.384792	0.572106	0.29933	-0.250851	0.336319	0.368282	0.390733	0.585211	0.298562	-0.215762	0.354048	0.135267	0.149619	0.296405	0.09752	-0.255334	0.124805	0.355879	0.361234	0.568028	0.260391	-0.153368	0.35443
EFNA1_EPHB1	0.508845	0.562322	0.35629	0.00797917	0.209111	0.27035	0.250832	0.256789	0.0993042	-0.09181	-0.00996455	0.0902972	0.435735	0.315505	0.0757401	-0.237167	-0.0939039	0.126361	0.421981	0.327521	0.0970405	-0.20374	-0.0657727	0.133416	0.164118	0.108565	-0.0405989	-0.163646	-0.142202	0.0143183	0.350312	0.314667	0.115212	-0.139085	-0.0247156	0.122811
EFNA1_EPHB6	0.348666	0.987109	1.28214	1.02743	2.14517	1.48054	0.104615	0.589322	0.838628	0.617324	1.59453	1.00286	0.0969705	0.838694	1.06531	0.9931	1.98448	1.3047	0.115279	0.827654	1.06233	0.960194	1.96591	1.29295	-0.0212235	0.434914	0.643851	0.48752	1.37333	0.807796	0.126359	0.741377	0.991563	0.817913	1.8385	1.19379
EFNA3_EPHA1	0.659413	1.05541	0.576274	1.79047	0.83945	0.689848	0.00196594	0.374634	-0.0920054	1.08828	0.162878	0.024359	1.43556	1.8445	1.36179	2.58759	1.62818	1.47177	-0.315906	0.00232498	-0.420716	0.64787	-0.191335	-0.306406	0.599375	0.994724	0.514547	1.73089	0.778069	0.62904	0.553718	0.9466	0.469858	1.6779	0.731627	0.583364
EFNA3_EPHA10	1.57744	1.82463	1.36337	0.711119	1.17335	0.919826	0.91239	1.13226	0.695975	0.174914	0.528457	0.307521	2.32431	2.59759	2.12905	1.37997	1.92314	1.64964	0.462393	0.654124	0.295335	-0.0525146	0.164202	0.00215684	1.53122	1.77303	1.30971	0.668427	1.12171	0.869591	1.46343	1.70933	1.25287	0.615792	1.0652	0.815949
EFNA3_EPHA2	1.50747	0.959102	1.20562	0.4755	0.641322	0.903344	0.828315	0.364357	0.531124	-0.190408	-0.036773	0.229005	2.28092	1.66924	1.9852	1.2604	1.43362	1.68923	0.405606	0.0594502	0.150325	-0.510614	-0.383613	-0.126375	1.45294	0.913044	1.14759	0.413555	0.578811	0.842677	1.39567	0.855912	1.09635	0.369549	0.533861	0.795479
EFNA3_EPHA3	0.974106	0.405457	1.05228	0.501376	0.708052	0.904801	0.358719	-0.0653379	0.421683	0.0137214	0.147127	0.303692	1.7041	1.0334	1.79338	1.13839	1.40101	1.62462	0.0421064	-0.195459	0.0840225	-0.145713	-0.0907007	0.00693547	0.92444	0.363374	1.00126	0.45976	0.661526	0.856237	0.869468	0.320868	0.945984	0.413701	0.610486	0.80184
EFNA3_EPHA4	0.948906	0.555451	1.68975	0.864872	1.96127	1.76307	0.379211	0.0773135	1.00853	0.357219	1.26239	1.07609	1.63339	1.17838	2.45339	1.48754	2.73341	2.53062	0.0840814	-0.0923597	0.546299	0.0943474	0.756388	0.603129	0.907511	0.516709	1.63981	0.832763	1.91136	1.71265	0.84749	0.468155	1.57524	0.769601	1.8441	1.64795
EFNA3_EPHA5	1.0269	0.473098	0.817681	0.739792	0.589863	0.624926	0.438593	-0.0522837	0.24125	0.247107	0.0647318	0.136686	1.72516	1.14725	1.51871	1.35993	1.25659	1.25198	0.120065	-0.223911	-0.0264597	0.0234725	-0.130756	-0.0540333	0.984159	0.426131	0.771322	0.705242	0.545583	0.586951	0.923129	0.381519	0.717549	0.64817	0.497094	0.535559
EFNA3_EPHA6	1.63222	1.04043	0.937568	0.610987	0.707853	0.686713	0.987923	0.449999	0.359927	0.189784	0.169481	0.17852	2.33285	1.73991	1.63148	1.16357	1.3791	1.32901	0.494978	0.127731	0.065466	0.0127397	-0.0580329	-0.033771	1.60077	0.997662	0.894236	0.58313	0.664734	0.647679	1.51398	0.936331	0.83579	0.52929	0.612365	0.594411
EFNA3_EPHA7	1.08895	1.09489	1.35042	0.928208	0.405398	1.08839	0.456091	0.481356	0.681804	0.381594	-0.166853	0.44036	1.83046	1.81557	2.11819	1.58902	1.12193	1.84527	0.111035	0.14133	0.283348	0.096212	-0.362823	0.08833	1.03822	1.04859	1.29613	0.89078	0.352133	1.03444	0.982153	0.988858	1.24006	0.828734	0.309264	0.980939
EFNA3_EPHB1	1.073	1.03224	0.75675	0.223977	0.556225	0.675194	0.520721	0.412904	0.16556	-0.186478	-0.01046	0.194276	1.72368	1.76299	1.47498	0.80715	1.26226	1.28928	0.191775	0.0837495	-0.0989176	-0.250167	-0.224294	-0.00875534	1.04062	0.983089	0.706747	0.183806	0.505882	0.64015	0.97026	0.926729	0.65605	0.149155	0.459561	0.585823
EFNA3_EPHB6	0.756973	1.61518	1.8779	1.77555	2.85479	2.13519	0.183095	0.949427	1.18301	1.10632	2.11515	1.4266	1.45922	2.35904	2.65074	2.49993	3.64684	2.91022	-0.0712186	0.488546	0.694598	0.586679	1.50243	0.891043	0.709603	1.57038	1.82687	1.73971	2.80489	2.08607	0.657734	1.50034	1.76192	1.65558	2.73158	2.01618
EFNA5_EPHA1	0.0797418	0.354565	0.0216069	0.879616	0.207091	0.100291	0.295507	0.634455	0.236911	1.25601	0.458448	0.326153	0.539407	0.910588	0.479474	1.58115	0.719389	0.57482	-0.0409928	0.187609	-0.107209	0.650879	0.0555426	-0.0306436	0.288852	0.649866	0.215583	1.32133	0.455453	0.317444	0.343785	0.701028	0.277768	1.35831	0.512535	0.374566
EFNA5_EPHA10	0.471228	0.69284	0.448448	0.0940166	0.320664	0.189192	0.819758	1.09687	0.770668	0.24696	0.600799	0.411535	1.16139	1.45968	1.08294	0.448056	0.891081	0.665162	0.314215	0.489222	0.287296	0.034363	0.189039	0.090379	0.976122	1.24469	0.864488	0.302397	0.687634	0.475462	0.966286	1.24578	0.882377	0.313907	0.703662	0.494926
EFNA5_EPHA2	0.557971	0.0387944	0.386495	-0.123905	0.015984	0.206953	0.908153	0.377383	0.707771	0.126137	0.278077	0.491075	1.23278	0.665273	1.00745	0.381643	0.541523	0.766849	0.505305	0.0437557	0.228885	-0.30485	-0.179189	0.0396905	0.993503	0.447374	0.756598	0.106836	0.264113	0.500713	1.0233	0.487862	0.798552	0.175065	0.329725	0.557565
EFNA5_EPHA3	0.210219	-0.254153	0.258179	-0.0661734	0.0240482	0.169299	0.448131	0.0275622	0.512656	0.139901	0.243993	0.393653	0.708242	0.226166	0.785378	0.31558	0.469549	0.642327	0.174392	-0.447381	0.194137	-0.0041514	-0.0707637	0.141077	0.513003	0.0638648	0.583471	0.143748	0.293568	0.453682	0.535652	0.0988378	0.605204	0.190358	0.318691	0.476563
EFNA5_EPHA4	0.17169	0.0487287	0.582115	0.12921	0.744674	0.63313	0.371761	0.159808	0.960274	0.288417	1.17244	1.0255	0.61161	0.32168	1.31259	0.49253	1.55279	1.38484	0.0926602	0.00778608	0.399565	0.0836433	0.532306	0.440691	0.463983	0.198517	1.10792	0.382839	1.34381	1.17663	0.464213	0.210297	1.10614	0.373115	1.33624	1.17482
EFNA5_EPHA5	0.204035	0.0137539	0.13566	0.09795	0.0551011	0.0677855	0.424929	0.128439	0.322582	0.237223	0.186758	0.191232	0.680835	0.29992	0.551523	0.423331	0.370567	0.364137	0.114677	-0.0321504	0.0584115	0.0473783	0.0035111	0.0222539	0.525016	0.141066	0.385046	0.309647	0.221497	0.24158	0.524798	0.169216	0.399284	0.308153	0.240415	0.249404
EFNA5_EPHA6	0.375213	0.209207	0.17291	0.0662735	0.0931877	0.0851178	0.694631	0.433108	0.376271	0.168972	0.246625	0.223581	1.03412	0.691321	0.618364	0.315614	0.448272	0.410708	0.250352	0.118465	0.0909238	0.0310172	0.033075	0.0332188	0.901484	0.534987	0.462627	0.229072	0.300773	0.281666	0.861045	0.534333	0.466727	0.225521	0.313126	0.288449
EFNA5_EPHA7	0.190708	0.0487491	0.421661	0.0264606	-0.249755	0.233271	0.505723	0.429901	0.761217	0.32275	0.02184	0.545038	0.803081	0.749778	1.0786	0.577127	0.256956	0.841463	-0.00148799	-0.251549	0.23869	0.0398085	-0.594527	0.0338698	0.597366	0.557528	0.852796	0.40668	0.0478695	0.619875	0.616209	0.566122	0.87473	0.427608	0.091001	0.646792
EFNA5_EPHB1	0.18881	0.234614	0.117957	-0.0367134	0.0373487	0.0811632	0.391285	0.477215	0.304364	0.0120649	0.181612	0.208559	0.634583	0.745429	0.532746	0.115084	0.378973	0.383658	0.113888	0.12737	0.0370291	-0.0542558	-0.0241586	0.0350393	0.516696	0.558768	0.348632	-0.00182125	0.198556	0.270525	0.49876	0.572097	0.372748	0.0259565	0.230218	0.272365
EFNA5_EPHB2	0.136842	0.197609	-0.00408982	0.171141	-0.0971761	-0.0659315	0.336017	0.426839	0.0873092	0.374343	-0.0588489	0.0300605	0.573279	0.684009	0.236164	0.616177	0.0458763	0.192145	0.0481208	0.0920697	-0.0391595	0.0886906	-0.111794	-0.10689	0.381431	0.483579	0.0931662	0.457874	-0.10079	0.00845894	0.407054	0.507873	0.119996	0.4635	-0.0578196	0.0527378
EFNA5_EPHB6	0.11427	0.474518	0.714929	0.464718	1.36209	0.838523	0.291391	0.827292	1.12822	0.827339	1.92514	1.29646	0.512844	1.174	1.49761	1.19365	2.37469	1.69537	0.0405367	0.317892	0.507608	0.315492	1.05901	0.609959	0.343008	0.994034	1.2846	1.04324	2.15496	1.48732	0.361441	0.979545	1.28261	1.00503	2.13354	1.47372
EFNB1_EPHA6	1.21409	0.71113	0.620623	0.354546	0.420496	0.405593	0.462109	-0.0401569	-0.116102	-0.0957335	-0.259889	-0.208988	0.477096	-0.0251398	-0.101444	-0.0875985	-0.246595	-0.197245	0.820977	0.258418	0.168857	0.0692465	-0.0141325	0.0123366	1.03543	0.323829	0.217304	0.107045	-0.00184597	0.0297926	0.872071	0.292753	0.200718	0.0900364	0.0116605	0.0365998
EFNB1_EPHB6	0.460872	1.23694	1.50615	1.35603	2.44384	1.7441	-0.299031	0.353941	0.521145	0.535652	1.38737	0.751354	-0.283778	0.372395	0.542481	0.552405	1.41083	0.772911	-0.0199916	0.737657	0.945326	0.921783	1.87233	1.19252	-0.00706272	0.860956	1.0507	1.12203	2.03119	1.32576	0.00836066	0.78327	0.992088	0.974004	1.92801	1.24298
EFNB1_ERBB2	0.314755	0.369901	-0.00300935	0.550986	0.143162	0.312069	-0.372059	-0.420582	-0.830621	-0.380708	-0.736487	-0.573932	-0.358601	-0.404544	-0.813603	-0.360877	-0.718083	-0.55536	-0.133884	-0.13607	-0.550375	-0.0254329	-0.42359	-0.25036	-0.144936	-0.139149	-0.594138	-0.00949815	-0.446157	-0.257227	-0.110654	-0.108759	-0.527143	0.00838519	-0.396202	-0.220772
EFNB2_EPHA3	0.498235	0.115182	0.566965	0.166221	0.300393	0.44145	-0.0124879	-0.158095	0.0164706	-0.125102	-0.100115	-0.036013	0.0976208	-0.181231	0.144982	-0.125427	-0.0538497	0.0575203	0.650791	0.216461	0.728664	0.268674	0.430158	0.586581	0.274005	-0.0489375	0.330086	0.00505931	0.103134	0.227023	0.274747	-0.0444537	0.330639	0.00836728	0.105501	0.228038
EFNB2_EPHA4	0.425223	0.190737	1.04621	0.335031	1.2681	1.11361	0.0272251	-0.085332	0.374003	0.0404695	0.543966	0.420907	0.133325	-0.0696692	0.638461	0.135988	0.860072	0.698369	0.540449	0.284287	1.21596	0.417689	1.4425	1.28696	0.26483	0.0476828	0.818838	0.227504	1.04091	0.881835	0.26323	0.049694	0.813867	0.224584	1.0341	0.876624
EFNB2_EPHA6	0.783391	0.491683	0.429426	0.200337	0.287217	0.261969	0.307798	0.0561391	0.0126217	-0.00744676	-0.0707613	-0.0482142	0.585966	0.183268	0.114802	0.0377574	-0.023483	-0.00238292	0.887125	0.614832	0.55189	0.263961	0.402042	0.360654	0.678293	0.321886	0.255815	0.112738	0.115431	0.116922	0.666973	0.319725	0.254879	0.111761	0.116867	0.117553
EFNB2_EPHB1	0.449663	0.535322	0.348846	0.0247677	0.215827	0.245267	0.103236	0.0187919	-0.115309	-0.187225	-0.205201	-0.0272814	0.247062	0.142181	-0.0557729	-0.248618	-0.19291	0.0208838	0.539508	0.686684	0.497538	0.112908	0.360897	0.33051	0.340553	0.315648	0.121833	-0.126434	-0.0140251	0.123017	0.335393	0.315668	0.124744	-0.120407	-0.00902813	0.122842
EFNB2_EPHB4	0.458228	0.546614	0.455305	0.598858	0.244019	0.219294	-0.127601	0.0471778	-0.19492	-0.116116	-0.3695	-0.399945	-0.0352493	0.179492	-0.0975918	0.0154805	-0.319632	-0.352778	0.641169	0.690075	0.659652	0.816954	0.447999	0.426074	0.177747	0.342446	0.138208	0.262967	-0.0801051	-0.110102	0.181572	0.341456	0.143483	0.267943	-0.0728311	-0.102504
EFNB2_EPHB6	0.335528	0.913828	1.21948	0.923558	2.04528	1.39897	-0.0886931	0.319067	0.497498	0.37824	1.1816	0.651706	-0.0306065	0.577747	0.794303	0.685867	1.63531	1.00211	0.470724	1.05974	1.39777	1.04309	2.23162	1.57273	0.131355	0.728882	0.981867	0.795872	1.81779	1.17868	0.133463	0.722033	0.976284	0.784356	1.80645	1.17032
EFNB2_GRM1	0.593452	0.278621	0.427346	0.189286	0.55844	0.724996	0.0661639	-0.178225	-0.0903868	-0.0604433	-0.0207027	0.119637	0.210331	-0.143383	-0.0064824	-0.0383508	0.100817	0.291796	0.743527	0.430781	0.588686	0.272281	0.731684	0.894701	0.379894	0.0410085	0.18301	0.0649559	0.30001	0.481691	0.378825	0.0453457	0.185627	0.0661219	0.301773	0.48087
EFNB2_GRM5	0.0705892	0.642169	0.568172	0.162136	0.427897	0.132726	-0.162064	0.167659	0.111137	-0.00921686	0.0160685	-0.0297662	-0.202346	0.357153	0.269181	0.0259276	0.119007	-0.0117834	0.161349	0.764376	0.691574	0.215272	0.548506	0.186302	-0.0801577	0.486424	0.404092	0.0890383	0.257627	0.0548822	-0.0751963	0.481041	0.400383	0.0882366	0.256533	0.0550998
EFNB2_RHBDL2	0.319789	0.2818	0.344298	0.275895	0.145831	0.246478	-0.0388075	-0.160866	-0.104095	-0.0933155	-0.123854	-0.129551	0.0245649	-0.12489	-0.0450914	-0.0534439	-0.130885	-0.103666	0.431187	0.428709	0.487646	0.396301	0.242205	0.372507	0.157114	0.0533622	0.126353	0.0931855	-0.00678448	0.0514598	0.15751	0.057308	0.128939	0.0953264	-0.00340211	0.0546452
EFNB3_EPHA4	2.2387	1.74724	3.10424	2.05464	3.3889	3.18373	0	0	0	0	0	0	1.69244	1.23297	2.50467	1.55884	2.78622	2.58138	0.307733	0.0778181	0.88417	0.261585	1.11052	0.948635	1.79584	1.32977	2.62358	1.64611	2.90545	2.70113	0.47909	0.147916	1.13569	0.452517	1.39693	1.20467
EFNB3_EPHB1	2.30741	2.39582	2.10119	1.35196	1.88184	1.85191	0	0	0	0	0	0	1.79944	1.81066	1.51836	0.850618	1.30269	1.35155	0.380513	0.367495	0.168282	-0.104372	0.0279942	0.153746	1.88839	1.92704	1.6354	0.947574	1.41967	1.44264	0.632227	0.516457	0.256066	-0.143709	0.0696123	0.273633
EFNB3_EPHB2	2.15476	2.29857	1.62523	2.23713	1.31469	1.61604	0	0	0	0	0	0	1.5652	1.70187	1.08613	1.67917	0.773682	1.03472	0.193252	0.284418	-0.0386979	0.293481	-0.225212	-0.156632	1.68429	1.8228	1.19202	1.78674	0.882724	1.15384	0.284865	0.396004	-0.029952	0.446907	-0.304345	-0.17685
EFNB3_EPHB4	2.25888	2.4232	2.24711	2.41888	1.97436	1.94441	0	0	0	0	0	0	1.64844	1.84556	1.62269	1.78616	1.35046	1.31886	0.23306	0.393422	0.197364	0.326467	-0.0242952	-0.0540301	1.7743	1.95908	1.75336	1.91925	1.48166	1.45066	0.319581	0.56089	0.266627	0.406508	0.00893949	-0.0251439
EFNB3_EPHB6	2.07596	2.99789	3.3069	3.12597	4.3139	3.56712	0	0	0	0	0	0	1.50642	2.41981	2.70087	2.57993	3.70318	2.96548	0.17486	0.78978	1.05074	0.855472	1.8981	1.25054	1.61906	2.53063	2.8217	2.67713	3.8233	3.08374	0.272244	1.08061	1.31362	1.25662	2.26668	1.56675
EFNB3_RHBDL2	2.03765	1.99186	2.09276	1.9609	1.65685	1.91273	0	0	0	0	0	0	1.49624	1.41079	1.515	1.40811	1.13853	1.3534	0.195659	0.09762	0.171659	0.131925	0.0221547	0.0903597	1.5995	1.52781	1.63035	1.51583	1.23755	1.46365	0.318248	0.162675	0.263346	0.219463	0.0602147	0.158016
EGF_ERBB3	0.178616	0.396177	0.216063	0.0537736	0.104687	0.230234	0.510416	0.777307	0.559539	0.366171	0.35968	0.557086	-0.219646	0.00723607	-0.189378	-0.392428	-0.15604	-0.0531291	0.546343	0.811587	0.596839	0.411271	0.372675	0.5716	-0.111856	0.12929	-0.0771095	-0.284999	-0.0837735	0.0421637	0.131051	0.378771	0.170727	-0.0287758	0.0905027	0.240435
EGF_ERBB4	0.0567866	0.197042	0.174526	0.096213	0.0339572	0.0562433	0.207787	0.489185	0.457677	0.301889	0.181321	0.206296	-0.0633917	0.00622253	-0.0367218	-0.0574092	-0.126015	-0.0632531	0.205792	0.488513	0.460926	0.300376	0.185532	0.204289	-0.0256635	0.0857893	0.0411549	-0.00382589	-0.0890741	-0.0257926	0.065575	0.238547	0.200697	0.114218	0.0196931	0.064929
EGF_LDLR	0.48421	0.313565	0.100592	-0.128349	0.229086	0.0651234	0.898216	0.671829	0.408876	0.0980992	0.564334	0.357397	0.250412	0.0398297	-0.301858	-0.564675	-0.107583	-0.33112	0.902084	0.683949	0.445728	0.14251	0.588576	0.393278	0.367713	0.143738	-0.20095	-0.485842	-0.00516496	-0.235916	0.56481	0.344795	0.0388093	-0.249614	0.215545	-0.00158123
EGF_LRP2	0.178844	0.546579	0.286543	0.301342	0.0283428	0.0631455	0.509726	0.966145	0.643257	0.662016	0.216571	0.35624	-0.215411	0.245606	-0.0836498	-0.0718396	-0.21275	-0.33651	0.544892	0.983214	0.673752	0.693092	0.230083	0.392739	-0.10836	0.370089	0.0287561	0.0421125	-0.161424	-0.240676	0.132905	0.594828	0.26641	0.281674	-0.00888577	-0.00492917
EPGN_EGFR	-0.230557	-0.170328	-0.0407141	0.0710688	0.169304	-0.0115023	0	0	0	0	0	0	-0.585715	-0.541773	-0.481978	-0.345065	-0.27193	-0.37743	-0.516633	-0.469589	-0.396662	-0.264408	-0.186578	-0.30621	-0.586247	-0.533384	-0.448089	-0.314635	-0.234227	-0.361458	-1.31772	-1.29896	-1.34693	-1.17074	-1.13628	-1.12408
EREG_ERBB2	-0.246971	-0.246371	-0.713025	-0.120815	-0.563209	-0.371106	0.220743	0.255673	-0.176493	0.417425	-0.0209721	0.164902	-0.491244	-0.509222	-0.983946	-0.405052	-0.8414	-0.649566	-0.346112	-0.356236	-0.82045	-0.244637	-0.677835	-0.488355	-0.140431	-0.13201	-0.596508	0.00267042	-0.443172	-0.250541	-0.20493	-0.202557	-0.664183	-0.0758322	-0.515437	-0.324777
F10_F3	0.359255	0.320164	0.913796	1.01794	0.83332	0.422528	0.0242449	-0.121991	0.18261	0.260362	0.0994225	-0.139844	0.174043	0.00573443	0.462447	0.554452	0.365998	0.02985	0.0782858	-0.108602	0.29133	0.378826	0.195473	-0.108302	0.21001	0.036918	0.514075	0.607604	0.415652	0.0672052	0.237314	0.0765035	0.565924	0.660401	0.468543	0.113805
F10_ITGAM	0.3923	0.25148	0.171979	0.807401	0.0318633	0.184974	-0.296469	-0.463302	-0.180511	0.0428329	-0.658192	-0.485036	-0.10759	-0.286476	-0.115976	0.306598	-0.52199	-0.335625	-0.266218	-0.447854	-0.207928	0.132221	-0.67687	-0.488615	-0.0685462	-0.249405	-0.0961916	0.355309	-0.490532	-0.302166	-0.0138684	-0.192219	-0.0598264	0.410486	-0.432505	-0.246297
F10_ITGB2	0.195258	0.467736	0.102652	0.670079	0.0771253	0.246689	-0.510929	-0.201399	-0.265701	-0.0914343	-0.661104	-0.492106	-0.345194	-0.0043378	-0.226865	0.153866	-0.495005	-0.306234	-0.504555	-0.160773	-0.319768	-0.0187908	-0.658809	-0.471563	-0.309629	0.0361169	-0.211637	0.20003	-0.459624	-0.268105	-0.252335	0.0888946	-0.171724	0.256138	-0.400266	-0.20989
F11_GP1BA	-0.157238	-0.025203	-0.304836	-0.556746	-0.255414	-0.720739	0	0	0	0	0	0	-0.389117	-0.257209	-0.544578	-0.805981	-0.494223	-0.975834	-0.996949	-0.929447	-1.16249	-1.42456	-1.14811	-1.58338	0.153419	0.301599	0.0144923	-0.229816	0.0721672	-0.391995	0.141446	0.289766	-0.00234588	-0.252637	0.0559998	-0.418536
F12_CD93	2.14484	1.39154	1.19731	0	1.58259	1.95727	3.06926	2.15544	1.98241	0	2.51772	2.89107	1.5284	0.858438	0.655082	0	0.962135	1.33669	0	4.81856	5.138	0	0	0	2.40459	1.6156	1.42534	0	1.84413	2.21887	2.00695	1.144	0.985105	0	1.46585	1.83161
F12_GP1BA	0.899375	1.07806	0.765401	0.521408	0.840029	0.353983	1.75262	1.97269	1.63827	1.4107	1.73442	1.24603	0.323732	0.479667	0.18026	-0.0710614	0.242958	-0.238959	-0.124221	-0.00578396	-0.259981	-0.494809	-0.219688	-0.645943	1.14174	1.33007	1.01187	0.771096	1.09156	0.603938	0.755016	0.947806	0.640022	0.417154	0.720727	0.260229
F13A1_ITGA9	0.216851	0.0880762	0.208745	0.121852	0.00577994	-0.0488867	0.24541	0.149782	0.239494	0.164328	0.104737	0.0163318	0.392973	0.322063	0.388648	0.30821	0.334837	0.142882	0.40396	0.278014	0.396025	0.293874	0.228907	0.0835722	0.139341	0.000365678	0.130557	0.0463357	-0.10459	-0.115802	0.271687	0.156481	0.264481	0.178347	0.0966248	0.00697667
F13A1_ITGB1	0.238518	-0.00966627	0.118651	-0.163815	-0.00426832	0.074106	0.282731	0.0418531	0.174961	-0.0554099	0.0698846	0.142701	0.464926	0.153496	0.34591	0.135123	0.237071	0.325172	0.452547	0.114803	0.311226	0.0102373	0.170235	0.270091	0.146061	-0.0697636	0.0313743	-0.25785	-0.0894059	-0.0177968	0.306341	0.0389405	0.185643	-0.0815302	0.0651029	0.146664
F2_F2R	0.190727	-0.782266	-0.605441	-0.245627	-0.165939	0.13323	0.73329	-0.230147	-0.0539784	0.297226	0.395972	0.691851	-0.392574	-1.38306	-1.2043	-0.833547	-0.771183	-0.466801	0.659311	-0.324357	-0.145258	0.214016	0.309514	0.610661	0.0221712	-0.949189	-0.772907	-0.41172	-0.339184	-0.0401022	-0.026936	-0.998778	-0.822505	-0.460607	-0.390051	-0.0907572
F2_F2RL2	-1.12164	0.14824	-0.353785	-0.175201	-0.20675	-0.617845	-0.577334	0.709034	0.21071	0.390589	0.354237	-0.0525729	-1.7188	-0.453875	-0.962598	-0.784196	-0.811379	-1.22887	-0.677537	0.627246	0.121249	0.303017	0.267455	-0.145324	-1.28361	-0.025844	-0.52728	-0.349774	-0.379512	-0.790744	-1.3322	-0.0767188	-0.578345	-0.401032	-0.430269	-0.841803
F8_ASGR2	0.0620182	0	0.149277	0.946611	-0.107332	0.100708	0	0	-3.9705	0	0	0	0.135964	0	0.217933	1.0393	-0.038224	0.173931	0.427544	0	0.476629	1.33775	0.246573	0.459782	-0.0194902	0	0.0857883	0.893785	-0.191969	0.0227515	0.0782835	0	0.16887	0.984586	-0.0951191	0.117828
F8_LDLR	0.333523	0.180288	-0.0372481	-0.235446	0.0930504	-0.0636077	0.437627	0.264645	0.0333058	-0.194742	0.171379	0.000396079	0.404633	0.237045	0.00871318	-0.21097	0.145073	-0.0222601	0.604826	0.42169	0.210742	-0.0399742	0.338606	0.169055	0.3231	0.154875	-0.0970344	-0.31156	0.0515075	-0.123632	0.373514	0.206231	-0.0300749	-0.247129	0.110401	-0.0593186
F8_LRP1	-0.117135	-0.0699577	-0.0184019	-0.0277163	-0.0481091	-0.0481038	-0.105035	-0.0380934	0.0216678	0.0157737	0.0129637	-0.0258519	-0.111044	-0.0502935	0.00721711	7.66e-05	-0.00866568	-0.0345389	-0.0285362	0.0652188	0.127222	0.132003	0.172526	0.0493545	-0.162895	-0.113529	-0.053824	-0.0678842	-0.103802	-0.0803566	-0.12926	-0.0730337	-0.0149816	-0.0246378	-0.0434335	-0.0509384
F9_LRP1	-0.442375	-0.310769	-0.192639	-0.217154	-0.261576	-0.260307	0	0	0	0	0	0	0.156958	0.379214	0.504333	0.507462	0.550032	0.335817	-0.148362	0.0527287	0.184873	0.173874	0.175502	0.0516028	-0.785301	-0.664159	-0.536085	-0.572853	-0.650105	-0.57748	-0.824332	-0.733081	-0.611513	-0.65439	-0.754411	-0.625253
FADD_FAS	0.604385	-0.0592012	0.468787	0.953227	0.534278	1.08169	0.111953	-0.435465	-0.0232272	0.378746	-0.0281196	0.500554	0.242596	-0.39743	0.0932368	0.533994	0.108604	0.663992	0.0730703	-0.521962	-0.0766079	0.330888	-0.0906533	0.458565	0.0711664	-0.545467	-0.0834682	0.329691	-0.0969788	0.459537	0.421719	-0.200008	0.289827	0.754266	0.341888	0.879688
FARP2_PLXNA1	0.184242	0.260096	0.634953	0.420016	0.410117	0.214609	0.011945	0.0591745	0.39054	0.233719	0.175747	0.042044	0.0895643	0.150186	0.499816	0.315466	0.282287	0.119463	0.167522	0.240543	0.607403	0.397941	0.386783	0.197321	0.0872202	0.143955	0.46103	0.284637	0.26717	0.113386	0.114631	0.17464	0.481776	0.298976	0.299373	0.138774
FARP2_PLXNA2	-0.0157452	0.0967104	0.138638	0.193888	0.344627	0.0458904	-0.0871405	0.000781869	-0.0247557	0.0744923	0.127611	-0.0770124	-0.0549597	0.0429011	0.0490047	0.126417	0.22589	-0.0216316	-0.0213787	0.0866834	0.123265	0.18008	0.322962	0.0349839	-0.0432126	0.0407549	0.0508873	0.113304	0.213524	-0.0130169	-0.0260279	0.0547319	0.0789832	0.125456	0.243865	0.0113873
FARP2_PLXNA3	0.0287996	0.475608	0.393536	0.169332	0.297178	0.206642	-0.105939	0.256987	0.167782	-0.00808611	0.0867251	0.0329233	-0.044778	0.35461	0.270033	0.0722013	0.182158	0.110997	0.0173377	0.451514	0.370742	0.152574	0.27657	0.189437	-0.032763	0.326611	0.254351	0.0724496	0.173671	0.106125	-0.00435579	0.348464	0.284521	0.102274	0.204932	0.132397
FBN1_ITGAV	-0.101513	-0.0993303	-0.0683984	-0.148386	-0.266055	-0.0921201	-0.0143411	-0.00613836	0.0354971	-0.011504	-0.192917	-0.00818738	0.0598958	0.0740022	0.130636	0.0971356	-0.15877	0.0647452	-0.0831341	-0.081925	-0.0581684	-0.126248	-0.214201	-0.0754053	-0.0558657	-0.0529667	-0.0271361	-0.0820368	-0.185356	-0.0494242	0.00885507	0.0163499	0.0502177	0.0219338	-0.130479	0.0127554
FBN1_ITGB1	-0.0396575	-0.112346	-0.100655	-0.288199	-0.168152	-0.138585	0.105445	-0.0503709	0.0193213	-0.196107	-0.0690155	-0.0173182	0.237433	-0.00280032	0.122122	-0.14605	0.00496734	0.0804	-0.038131	-0.0894985	-0.0854282	-0.235406	-0.137915	-0.116391	0.00500928	-0.0689873	-0.0482538	-0.200489	-0.104778	-0.0774945	0.114945	-0.0231675	0.0419581	-0.131202	-0.0304641	0.0139664
FBN1_ITGB6	-0.559293	-0.544866	-0.404665	-0.180346	-0.512914	-0.491866	-0.339583	-0.260201	-0.163029	0.0994698	-0.269115	-0.272503	-0.210992	-0.0906385	-0.0103379	0.287144	-0.121908	-0.139788	-0.503341	-0.51382	-0.36976	-0.175899	-0.469201	-0.442	-0.419928	-0.404744	-0.280951	-0.0755188	-0.377463	-0.360019	-0.246114	-0.171818	-0.0875278	0.152915	-0.182172	-0.186428
FGF1_CD44	-0.0425719	-0.175078	-0.154187	-0.194108	-0.466532	-0.196514	-0.102276	-0.271351	-0.263128	-0.369315	-0.614245	-0.356459	0.0303892	-0.0977953	-0.0507083	-0.0111444	-0.386852	-0.0338032	0.00470941	-0.135949	-0.0934345	-0.0738947	-0.440427	-0.0922592	0.00885757	-0.0853373	-0.0557739	-0.0409559	-0.320744	-0.0553156	0.0689957	-0.0109571	0.036217	0.111099	-0.23242	0.0820408
FGF1_FGFR1	-0.108424	-0.0575969	-0.159191	-0.202875	-0.164584	-0.0637523	-0.175505	-0.144179	-0.290945	-0.293908	-0.286396	-0.120338	-0.051899	0.0476435	-0.0248488	-0.143765	-0.0457341	0.0192783	-0.0797577	0.0119875	-0.0749972	-0.179784	-0.0926728	-0.00376382	-0.0463306	0.0166055	-0.042369	-0.115425	-0.0553332	-0.01424	0.00797668	0.102673	0.0724994	-0.0521988	0.0484918	0.0552623
FGF1_FGFR4	-0.209934	0.559367	0	-0.1419	0.395606	0.362437	-0.435904	0.329388	0	-0.369994	0.114811	0.0989804	0	0	0	0	0	0	-0.0450623	0.839391	0	0.0342565	0.655118	0.61699	-0.0158534	0.728197	0	0.0514437	0.619343	0.570418	0.178646	0.991399	0	0.253265	0.885519	0.829034
FGF1_FGFRL1	0.350323	0.393174	0.43309	-0.0440025	-0.284077	-0.30619	0.223747	0.215588	0.196986	-0.222093	-0.461702	-0.448755	0.632101	0.707845	0.772838	0.174194	-0.116602	-0.195515	0.581157	0.642931	0.694188	0.110217	-0.179731	-0.24828	0.432143	0.519204	0.612607	0.104235	-0.124775	-0.172706	0.624449	0.745314	0.866884	0.276786	0.0189912	-0.0682129
FGF10_FGFR1	-0.37278	-0.231612	-0.420553	-0.56897	-0.441375	-0.198464	-0.0086615	0.213459	0.097282	-0.155808	0.0572746	0.142019	-0.272481	-0.0779344	-0.2417	-0.456754	-0.273927	-0.0913593	-0.193843	-0.0418411	-0.184445	-0.353634	-0.210583	-0.0524603	-0.366385	-0.184387	-0.36499	-0.563396	-0.393982	-0.175913	-0.128731	0.0438381	-0.0828345	-0.279293	-0.11398	0.00980674
FGF10_FGFR3	-3.23929	-2.90284	-3.59992	-1.56943	-3.43019	-2.49759	0	0	0	0	0	0	0	0	0	0	0	0	-2.04007	-1.70361	-2.40069	-0.370208	-2.23096	-1.29837	0	0	0	0	0	0	-2.33931	-2.00286	-2.69994	-0.669454	-2.53021	-1.59761
FGF11_FGFR4	0.0982993	1.0642	0	0.185238	0.851235	0.814172	1.39084	2.52735	0	1.49323	2.24026	2.20828	0	0	0	0	0	0	-1.09176	0.00601074	0	-0.996865	-0.355006	-0.360596	0.352042	1.50366	0	0.454331	1.17641	1.15508	0.377954	1.41674	0	0.471733	1.17671	1.14088
FGF12_FGFR1	0.119628	0.246047	0.280641	0.0953137	0.242498	0.146147	-0.00492674	0.075042	0.0422515	-0.0621531	0.0220866	0.038301	0.0751543	0.190745	0.198395	0.0352412	0.165591	0.111084	0.0134322	0.0602319	0.0590223	-0.0101116	0.0441246	0.0310647	0.0317947	0.13822	0.11886	-0.0242458	0.0910227	0.0778048	-0.00530965	0.0314821	0.0152728	-0.0342124	0.00511666	0.0146261
FGF12_FGFR2	0.256433	0.291132	0.262616	0.30062	0.0749132	0.122824	0.124161	0.100842	0.0605453	0.0976317	-0.00256496	-0.042706	0.219496	0.230501	0.194837	0.234996	0.0472919	0.0612564	0.0748433	0.0772953	0.0599599	0.0788858	0.00802468	0.000834879	0.186159	0.173121	0.129766	0.172609	0.0203823	0.000646475	0.0529217	0.0441146	0.0247094	0.0429225	-0.00288567	-0.0251535
FGF12_FGFR3	0.0776314	0.242094	0.164609	0.647735	0.250552	0.22079	0.00602903	0.0332602	-0.0648648	0.354077	0.019917	0.0668411	0.0528286	0.170074	0.0795003	0.562371	0.169821	0.171171	0.0111307	0.0474674	-0.00119943	0.245676	0.0452149	0.0527283	0.0288643	0.100442	-0.00413033	0.483342	0.0914885	0.124118	0.00100924	0.0110416	-0.0412207	0.182333	0.00373026	0.0275012
FGF12_FGFR4	0.507323	1.31941	0	0.58401	1.27168	1.19631	0.129857	0.895725	0	0.200157	0.807955	0.749903	0	0	0	0	0	0	0.162562	0.693763	0	0.212737	0.736752	0.655176	0.250348	1.08304	0	0.327095	0.977048	0.918756	0.070953	0.571615	0	0.117466	0.592229	0.521768
FGF13_EGFR	-0.0436775	-0.0189974	0.0769136	0.122734	0.223663	0.0479632	0.0207004	0.0497782	0.206312	0.20938	0.339849	0.103111	-0.0694042	-0.0490808	0.0171683	0.0752749	0.162161	0.0176964	-0.0243321	-0.0118537	0.0489462	0.0724969	0.150341	0.024335	-0.0462651	-0.01938	0.0818894	0.131059	0.234284	0.0526315	-0.0585032	-0.041278	0.018188	0.0691145	0.151939	0.0163781
FGF13_FGFR4	0.0532713	1.0108	0	0.139311	0.798085	0.761752	0.231809	1.12633	0	0.313535	0.976224	0.926311	0	0	0	0	0	0	0.0370678	0.79753	0	0.106207	0.692623	0.64078	0.0568044	1.0355	0	0.144623	0.810225	0.77571	-0.0177433	0.89211	0	0.0639109	0.698137	0.66059
FGF13_SCN5A	0.13415	0.0992877	0.159878	0.297544	-0.136238	0.029689	0.294131	0.258766	0.308325	0.438662	0.0391032	0.176689	0.0627216	0.0289775	0.0911357	0.227041	-0.20456	-0.0341691	0.0977995	0.0704567	0.114311	0.218904	-0.107805	0.0169815	0.139904	0.104223	0.166754	0.308131	-0.137739	0.0327819	0.0622512	0.0302248	0.0883986	0.216617	-0.189996	-0.0292135
FGF13_SCN8A	0.192472	0.352834	0.307528	0.0856642	0.146807	0.0373305	0.255208	0.413083	0.37874	0.123087	0.227729	0.103041	0.148894	0.301476	0.255259	0.0592297	0.0998985	0.00365545	0.111006	0.21603	0.190177	0.0434376	0.0866766	0.0189243	0.20567	0.373278	0.325033	0.0935606	0.156591	0.0411329	0.133305	0.272331	0.231698	0.0515385	0.0909278	0.00443521
FGF14_FGFR1	0.0410739	0.132205	0.130934	0.00168964	0.104572	0.0736283	0.198623	0.34924	0.423286	0.195904	0.375823	0.213137	0.187674	0.341153	0.399568	0.174467	0.353524	0.20964	-0.0088414	0.024058	0.00550819	-0.0374679	-0.00318026	0.0105441	0.0916809	0.217592	0.228774	0.051848	0.193447	0.128878	0.00209568	0.0364164	0.0286428	-0.0202215	0.018226	0.0178001
FGF14_FGFR2	0.160497	0.163827	0.132083	0.166385	0.025429	0.0226288	0.334395	0.404538	0.384287	0.421462	0.125046	0.227343	0.338829	0.39601	0.369178	0.410176	0.119387	0.206953	0.0457488	0.0351751	0.0162881	0.0334823	-0.00493068	-0.0292484	0.246515	0.26067	0.223396	0.265922	0.0581591	0.0799744	0.0514962	0.0487	0.033283	0.0488273	0.00136933	-0.0119712
FGF14_FGFR3	0.0309616	0.109937	0.0279363	0.444893	0.106941	0.117724	0.12368	0.368556	0.305639	0.811115	0.389621	0.31428	0.119721	0.349415	0.273811	0.803609	0.365269	0.307979	-0.0010807	0.00301874	-0.0476859	0.161096	-0.00503365	0.0209871	0.063616	0.19758	0.103656	0.612056	0.198408	0.19589	0.00430827	0.0222455	-0.0207488	0.178616	0.017991	0.0317477
FGF14_FGFR4	0.279512	1.03322	0	0.349886	0.984553	0.914613	0.721517	1.54307	0	0.80022	1.52155	1.43685	0	0	0	0	0	0	0.048732	0.526028	0	0.0929119	0.545728	0.477928	0.417424	1.26165	0	0.49613	1.17463	1.10917	0.0978603	0.554575	0	0.140722	0.60229	0.526045
FGF16_FGFR1	-0.476427	-0.205424	-0.391355	-0.683088	-0.433233	-0.232638	0.177145	0.458925	0.322941	0.0135929	0.276315	0.369551	-0.732234	-0.470474	-0.669114	-0.95021	-0.708983	-0.477794	-0.804517	-0.576917	-0.789615	-1.03437	-0.823917	-0.552431	-0.549548	-0.280628	-0.470162	-0.759408	-0.511541	-0.302465	0	0	0	0	0	0
FGF16_FGFR2	0.185503	-0.149959	-0.306228	-0.18775	-0.428537	-0.616416	0.758479	0.523011	0.38632	0.496338	0.156037	0.0795728	-0.0618579	-0.418388	-0.578243	-0.458842	-0.660593	-0.884597	-0.177045	-0.533017	-0.691212	-0.575685	-0.694847	-0.974725	0.115903	-0.226023	-0.383429	-0.264585	-0.495308	-0.692931	0	0	0	0	0	0
FGF16_FGFR3	-0.358636	-0.394939	-0.650246	0.314274	-0.443831	-0.202263	0.201467	0.307128	0.074208	1.01167	0.270384	0.447831	-0.584581	-0.668752	-0.928561	0.034993	-0.720985	-0.463109	-0.617698	-0.781291	-1.04165	-0.110577	-0.838437	-0.563279	-0.423591	-0.472702	-0.729382	0.235529	-0.522518	-0.276315	0	0	0	0	0	0
FGF17_FGFR1	0.912928	1.23121	1.32361	0.924275	1.25178	0.936256	1.05279	1.38642	1.50195	1.08188	1.42599	1.06332	1.74788	2.12913	2.24436	1.78563	2.16418	1.75664	0.200288	0.371796	0.41077	0.172033	0.363937	0.235136	0.881829	1.1969	1.26391	0.875431	1.1952	0.91981	0.619649	0.900331	0.956362	0.602089	0.892576	0.661794
FGF17_FGFR2	1.22576	1.32996	1.27966	1.35138	0.689141	0.987487	1.35901	1.49096	1.44674	1.51697	0.799345	1.14709	2.10713	2.24334	2.1906	2.26915	1.42564	1.8591	0.389387	0.430017	0.391176	0.440804	0.131166	0.208832	1.21824	1.29216	1.23256	1.30847	0.67413	0.938908	0.926419	0.98696	0.929872	1.0012	0.456011	0.659646
FGF17_FGFR3	0.674069	1.24541	1.12687	1.93044	1.27006	1.16601	0.778565	1.41581	1.30639	2.11221	1.44713	1.31463	1.39398	2.15486	2.03259	2.89671	2.18573	2.04999	0.133815	0.364105	0.26607	0.859966	0.373498	0.338674	0.663263	1.19322	1.06088	1.88019	1.21054	1.1369	0.451174	0.891966	0.763256	1.54305	0.906142	0.847515
FGF17_FGFR4	1.63968	2.7005	0	1.73784	2.50471	2.4533	1.84408	2.90218	0	1.9424	2.7172	2.66273	0	0	0	0	0	0	0.653934	1.56798	0	0.739301	1.45567	1.39209	1.55167	2.62739	0	1.65058	2.41115	2.36445	1.23088	2.28232	0	1.3277	2.0796	2.03126
FGF18_FGFR2	0.380376	0.185937	0.0639086	0.161131	-0.0671022	-0.19581	0.770189	0.719921	0.63184	0.716299	0.295569	0.362099	0.179829	-0.0586189	-0.189057	-0.0903039	-0.229877	-0.435354	0.530934	0.405973	0.30095	0.390775	0.0894334	0.0431704	0.289048	0.0749394	-0.0508469	0.0470681	-0.141444	-0.304618	0.411536	0.256603	0.145472	0.236652	-0.0075356	-0.104145
FGF18_FGFR4	0.0840394	1.20945	0	0.183914	0.891919	0.870574	0.796993	1.891	0	0.895796	1.62658	1.5926	0	0	0	0	0	0	0.380608	1.48555	0	0.479423	1.19445	1.16735	-0.054257	1.07066	0	0.0453416	0.748206	0.728383	0.188252	1.29375	0	0.286736	0.993935	0.969377
FGF2_FGFR4	0.272417	0.99883	0	0.340446	0.966131	0.893288	0.514425	1.46233	0	0.601742	1.30627	1.2533	0	0	0	0	0	0	-0.33791	0.676278	0	-0.248638	0.394018	0.373374	0.0563186	1.0906	0	0.14873	0.830552	0.801195	0.223216	1.12093	0	0.305157	0.967503	0.918342
FGF2_FGFRL1	0.574146	0.724824	0.895413	0.325662	0.104405	0.0133209	1.06904	1.20177	1.3125	0.613535	0.292692	0.145554	0.482433	0.414854	0.347527	-0.265847	-0.626913	-0.690907	0.57501	0.539734	0.498239	-0.122015	-0.47472	-0.54718	0.906935	0.916989	0.913118	0.2373	-0.126261	-0.242746	0.77557	0.88326	0.978299	0.340734	0.044473	-0.0614685
FGF2_NRP1	0.502608	-0.0169629	0.180908	0.114987	0.218415	0.2975	0.996173	0.0354201	0.426645	0.300122	0.466259	0.59727	0.541835	-0.48175	-0.0447293	-0.239672	-0.349297	-0.153029	0.610817	-0.381629	0.0382401	-0.142099	-0.212553	-0.02733	0.912677	-0.210568	0.265842	0.0837585	0.116224	0.295211	0.720662	-0.0695344	0.247449	0.134604	0.22185	0.347655
FGF2_SDC4	0.0621901	0.316569	0.0900089	0.39034	0.219923	0.416812	0.183129	0.642585	0.26818	0.714365	0.467174	0.764242	-0.153673	-0.0235372	-0.586767	-0.129242	-0.361879	-0.0379721	-0.0893253	0.0885008	-0.442324	0.00865817	-0.223294	0.0934377	0.055383	0.394133	-0.11895	0.365559	0.109655	0.443702	0.0788582	0.399017	0.0397807	0.437002	0.219976	0.487273
FGF20_FGFR1	0.162451	0.433593	0.30895	0.0079193	0.262838	0.339394	-0.753461	-0.551288	-0.770428	-0.987072	-0.800465	-0.509729	-0.109627	-0.0196696	-0.12302	-0.221302	-0.138792	-0.0249807	-0.45414	-0.275607	-0.470514	-0.663048	-0.498005	-0.251541	-0.533181	-0.296597	-0.489176	-0.745565	-0.525991	-0.299627	0.0607999	0.316599	0.18941	-0.0961203	0.14549	0.234481
FGF23_FGFR4	0.222822	1.35902	0	0.323764	1.03899	1.01724	-1.53586	-0.377311	0	-1.43527	-0.75998	-0.76522	0	0	0	0	0	0	0.579109	1.69761	0	0.679267	1.40332	1.37574	-0.290354	0.846574	0	-0.190128	0.508822	0.492302	0.00575279	1.13795	0	0.106048	0.81325	0.793328
FGF23_PHEX	-0.180531	-0.367493	-0.0103643	0.134147	-0.274004	-0.0218618	-1.73973	-2.05991	-1.63356	-1.52255	-1.94251	-1.65814	-0.459685	-0.687864	-0.325566	-0.200953	-0.589082	-0.340639	0.126659	-0.0223051	0.309776	0.460976	0.0635162	0.302151	-0.615932	-0.851056	-0.472323	-0.341884	-0.749341	-0.488433	-0.361191	-0.568731	-0.204409	-0.0670372	-0.472009	-0.217812
FGF6_FGFR4	0.166196	1.31915	0	0.268373	0.986024	0.966348	-0.286005	0.886803	0	-0.182664	0.531376	0.516263	0	0	0	0	0	0	0.84235	1.99636	0	0.94533	1.67949	1.65461	-0.219146	0.93038	0	-0.117732	0.588417	0.571812	-0.0890101	1.06396	0	0.0128602	0.723839	0.706295
FGF6_SDC4	0.171168	0.617324	-0.0473802	0.536991	0.232466	0.63944	-0.135325	0.225445	-0.484543	0.110693	-0.196372	0.221357	-0.133866	0.207626	-0.487524	0.0965666	-0.20477	0.205103	0.634488	1.23556	0.594137	1.1899	0.875735	1.28688	-0.0775729	0.267686	-0.40857	0.165716	-0.131165	0.271202	0.00481906	0.387356	-0.287941	0.291942	-0.0086415	0.396831
FGF7_FGFR4	0.101134	1.15427	0	0.195223	0.885247	0.856736	0.185839	1.19569	0	0.276712	0.962139	0.92714	0	0	0	0	0	0	0.147345	1.15614	0	0.237993	0.920027	0.885908	-0.397175	0.620293	0	-0.307836	0.331247	0.312328	-0.174876	0.855945	0	-0.0835419	0.579732	0.555592
FGF7_NRP1	0.995771	-0.2025	0.310175	0.116456	0.157949	0.343087	0.935435	-0.130961	0.315973	0.151714	0.219643	0.385049	1.28061	-0.110116	0.497687	0.277355	0.354934	0.552068	0.907576	-0.148643	0.293959	0.129413	0.187428	0.353721	0.580399	-0.413735	0.00787521	-0.176104	-0.261794	-0.0733618	0.750824	-0.32234	0.133237	-0.0525166	-0.0784882	0.106714
FGF9_FGFR1	1.31517	1.67672	1.84942	1.38641	1.76416	1.29468	0.403293	0.66716	0.633268	0.320016	0.580538	0.501423	0.403336	0.672002	0.623822	0.309424	0.571783	0.513191	-0.0765281	0.0138418	-0.0709911	-0.174493	-0.0885296	-0.00234809	0.622166	0.91515	0.888112	0.545743	0.831231	0.72093	0.287549	0.518525	0.504267	0.218435	0.454034	0.36512
FGF9_FGFR2	1.59504	1.79338	1.76598	1.83068	1.00137	1.4548	0.793951	0.740214	0.650592	0.736155	0.309901	0.377788	0.820339	0.74441	0.647847	0.737264	0.315792	0.368714	0.11327	0.0387305	-0.0255179	0.0259628	-0.047807	-0.15085	1.04571	0.99502	0.902028	0.992015	0.495277	0.608722	0.607528	0.586474	0.512246	0.586825	0.20854	0.269046
FGF9_FGFR3	0.968361	1.74432	1.66064	2.45836	1.79234	1.59036	0.323225	0.595138	0.419726	1.24986	0.583896	0.63426	0.332311	0.588775	0.40427	1.25315	0.573796	0.641545	-0.0312027	-0.0671149	-0.208552	0.309392	-0.0967673	0.0124427	0.505118	0.844893	0.66588	1.53059	0.83601	0.877156	0.218843	0.464982	0.31035	1.07217	0.458664	0.485979
FGF9_FGFR4	2.25829	3.29958	0	2.35628	3.15011	3.08636	0.81408	1.91248	0	0.913216	1.64471	1.61128	0	0	0	0	0	0	-0.0402572	0.837578	0	0.0385189	0.657517	0.618699	1.08172	2.19992	0	1.1826	1.92263	1.88991	0.695666	1.74757	0	0.791289	1.51646	1.47668
FGL1_LAG3	5.13906	0	4.87545	5.07514	5.25312	4.58142	3.46503	0	1.56189	2.53151	4.12802	1.16964	0.378663	0	-1.52448	-0.554854	1.04165	-1.91673	3.41442	0	1.51128	2.4809	4.07741	1.11902	2.36882	0	0.465678	1.4353	3.03181	0.0734218	4.22206	0	3.51572	4.48534	4.46536	3.12347
FIGF_FLT1	-0.961949	-1.12315	-0.0841588	-0.634939	-2.24329	-1.44055	-1.34535	-1.50655	-0.467559	-1.01834	-2.62669	-1.82395	-1.05195	-1.21315	-0.174164	-0.724944	-2.3333	-1.53056	-0.0547278	-0.215927	0.823062	0.272282	-1.33607	-0.533331	-2.11371	-2.27491	-1.23592	-1.7867	-3.39505	-2.59232	-1.46769	-1.62889	-0.589903	-1.14068	-2.74903	-1.9463
FIGF_ITGA1	-1.03608	-1.66852	-1.222	0.492603	-2.36166	-1.19216	-1.41948	-2.05192	-1.6054	0.109203	-2.74506	-1.57556	-1.12609	-1.75852	-1.312	0.402598	-2.45167	-1.28217	-0.12886	-0.761297	-0.314779	1.39982	-1.45444	-0.284943	-2.18785	-2.82028	-2.37376	-0.659161	-3.51342	-2.34393	-1.54183	-2.17426	-1.72774	-0.0131415	-2.8674	-1.69791
FIGF_ITGA2	-0.812072	-0.758507	-0.630996	-0.873765	-2.32577	-2.45905	-1.19547	-1.14191	-1.0144	-1.25717	-2.70917	-2.84245	-0.902077	-0.848512	-0.721	-0.96377	-2.41578	-2.54906	0.0951493	0.148714	0.276226	0.033456	-1.41855	-1.55183	-1.96384	-1.91027	-1.78276	-2.02553	-3.47754	-3.61082	-1.31782	-1.26425	-1.13674	-1.37951	-2.83152	-2.9648
FIGF_ITGA9	-0.370095	-1.24016	-0.522773	-0.110351	-1.92532	-1.91937	-0.753495	-1.62356	-0.906174	-0.493751	-2.30872	-2.30277	-0.4601	-1.33016	-0.612778	-0.200356	-2.01532	-2.00938	0.537127	-0.332935	0.384448	0.79687	-1.01809	-1.01215	-1.52186	-2.39192	-1.67454	-1.26212	-3.07708	-3.07113	-0.875839	-1.7459	-1.02852	-0.616096	-2.43106	-2.42512
FIGF_ITGB1	-0.432566	-1.76579	-1.02783	-1.94226	-2.06077	-1.18205	-0.815966	-2.14919	-1.41123	-2.32566	-2.44417	-1.56545	-0.52257	-1.85579	-1.11784	-2.03227	-2.15078	-1.27206	0.474656	-0.858568	-0.12061	-1.03504	-1.15355	-0.274833	-1.58433	-2.91755	-2.1796	-3.09402	-3.21254	-2.33382	-0.93831	-2.27153	-1.53358	-2.44801	-2.56652	-1.6878
FIGF_NRP2	-3.61832	-2.26618	-1.43065	-3.80832	-3.40314	-1.63409	-3.73086	-2.64958	-1.81405	-4.19172	-3.78654	-2.01749	-3.70832	-2.35618	-1.52066	-3.89833	-3.49315	-1.72409	-2.7111	-1.35895	-0.523432	-2.9011	-2.49592	-0.726864	-4.77008	-3.41794	-2.58242	-4.96009	-4.55491	-2.78585	-4.12078	-2.77192	-1.9364	-4.31407	-3.90889	-2.13983
FN1_C5AR1	0.20691	0.167729	0.253595	0.299229	0.114731	0.305108	-0.106937	-0.102987	-0.00876288	-0.0406496	-0.199652	-0.0712723	0.296282	0.251194	0.378235	0.415448	0.177483	0.410965	0.0175968	-0.00434528	0.135778	0.127743	-0.106841	0.104567	0.0362247	0.0138314	0.138243	0.138368	-0.0790037	0.120229	-0.0740907	-0.0851117	0.0547033	0.0286546	-0.197957	-0.00229648
FN1_CD44	0.090522	0.0217351	0.0731892	0.167707	-0.184899	0.134305	-0.0268536	-0.114563	-0.102945	-0.143534	-0.330282	-0.141763	0.158022	0.05512	0.128818	0.24511	-0.208165	0.205582	0.0213121	-0.113538	-0.0673725	-0.0345118	-0.410975	-0.0558555	0.026675	-0.0900232	-0.047426	-0.0118597	-0.363008	-0.0329597	-0.0171901	-0.155251	-0.121574	-0.125172	-0.455744	-0.137566
FN1_COL13A1	0.147279	0.0486477	0.110014	-0.00373905	-0.0616236	0.238851	-0.183954	-0.186833	-0.236561	-0.268386	-0.3607	-0.130082	0.216818	0.0955932	0.169991	0.0313289	-0.0344763	0.32677	-0.0745283	-0.147053	-0.130583	-0.232818	-0.319713	0.0210612	-0.0483173	-0.118059	-0.100625	-0.197728	-0.280371	0.042451	-0.169832	-0.217558	-0.229387	-0.311138	-0.407084	-0.0834585
FN1_IL17RC	0.174092	0.207387	0.19437	0.869502	0.208889	0.35227	-0.0286269	-0.0667701	-0.0905933	0.318525	-0.106598	0.0410066	0.274705	0.305834	0.285154	1.1181	0.298594	0.509503	0.0695746	0.051296	0.0227144	0.751082	0.0191069	0.242094	0.0749958	0.0642941	0.0391998	0.725076	0.0377017	0.236581	0.00544603	-0.0310332	-0.061944	0.598005	-0.0729889	0.146713
FN1_ITGA3	0.147415	0.190817	0.3381	0.234174	0.296459	0.196516	-0.070883	-0.0446401	-0.0356921	-0.00252455	-0.082156	-0.0824775	0.231289	0.291581	0.456537	0.358095	0.398849	0.289394	0.0104703	0.0625126	0.152937	0.132704	0.0909835	0.0308671	0.0241118	0.0714308	0.164284	0.132977	0.107879	0.0462114	-0.0566762	-0.0101247	0.0460395	0.058056	-0.0162291	-0.052396
FN1_ITGA6	0.149805	-0.0173563	0.192614	0.18736	0.198948	0.347843	-0.00851167	-0.0758574	-0.031012	-0.0869749	-0.0826249	-0.00754837	0.247405	-0.0125044	0.297555	0.277624	0.292217	0.478313	0.07907	-0.105379	0.0777303	0.0213433	0.0322475	0.184814	0.0793111	-0.0854309	0.0838615	0.037313	0.047623	0.191282	0.0268545	-0.121976	0.00785714	-0.0606304	-0.051678	0.0813419
FN1_ITGA8	0.196641	0.289314	0.136521	0.294616	0.0583722	0.25193	-0.084054	0.0256354	-0.129649	0.0301519	-0.172899	0.053716	0.289199	0.434756	0.209572	0.443101	0.108168	0.408115	0.0296039	0.194631	-0.045563	0.202886	-0.130861	0.217192	0.0451768	0.189499	-0.023934	0.196696	-0.103233	0.200037	-0.0540696	0.111518	-0.12479	0.119308	-0.200261	0.148785
FN1_ITGAV	0.367397	0.384898	0.343568	0.291138	-0.0128254	0.378061	0.0153805	0.0480353	0.107074	0.0711317	-0.707056	-0.0172944	0.202172	0.220751	0.252501	0.232416	-0.0666704	0.206739	0.281618	0.297084	0.259609	0.173021	-0.120174	0.296626	0.0920983	0.10551	0.120576	0.0698713	-0.204863	0.0953438	0.0656757	0.0774458	0.0853176	0.0140927	-0.25182	0.0709058
FN1_ITGB6	-0.0882206	0.0198114	0.0749251	0.327124	-0.0137198	-0.0318273	-0.346793	-0.368678	-0.243996	-0.0920132	-0.323546	-0.298302	-0.070293	0.0645423	0.128368	0.426426	0.0223488	-0.00245102	-0.336123	-0.257135	-0.160322	0.101233	-0.265979	-0.269325	-0.295321	-0.221192	-0.129135	0.120297	-0.229261	-0.232141	-0.41308	-0.365483	-0.252456	-0.0146433	-0.355918	-0.348184
FN1_ITGB7	-0.249267	0	-0.811283	0	-0.168655	0.178952	0	0	0	0	0	0	-0.259871	0	-0.932924	0	-0.142101	0.239637	0	0	5.138	0	0	0	-0.472428	0	-1.05467	0	-0.432721	-0.087534	-0.593858	0	-1.16528	0	-0.587322	-0.251744
FN1_ITGB8	0.0432454	0.227656	0.328442	0.13934	0.107387	0.0717464	-0.0509706	-0.0222274	0.010883	-0.0517865	-0.0217888	-0.0342486	0.083995	0.342935	0.468181	0.223986	0.183886	0.128721	-0.0368972	0.106979	0.195262	0.0240595	0.0377631	0.000739285	-0.0246981	0.111803	0.196408	0.0343357	0.0416127	0.0082998	-0.0666623	0.0296916	0.0998319	-0.0358701	-0.00475726	-0.0336961
FN1_MAG	-0.169895	-0.110699	-0.123829	-0.0660607	-0.0291495	-0.151838	-0.2358	-0.197605	-0.198061	-0.198846	-0.063209	-0.218321	-0.216079	-0.133264	-0.154354	-0.0637271	-0.0363166	-0.193044	-0.350476	-0.277557	-0.288572	-0.242538	-0.100355	-0.324731	-0.304266	-0.238111	-0.247956	-0.206521	-0.0820221	-0.280732	-0.36859	-0.302594	-0.309307	-0.282571	-0.108673	-0.342907
FN1_NT5E	-0.00512958	0.103115	-0.205645	-0.209269	0.237295	0.07734	-0.141539	-0.132061	-0.559309	-0.378245	-0.18392	-0.0817853	0.017898	0.167409	-0.189372	-0.230503	0.315427	0.135312	-0.155117	-0.070187	-0.503012	-0.451626	-0.0134093	-0.0454906	-0.127233	-0.0476284	-0.45865	-0.402265	0.0125036	-0.0287684	-0.19653	-0.140995	-0.603993	-0.503918	-0.129104	-0.0949871
FN1_TNFRSF11B	1.20374	0.833128	0.478222	0.441654	-0.0694379	-0.0889281	0.542566	0.296248	0.0723061	-0.0795551	-0.455355	-0.273556	1.51431	1.07768	0.641986	0.53399	-0.0356123	-0.082652	1.11058	0.715453	0.328402	0.172719	-0.358478	-0.3036	1.06703	0.690402	0.325756	0.195507	-0.319123	-0.263429	0.931395	0.565357	0.211544	0.0369151	-0.466376	-0.359675
FSHB_RAMP2	-1.16025	-0.896361	-1.76272	-1.72766	-1.0379	-1.01905	0	0	0	0	0	0	0	0	0	0	0	0	-1.81264	-1.41601	-2.42023	-2.36394	-1.70861	-1.66072	0.117895	0.282626	-0.473838	-0.456875	0.257739	0.249352	0	0	0	0	0	0
FSHB_RAMP3	-0.39493	-0.594983	-0.732555	-0.803874	-1.89643	-0.87245	0	0	0	0	0	0	0	0	0	0	0	0	-1.05301	-1.18253	-1.39388	-1.43906	-2.49162	-1.5309	0.880041	0.627114	0.549273	0.457339	-0.650823	0.408159	0	0	0	0	0	0
FYN_THY1	0.290675	0.237088	0.16384	0.00113368	0.167408	0.00406242	0.370317	0.305275	0.202613	-0.00672506	0.209242	-0.00625577	0.788022	0.682592	0.497155	0.0450083	0.509207	0.0687486	0.370917	0.305757	0.192151	-0.018375	0.20077	-0.022562	0.415755	0.344938	0.23024	-0.00598824	0.237812	-0.00466981	0.329131	0.269876	0.187888	0.00292792	0.191901	0.00699267
GAD1_GRM4	0.333047	0.597044	-0.0508297	-0.152756	0.0371654	0.169759	0.810132	1.08285	0.379315	0.160134	0.487817	0.619894	0.964802	1.2301	0.527808	0.276585	0.640724	0.768295	-0.265704	-0.0466257	-0.471711	-0.324677	-0.452827	-0.328833	0.889073	1.15528	0.456336	0.22004	0.567032	0.695541	0.286193	0.456982	-0.00509565	-0.0687948	0.0610438	0.151994
GAL_ADRA2A	0.713978	2.39838	0	1.4391	2.6133	2.4755	-1.06137	0.533452	0	-0.337704	0.701667	0.564009	0	0	0	0	0	0	-0.502143	1.08561	0	0.196545	1.29001	1.15499	-0.069657	1.6032	0	0.662196	1.79698	1.65819	-0.360104	1.29687	0	0.369258	1.4857	1.34717
GAL_GALR3	2.8518	0	0	0	3.33553	2.07401	0	0	0	0	0	0	0	0	0	0	0	0	0	0	0	0	0	0	2.0333	0	0	0	2.49985	1.26025	1.72065	0	0	0	2.18121	0.951519
GAL_GRM7	1.72699	1.92959	1.73645	1.19258	1.30572	1.25424	0.11014	0.229998	0.0610226	-0.0976349	-0.217713	-0.00490272	0	0	0	0	0	0	0.512255	0.66801	0.504717	0.191305	0.182475	0.254595	1.01536	1.193	1.00175	0.585116	0.610441	0.666564	0.737706	0.904186	0.717848	0.357146	0.349829	0.441202
GALP_GALR1	0.192724	0.821512	-0.0738986	-0.941889	-0.548736	-0.172101	-0.4795	0.161425	-0.758933	-1.65953	-1.25646	-0.769079	0.0808138	0.718308	-0.192066	-1.08386	-0.676867	-0.277728	1.16912	1.82513	0.897124	-0.0488432	0.421714	0.598818	-0.404897	0.229262	-0.680848	-1.56248	-1.1736	-0.679399	-0.429272	0.204264	-0.705156	-1.58501	-1.19802	-0.698317
GALP_GALR3	1.18251	0	0	0	1.63445	0.429064	0	0	0	0	0	0	0	0	0	0	0	0	0	0	0	0	0	0	0.564779	0	0	0	1.00845	-0.198226	0.538939	0	0	0	0.982228	-0.223924
GAS6_AXL	0.220312	0.0728002	0.153197	0.577917	0.109122	0.199683	0.064955	-0.0305199	0.0360031	0.272124	-0.126498	0.0207182	0.191085	0.0577364	0.130764	0.530335	0.0841912	0.171631	0.0194428	-0.0765648	0.000439015	0.178218	-0.239198	-0.0453768	0.36888	0.165543	0.272844	0.792302	0.254142	0.347483	0.399139	0.174541	0.300225	0.808403	0.241626	0.362708
GAS6_MERTK	0.486416	0.12537	0.442128	0.574428	0.179876	0.323772	0.120463	-0.277092	0.0249269	0.26731	-0.136966	0.0284165	0.439753	0.0849135	0.392926	0.523828	0.14571	0.28305	0.185733	-0.247027	0.107632	0.221125	-0.207395	0.00424593	0.472387	0.227804	0.425444	0.733726	0.342803	0.454943	0.480211	0.239957	0.435495	0.750466	0.343821	0.470001
GAS6_TYRO3	0.177808	0.659871	0.668896	0.857075	0.153346	0.378953	0.0315709	0.375611	0.371361	0.546952	0.0189441	0.188955	0.152279	0.600632	0.612063	0.780419	0.130203	0.335862	-0.0176504	0.324994	0.306464	0.526044	-0.0280935	0.157095	0.312969	0.913095	0.913034	1.17148	0.278757	0.577921	0.335697	0.970344	0.956407	1.27223	0.299556	0.636566
GDF10_ACVR1B	0.102722	0.0770575	0.236996	0.0273856	-0.0644348	0.0110319	0.213359	0.182628	0.387779	0.113669	0.00323136	0.0947538	1.00155	0.948026	1.17665	0.837951	0.789713	0.859989	0.0825663	0.0583534	0.227171	0.00847592	-0.095775	-0.0132164	1.78561	1.71972	1.96123	1.58656	1.57271	1.63152	0.882538	0.815148	1.03383	0.691356	0.694994	0.740345
GDF11_ACVR1B	0.17355	0.139854	0.279489	0.0850536	0.037802	0.0887085	-0.0411713	-0.0492258	0.0712994	-0.0694487	-0.183013	-0.103904	0.289716	0.245531	0.4087	0.171927	0.138604	0.187702	-0.158454	-0.154085	-0.0364417	-0.158291	-0.310438	-0.213817	0.375033	0.32377	0.496465	0.238617	0.220819	0.264717	0.115174	0.0883621	0.225432	0.042349	-0.02515	0.0349444
GDF11_ACVR2B	-0.014225	-0.111674	-0.05938	-0.166653	-0.0866119	-0.125854	-0.233353	-0.32926	-0.295416	-0.371629	-0.302451	-0.33822	0.0797016	-0.0301304	0.0358282	-0.0979816	-0.0028003	-0.0484269	-0.3625	-0.462433	-0.434639	-0.501864	-0.433596	-0.469714	0.159817	0.0464315	0.11901	-0.0270605	0.0740723	0.0261451	-0.0777503	-0.176727	-0.128353	-0.229542	-0.150701	-0.18982
GDF5_ACVR1	-0.274767	-0.559416	-0.461486	-0.33984	-0.472877	-0.376496	0.167828	-0.190602	-0.0107168	0.115781	0.0105893	0.0669674	-0.147049	-0.462052	-0.335143	-0.209598	-0.336761	-0.250591	0.375011	-0.0856345	0.170249	0.317773	0.205281	0.258427	-0.397969	-0.683644	-0.591803	-0.467049	-0.607648	-0.503046	0.0923895	-0.28657	-0.101051	0.0335648	-0.0843597	-0.0160493
GDF5_ACVR2B	-0.382677	-0.510852	-0.454887	-0.577419	-0.476431	-0.526572	0.103737	-0.0191211	0.0548102	-0.0966	0.0113576	-0.0400226	-0.24417	-0.372867	-0.310623	-0.444009	-0.339066	-0.390449	0.311031	0.174382	0.262256	0.0823756	0.20748	0.148979	-0.5155	-0.647605	-0.59245	-0.714798	-0.611824	-0.66315	0.0137362	-0.11739	-0.0428354	-0.198012	-0.0843628	-0.138672
GDF5_BMPR1A+ACVR2A	-0.756253	-1.99952	-1.83793	-1.29349	-2.3217	-1.54534	0.378319	-0.86495	-0.703363	-0.158916	-1.18712	-0.41077	-0.470437	-1.71371	-1.55212	-1.00767	-2.03588	-1.25953	1.36572	0.122448	0.284035	0.828482	-0.199726	0.576628	-1.58608	-2.82935	-2.66776	-2.12331	-3.15152	-2.37517	0.207526	-1.03574	-0.874156	-0.329708	-1.35792	-0.581563
GDF5_BMPR1A+ACVR2B	-0.9422	-1.75979	-1.61576	-1.29349	-2.03293	-1.53149	0.192371	-0.625214	-0.481193	-0.158916	-0.898361	-0.396919	-0.656385	-1.47397	-1.32995	-1.00767	-1.74712	-1.24568	1.17977	0.362184	0.506205	0.828482	0.0890369	0.590479	-1.77203	-2.58961	-2.44559	-2.12331	-2.86276	-2.36132	0.0215788	-0.796007	-0.651986	-0.329708	-1.06915	-0.567712
GDF5_BMPR1A+BMPR2	-0.93601	-1.79797	-1.79325	-1.14727	-2.29118	-1.52003	0.198562	-0.6634	-0.658675	-0.012697	-1.15661	-0.385456	-0.650194	-1.51216	-1.50743	-0.861453	-2.00537	-1.23421	1.18596	0.323998	0.328723	0.974701	-0.169211	0.601942	-1.76584	-2.6278	-2.62307	-1.9771	-3.12101	-2.34985	0.0277693	-0.834192	-0.829468	-0.18349	-1.3274	-0.556248
GDF5_BMPR1B+ACVR2A	-0.756253	-1.65413	-1.38956	-0.861219	-2.33734	-1.99534	0.378319	-0.519554	-0.254985	0.273353	-1.20277	-0.860771	-0.470437	-1.36831	-1.10374	-0.575403	-2.05153	-1.70953	1.36572	0.467844	0.732413	1.26075	-0.215373	0.126627	-1.58608	-2.48395	-2.21938	-1.69105	-3.16717	-2.82517	0.207526	-0.690347	-0.425778	0.10256	-1.37356	-1.03156
GDF5_BMPR1B+ACVR2B	-0.9422	-1.41439	-1.16739	-0.861219	-2.04858	-1.98149	0.192371	-0.279818	-0.0328147	0.273353	-0.914009	-0.846921	-0.656385	-1.12857	-0.881571	-0.575403	-1.76276	-1.69568	1.17977	0.70758	0.954583	1.26075	0.0733895	0.140477	-1.77203	-2.24422	-1.99721	-1.69105	-2.87841	-2.81132	0.0215788	-0.450611	-0.203607	0.10256	-1.0848	-1.01771
GDF5_BMPR1B+BMPR2	-0.93601	-1.45258	-1.34487	-0.715	-2.30683	-1.97003	0.198562	-0.318004	-0.210297	0.419572	-1.17226	-0.835457	-0.650194	-1.16676	-1.05905	-0.429184	-2.02101	-1.68421	1.18596	0.669394	0.777102	1.40697	-0.184859	0.151941	-1.76584	-2.2824	-2.17469	-1.54483	-3.13665	-2.79986	0.0277693	-0.488797	-0.381089	0.248779	-1.34305	-1.00625
GDF6_BMPR1B	0.146051	0.109526	0.126867	0.224727	-0.258396	-0.614988	0.0992197	0.0672986	0.0840126	0.177036	-0.287417	-0.620799	0	0	0	0	0	0	1.028	1.28004	1.3619	1.40265	0.998723	0.615399	0.637074	0.681161	0.714908	0.800585	0.329197	-0.0439152	0.0635729	0.0703331	0.0912516	0.152789	-0.201058	-0.427633
GDF7_ACVR2A	0.606518	0.0200248	0.250678	0.166566	0.0847574	0.275726	1.04583	0.452123	0.680308	0.562942	0.535909	0.673576	0	0	0	0	0	0	1.35556	0.773196	0.987425	0.82705	0.882471	0.933663	1.92142	1.27058	1.52311	1.37993	1.37206	1.50673	0	0	0	0	0	0
GDF7_BMPR1A	0.445678	0.175673	0.0972192	0.0936576	0.148943	0.232312	0.785792	0.584028	0.495987	0.496407	0.559736	0.61397	0	0	0	0	0	0	0.960682	0.863918	0.767298	0.77319	0.844402	0.854828	1.6232	1.40863	1.3039	1.30628	1.38205	1.43328	0	0	0	0	0	0
GDF7_BMPR1A+ACVR2A	-2.95457	-4.19784	-4.03626	-3.49181	-4.52002	-3.74366	-1.4844	-2.72767	-2.56608	-2.02163	-3.04984	-2.27349	0	0	0	0	0	0	0.268835	-0.974434	-0.812848	-0.2684	-1.29661	-0.520254	-0.773259	-2.01653	-1.85494	-1.31049	-2.3387	-1.56235	0	0	0	0	0	0
GDF7_BMPR1A+ACVR2B	-3.14052	-3.95811	-3.81409	-3.49181	-4.23125	-3.72981	-1.67035	-2.48793	-2.34391	-2.02163	-2.76108	-2.25964	0	0	0	0	0	0	0.0828871	-0.734698	-0.590677	-0.2684	-1.00785	-0.506404	-0.959207	-1.77679	-1.63277	-1.31049	-2.04994	-1.5485	0	0	0	0	0	0
GDF7_BMPR1A+BMPR2	-3.13433	-3.99629	-3.99157	-3.34559	-4.4895	-3.71835	-1.66416	-2.52612	-2.52139	-1.87541	-3.01933	-2.24817	0	0	0	0	0	0	0.0890775	-0.772884	-0.768159	-0.122181	-1.26609	-0.49494	-0.953017	-1.81498	-1.81025	-1.16428	-2.30819	-1.53703	0	0	0	0	0	0
GDF7_BMPR1B+ACVR2A	-2.95457	-3.85245	-3.58788	-3.05954	-4.53566	-4.19366	-1.4844	-2.38227	-2.1177	-1.58937	-3.06549	-2.72349	0	0	0	0	0	0	0.268835	-0.629038	-0.364469	0.163869	-1.31226	-0.970256	-0.773259	-1.67113	-1.40656	-0.878226	-2.35435	-2.01235	0	0	0	0	0	0
GDF7_BMPR1B+ACVR2B	-3.14052	-3.61271	-3.36571	-3.05954	-4.2469	-4.17981	-1.67035	-2.14254	-1.89553	-1.58937	-2.77673	-2.70964	0	0	0	0	0	0	0.0828871	-0.389302	-0.142299	0.163869	-1.02349	-0.956405	-0.959207	-1.4314	-1.18439	-0.878226	-2.06559	-1.9985	0	0	0	0	0	0
GDF7_BMPR1B+BMPR2	-3.13433	-3.6509	-3.54319	-2.91332	-4.50515	-4.16835	-1.66416	-2.18072	-2.07301	-1.44315	-3.03497	-2.69818	0	0	0	0	0	0	0.0890775	-0.427488	-0.319781	0.310087	-1.28174	-0.944941	-0.953017	-1.46958	-1.36187	-0.732007	-2.32384	-1.98704	0	0	0	0	0	0
GDF7_BMPR2	0.353929	0.203853	0.224068	0.235573	0.130026	0.26821	0.695769	0.52964	0.585036	0.569695	0.528929	0.614459	0	0	0	0	0	0	0.879	0.705962	0.800382	0.752703	0.798504	0.809027	1.51702	1.30967	1.39176	1.36256	1.34191	1.42134	0	0	0	0	0	0
GDNF_EDNRB	-0.345604	-0.23524	-0.642137	-0.0515134	-0.2309	0.170299	0	0	0	0	0	0	-0.0546343	0.121992	-0.264115	0.33585	0.154855	0.537103	-1.14493	-1.27719	-1.79533	-1.22443	-1.4037	-0.877152	-0.278307	-0.211367	-0.609318	-0.0497396	-0.220259	0.150194	-0.428807	-0.441968	-0.87609	-0.330223	-0.49881	-0.0910434
GDNF_GFRA1+RET	3.55307	2.35309	2.11801	2.27479	1.33807	2.05659	0	0	0	0	0	0	4.55646	3.42723	3.19215	3.34893	2.41221	3.13073	1.66395	0.463962	0.228889	0.385668	-0.551058	0.167467	3.34751	2.14752	1.91245	2.06923	1.13251	1.85103	3.07146	1.87147	1.6364	1.79318	0.856451	1.57498
GDNF_GFRA2+RET	1.35679	1.755	2.08561	2.18454	1.08673	2.07566	0	0	0	0	0	0	2.43093	2.82914	3.15975	3.25868	2.16087	3.1498	-0.532332	-0.134126	0.196487	0.295415	-0.80239	0.186538	1.15123	1.54944	1.88005	1.97898	0.881173	1.8701	0.875177	1.27338	1.604	1.70292	0.605119	1.59405
GDNF_SLC44A5	0.769964	0.710038	0.70432	0.298707	0.580153	0.295899	0	0	0	0	0	0	1.15802	1.09884	1.0916	0.62086	0.961515	0.623519	-0.323041	-0.401595	-0.395513	-0.50209	-0.496671	-0.53142	0.686655	0.641025	0.631662	0.231154	0.515239	0.232208	0.417201	0.36787	0.361944	0.0562268	0.255097	0.050512
GHRH_ADCYAP1R1	-0.525903	-0.182807	0.125867	-0.214657	0.162614	-0.181651	-0.947992	-0.632264	-0.334455	-0.645906	-0.296377	-0.626301	0	0	0	0	0	0	-0.95237	-0.679885	-0.395569	-0.681024	-0.357767	-0.671097	-0.8394	-0.537889	-0.24383	-0.550076	-0.206224	-0.531778	0	0	0	0	0	0
GHRH_ADRB2	0.495635	-0.620067	-0.495602	-0.587287	-0.296367	-0.171034	0.0381423	-1.09187	-0.93936	-1.06562	-0.772616	-0.64586	0	0	0	0	0	0	-0.028635	-1.14445	-0.967199	-1.12501	-0.834419	-0.708459	0.125317	-0.994199	-0.836819	-0.969519	-0.678227	-0.552227	0	0	0	0	0	0
GHRH_GHRHR	-0.336456	-1.27805	-0.325839	-1.21074	-0.61238	-0.519985	-0.807846	-1.76024	-0.800634	-1.68977	-1.09301	-0.995681	0	0	0	0	0	0	-0.865981	-1.81226	-0.861202	-1.7376	-1.15367	-1.05398	-0.712953	-1.65957	-0.70603	-1.58794	-0.996904	-0.89975	0	0	0	0	0	0
GHRH_PTH1R	-0.190127	-0.219907	0.59447	-0.486251	-0.0694155	-0.22524	-0.626485	-0.614858	0.131637	-0.943399	-0.539067	-0.689238	0	0	0	0	0	0	-0.665986	-0.628979	0.0630532	-0.984921	-0.60058	-0.744661	-0.531493	-0.51793	0.219298	-0.844123	-0.446249	-0.594934	0	0	0	0	0	0
GHRH_RAMP2	-1.00309	-0.685633	-1.59697	-1.55017	-0.889869	-0.860017	-1.47973	-1.11719	-2.08211	-2.0309	-1.37114	-1.33147	0	0	0	0	0	0	-1.52903	-1.11586	-2.13235	-2.07076	-1.42875	-1.3766	-1.37923	-1.0034	-1.97978	-1.92479	-1.2734	-1.2303	0	0	0	0	0	0
GHRH_RAMP3	-0.259519	-0.433664	-0.588356	-0.648445	-1.6858	-0.724072	-0.724741	-0.873164	-1.06159	-1.11342	-2.16431	-1.19841	0	0	0	0	0	0	-0.78017	-0.900984	-1.1164	-1.15711	-2.18359	-1.25145	-0.630127	-0.771689	-0.964622	-1.01321	-2.04883	-1.1003	0	0	0	0	0	0
GHRH_TSHR	0.273618	-0.59896	0.046669	-0.123372	-0.518513	-0.293284	-0.14794	-1.05448	-0.368464	-0.563196	-0.956516	-0.725696	0	0	0	0	0	0	-0.203174	-1.08896	-0.41105	-0.60782	-0.977101	-0.756839	-0.0643503	-0.952201	-0.280367	-0.469813	-0.851883	-0.627633	0	0	0	0	0	0
GHRL_GHRHR	0.0779058	-0.770303	0.0935636	-0.692742	-0.165344	-0.0821169	0.0384527	-0.825239	0.0526814	-0.748334	-0.211301	-0.125814	0.130038	-0.687945	0.148352	-0.609349	-0.100621	-0.0218095	-0.0727521	-0.95344	-0.0616644	-0.875274	-0.332411	-0.242622	0.235604	-0.658951	0.254216	-0.593709	-0.014091	0.0671486	0.194648	-0.688531	0.212911	-0.620629	-0.0528096	0.0284896
GIP_GPR84	0.373467	0	0.363348	-0.792874	0.580778	0.743537	0	0	0	0	0	0	0.677526	0	0.649344	-0.496168	0.890778	1.05166	0.833139	0	0.789494	-0.338862	1.04925	1.20841	0.278569	0	0.277018	-0.888362	0.484155	0.64789	0.659919	0	0.622298	-0.505454	0.872784	1.03258
GIP_RAMP2	-1.02873	-0.641561	-1.62151	-1.5539	-0.93125	-0.880147	-0.29016	-0.0919579	-0.869034	-0.836588	-0.163266	-0.159526	-0.752318	-0.449174	-1.33895	-1.28796	-0.641	-0.611949	-0.599317	-0.325795	-1.18151	-1.13324	-0.48507	-0.462299	-1.12126	-0.715699	-1.71653	-1.64692	-1.02579	-0.970663	-0.752247	-0.427971	-1.33694	-1.27706	-0.647303	-0.610568
GIP_RAMP3	-0.304965	-0.440449	-0.627472	-0.669921	-1.64886	-0.758836	0.436829	0.195396	0.122305	0.0390002	-0.990877	-0.0126623	-0.0261699	-0.209607	-0.345434	-0.406805	-1.41079	-0.478609	0.120462	-0.0799758	-0.194049	-0.26117	-1.25879	-0.326696	-0.394337	-0.519304	-0.719388	-0.758199	-1.73945	-0.850953	-0.0376996	-0.209274	-0.352242	-0.40757	-1.3822	-0.483192
GIP_VIPR1	0.613721	0.144768	-0.238653	1.4183	0.0148528	0.216396	1.38288	0.879809	0.477908	2.19517	0.764767	0.967698	0.906394	0.421482	0.0288346	1.71694	0.297875	0.500451	1.04805	0.559092	0.169093	1.84134	0.442168	0.641954	0.526372	0.0600832	-0.324348	1.33957	-0.0734825	0.129447	0.876411	0.397856	0.0164616	1.65618	0.279465	0.476983
GNAI2_ADCY1	0.0293852	0.175834	0.281046	0.231113	0.262635	-0.00631424	-0.0393797	0.0511797	0.113918	0.101409	0.100352	-0.0458492	-0.0546272	0.0602897	0.13698	0.129328	0.119596	-0.0630239	-0.0793158	0.0574576	0.144767	0.148907	0.123599	-0.0876018	-0.0813468	0.0430653	0.122529	0.128132	0.10286	-0.0858077	-0.0177394	0.113342	0.204376	0.176933	0.186318	-0.0388978
GNAI2_ADCY7	-0.0477899	0.142266	-0.00575652	0.022663	0.0609094	-0.0577317	-0.159752	-0.0142765	-0.0492907	-0.091032	-0.0932559	-0.164027	-0.196796	-0.0250865	-0.0674676	-0.116898	-0.117163	-0.202339	-0.245601	-0.0524597	-0.0934673	-0.155551	-0.156556	-0.252029	-0.249135	-0.0659634	-0.0918545	-0.16098	-0.16779	-0.254574	-0.129547	0.052326	-0.0411036	-0.0538675	-0.0348312	-0.137327
GNAI2_ADORA1	0.067782	0.357474	0.241751	0.38262	0.0506119	0.0920196	-0.0181649	0.153625	0.0727696	0.181834	-0.024193	0.000845757	-0.0276549	0.178125	0.0813759	0.221003	-0.0351649	-0.00321531	-0.0474663	0.182036	0.0725691	0.242766	-0.0556417	-0.0174579	-0.0528863	0.156086	0.0538143	0.213041	-0.0594432	-0.0248556	0.0149116	0.262881	0.156096	0.297645	0.00278506	0.0395482
GNAI2_C5AR1	0.159655	0.125129	0.234236	0.261874	0.0527489	0.256816	-0.000731764	-0.0147022	0.0788545	0.0778401	-0.0946976	0.0628761	-0.0090086	-0.0249977	0.0921248	0.0847271	-0.119218	0.064135	-0.034254	-0.0504067	0.0901918	0.0722946	-0.158731	0.0448981	-0.0486712	-0.0619338	0.0716969	0.0522694	-0.168953	0.0247659	0.0691559	0.0438863	0.158123	0.167708	-0.0399948	0.154745
GNAI2_CAV1	0.231721	-0.107877	-0.256953	0.39066	-0.113944	-0.179637	0.0313674	-0.11939	-0.375427	0.160697	-0.189693	-0.255391	0.0256008	-0.157846	-0.432863	0.17375	-0.235622	-0.310374	-0.000988251	-0.20381	-0.498614	0.161868	-0.291003	-0.373576	-0.0208391	-0.193287	-0.501124	0.135542	-0.288045	-0.369477	0.122856	-0.1381	-0.352758	0.277142	-0.182221	-0.252904
GNAI2_CHRM1	1.54496	1.78391	1.66025	1.73752	1.40512	0.700538	1.10669	1.3031	1.20712	1.20726	0.989668	0.40535	1.23517	1.45727	1.34324	1.40319	1.10506	0.469438	1.30949	1.55202	1.42266	1.54443	1.16947	0.502401	1.24047	1.47359	1.35087	1.4483	1.10523	0.458868	1.39028	1.62191	1.50238	1.57268	1.2547	0.5817
GNAI2_CNR1	0.499541	1.42359	1.1948	0.223017	1.19985	0.210602	0.25193	0.997377	0.800846	0.0823841	0.814495	0.0433166	0.286454	1.12164	0.911053	0.0999542	0.91498	0.0442817	0.294457	1.19459	0.975935	0.105016	0.969481	0.0276273	0.262107	1.12714	0.913847	0.086709	0.910795	0.0106715	0.388561	1.27247	1.05193	0.157012	1.05622	0.121636
GNAI2_CXCR2	-0.267802	0	0.0368545	-0.110576	0.0860474	-0.133672	0	0	0	0	0	0	-0.501622	0	-0.161815	-0.334084	-0.150683	-0.35832	-0.557425	0	-0.205343	-0.385887	-0.192851	-0.410983	-0.572827	0	-0.218588	-0.400722	-0.212851	-0.425752	-0.390823	0	-0.0690664	-0.228632	-0.0378773	-0.252294
GNAI2_DRD2	0.32167	-0.0466576	-0.0830727	-0.15694	-0.206141	0.148645	0.0957145	-0.185912	-0.224956	-0.253259	-0.331806	-0.0342301	0.0958923	-0.222742	-0.265328	-0.304403	-0.384375	-0.0490244	0.0721936	-0.272546	-0.31818	-0.364782	-0.446493	-0.0823182	0.0482638	-0.28011	-0.325786	-0.3643	-0.450524	-0.0986593	0.203516	-0.141864	-0.18142	-0.238469	-0.302922	0.0436041
GNAI2_EDNRA	-0.123907	-0.0681287	-0.100919	0.232668	-0.0535272	0.00458894	-0.184545	-0.0987886	-0.194501	0.0593861	-0.153984	-0.106251	-0.231589	-0.130877	-0.238732	0.0635065	-0.191465	-0.135003	-0.287543	-0.171092	-0.293161	0.0494495	-0.240168	-0.176207	-0.282207	-0.164484	-0.293069	0.0311818	-0.241986	-0.180784	-0.185044	-0.104849	-0.177325	0.142397	-0.129719	-0.0720785
GNAI2_EDNRB	-0.178309	-0.240348	-0.617771	-0.216614	-0.344289	-0.0349536	-0.151017	-0.24727	-0.615558	-0.303797	-0.408339	-0.0996936	-0.200494	-0.312338	-0.723001	-0.362089	-0.481597	-0.130073	-0.25657	-0.383685	-0.827619	-0.428157	-0.559361	-0.170317	-0.238379	-0.367593	-0.806068	-0.425522	-0.551653	-0.168459	-0.194125	-0.28377	-0.680283	-0.297422	-0.421584	-0.0887453
GNAI2_F2R	0.203503	-0.52467	-0.387191	-0.109715	-0.0556659	0.179886	0.0178671	-0.584589	-0.469638	-0.228026	-0.221477	-0.0197093	0.0113107	-0.671573	-0.542883	-0.272629	-0.2575	-0.0328831	-0.0146192	-0.759405	-0.620435	-0.328155	-0.307816	-0.066095	-0.0324758	-0.750168	-0.615873	-0.331744	-0.319459	-0.0849023	0.101408	-0.607236	-0.473613	-0.198694	-0.163371	0.0675888
GNAI2_FPR1	0.233339	0.172163	0.227652	0.474217	-0.0562238	0.246777	0.0449096	0.00533909	0.0868782	0.226824	-0.182573	0.0564019	0.0432642	-0.00211172	0.106139	0.248272	-0.220795	0.0568874	0.0217711	-0.0271419	0.113212	0.242419	-0.271232	0.0372741	0.00278914	-0.0424977	0.0943887	0.212713	-0.276726	0.0176999	0.132452	0.0788945	0.162546	0.356586	-0.145794	0.146054
GNAI2_LPAR3	0.873541	0.51412	0.115685	1.0178	-0.0328527	0.17678	0.541225	0.250632	-0.0540265	0.685171	-0.187914	-0.00753034	0.620732	0.257932	-0.071726	0.741342	-0.222704	-0.018331	0.66366	0.236453	-0.106622	0.756605	-0.271518	-0.0481059	0.61356	0.206867	-0.120804	0.71218	-0.281648	-0.0651733	0.744636	0.381797	0.0155627	0.877119	-0.134723	0.0731155
GNAI2_OPRD1	0.483138	0.222316	0.266961	0.723742	0.0830198	0.0625073	0.240322	0.0439438	0.0754723	0.41851	-0.053422	-0.0713828	0.274549	0.0435272	0.0801334	0.502829	-0.0715371	-0.09282	0.283048	0.0242926	0.0645551	0.559736	-0.104339	-0.128597	0.251202	0.00630642	0.044112	0.509173	-0.114049	-0.137433	0.374358	0.12706	0.167898	0.610605	-0.000781419	-0.0218135
GNAI2_OPRM1	0.198503	-0.0852921	0.0160786	0.0232802	0.012949	0.0885759	0.0463744	-0.157233	-0.0339131	-0.0416703	-0.0688386	-0.0253402	0.0502149	-0.19832	-0.0474598	-0.0575569	-0.0914422	-0.037391	0.038255	-0.249187	-0.0687498	-0.0826459	-0.124848	-0.0623605	0.0223791	-0.246398	-0.0691186	-0.0840783	-0.126757	-0.0704116	0.118798	-0.148913	-0.0199775	-0.0221895	-0.0453049	0.0196218
GNAI2_P2RY12	0.260758	-0.131426	-0.0209359	0.211415	-0.274029	0.0932835	0.0849408	-0.205733	-0.0367066	0.03282	-0.319398	-0.0282356	0.0956865	-0.254256	-0.0509421	0.0299415	-0.387809	-0.0411068	0.088341	-0.311889	-0.070267	0.00824496	-0.461912	-0.0675552	0.0683861	-0.308364	-0.066753	-0.00933411	-0.451524	-0.0763522	0.172813	-0.200404	-0.0387325	0.114736	-0.339248	0.0199566
GNAI2_PTPRU	0.296533	0.489927	0.362354	0.0752701	0.000301304	0.192903	0.100307	0.249427	0.145583	-0.0216205	-0.11122	0.0480592	0.110213	0.293129	0.161021	-0.0323506	-0.140779	0.0533893	0.09943	0.312995	0.153304	-0.0544705	-0.182773	0.0438807	0.0774567	0.278959	0.128013	-0.0608256	-0.187317	0.0284347	0.197909	0.387326	0.256508	0.0159228	-0.0771548	0.117764
GNAI2_S1PR3	-0.195044	0.0482151	-0.12473	0.576032	-0.0302668	0.0349289	-0.26148	-0.0330235	-0.273449	0.307093	-0.212359	-0.146712	-0.318846	-0.0465852	-0.316674	0.329163	-0.24495	-0.17421	-0.38392	-0.0704413	-0.372071	0.320769	-0.293296	-0.218389	-0.378096	-0.0743217	-0.380485	0.288588	-0.307696	-0.233155	-0.264894	-0.0045356	-0.227879	0.448434	-0.144028	-0.0760387
GNAI2_TBXA2R	0.0169626	-0.120071	-0.0136824	0.0335185	-0.15302	0.0876823	-0.129599	-0.184405	-0.152231	-0.111548	-0.255101	-0.0641165	-0.158939	-0.230961	-0.185243	-0.138623	-0.30543	-0.0837642	-0.202677	-0.286579	-0.231753	-0.180277	-0.365261	-0.119127	-0.212157	-0.281855	-0.239641	-0.18983	-0.365759	-0.130625	-0.0778961	-0.182841	-0.106527	-0.059403	-0.236989	-0.00462713
GNAS_ADCY1	-0.00214091	0.0884702	0.156362	0.122656	0.144516	-0.0183309	-0.0315084	0.0379641	0.0871781	0.0753814	0.0766986	-0.0354599	-0.030136	0.0475784	0.102801	0.0879145	0.0913298	-0.036209	-0.03821	0.0197973	0.0596751	0.0556802	0.0503055	-0.0379188	-0.0253021	0.0772008	0.149697	0.127404	0.135195	-0.0380592	-0.0313089	0.0475445	0.103392	0.0888985	0.0917173	-0.0373143
GNAS_ADCY7	-0.0787069	0.0607098	-0.0193533	-0.0219293	-0.0035859	-0.0846264	-0.134723	-0.0146979	-0.0382874	-0.0762391	-0.0819452	-0.137709	-0.134902	-0.00530983	-0.0389906	-0.0737426	-0.0754488	-0.138607	-0.146053	-0.03908	-0.0411311	-0.089461	-0.104826	-0.1477	-0.134021	0.0217621	-0.0406426	-0.0655453	-0.0566787	-0.139734	-0.137992	-0.00686882	-0.0401792	-0.0759949	-0.0779974	-0.141729
GNAS_ADORA1	0.020717	0.213336	0.131967	0.223412	0.0114588	0.0366724	-0.0154176	0.121356	0.0559508	0.140566	-0.0198039	-0.000702582	-0.0118498	0.141576	0.069872	0.161838	-0.0172676	0.00416665	-0.0253994	0.0839631	0.0278719	0.105157	-0.0278858	-0.0120374	-0.000379459	0.199585	0.110455	0.22512	-0.00889999	0.0196059	-0.0127806	0.142098	0.069564	0.163236	-0.018219	0.00353237
GNAS_GLP1R	0.139896	0.195094	0.0720631	-0.200448	-0.300203	0.031009	0.0316457	0.0585074	-0.0455005	-0.276957	-0.381986	-0.0795873	0.0481202	0.0796944	-0.0305489	-0.277784	-0.384014	-0.0669971	-0.0084	0.00422822	-0.0878159	-0.293086	-0.398559	-0.117593	0.0921503	0.132537	0.00808392	-0.278037	-0.387001	-0.0339535	0.046527	0.0775633	-0.0331828	-0.282248	-0.38912	-0.0698452
GNAS_HTR6	0.0198351	0	-0.336271	-0.204282	-0.154341	0.138895	0	0	0	0	0	0	-0.0905786	0	-0.452152	-0.297955	-0.253328	0.0280139	-0.150459	0	-0.502076	-0.328391	-0.292048	-0.0402682	-0.0533333	0	-0.429057	-0.286528	-0.234722	0.075067	-0.0937715	0	-0.456921	-0.302409	-0.257476	0.0256367
GNAS_PTGIR	-0.0660749	0.123409	-0.0237201	0.0585175	-0.399823	-0.35482	-0.168845	0.0199528	-0.0933896	-0.0494078	-0.467422	-0.421082	-0.160504	0.0352252	-0.089016	-0.0362882	-0.475191	-0.428224	-0.200824	-0.0175672	-0.112108	-0.0868642	-0.474777	-0.42868	-0.138005	0.0764513	-0.0757902	-0.00155842	-0.492469	-0.44417	-0.164044	0.0335969	-0.0916387	-0.0388144	-0.481014	-0.433801
GNAS_VIPR1	0.507973	0.208242	0.0449282	0.766437	0.187079	0.27418	0.361077	0.117154	-0.016925	0.584062	0.0891283	0.165579	0.400722	0.136987	-0.00970602	0.644709	0.107568	0.190091	0.291637	0.0803109	-0.0359488	0.48933	0.0511222	0.119831	0.508144	0.193917	0.0118613	0.814346	0.158945	0.25846	0.403327	0.137453	-0.0110735	0.65122	0.107199	0.1908
GNB3_GABBR2	1.00486	1.81774	1.54428	0.934582	1.61772	1.43123	0.402955	1.12282	0.905249	0.485584	0.932626	0.779752	0.936168	1.79033	1.54531	1.00826	1.57246	1.39552	0.243048	0.816881	0.624476	0.28758	0.662019	0.532717	1.17534	2.04529	1.78237	1.18124	1.82805	1.64164	0.16845	0.781861	0.594098	0.2716	0.613674	0.483426
GNB3_TGFBR1	1.49661	1.23688	0.924319	1.01907	1.21627	1.15672	0.759076	0.556741	0.48319	0.279626	0.455192	0.492692	1.37025	1.13393	1.0034	0.825052	1.02867	1.05628	0.541186	0.367825	0.285265	0.154884	0.298763	0.316251	1.65032	1.39747	1.17302	1.11549	1.32287	1.31564	0.45251	0.283357	0.271256	0.0218815	0.173697	0.230892
GNRH1_GNRHR	0.63006	-0.791866	-0.626827	-0.773735	-0.922791	-0.615804	0.765783	-0.608338	-0.451356	-0.591321	-0.735803	-0.440027	1.13646	-0.32956	-0.138121	-0.308482	-0.452234	-0.155061	1.0554	-0.418638	-0.227753	-0.397553	-0.543027	-0.241939	0.9401	-0.525201	-0.339328	-0.504683	-0.651099	-0.348293	0.918831	-0.542471	-0.358146	-0.522137	-0.668611	-0.365814
GNRH2_GNRHR	1.5979	0.0626324	0.27424	0.0862484	-0.0597379	0.244379	0	0	0	0	0	0	0	0	0	0	0	0	1.29116	-0.224366	-0.0203234	-0.201644	-0.347944	-0.0437665	1.72798	0.173315	0.388382	0.197381	0.0498081	0.357798	2.16392	0.607583	0.827825	0.632148	0.486891	0.790073
GPC3_CD81	-0.0566588	-0.0234032	-0.0458966	-0.0901257	-0.0960864	0.0502951	-0.0207453	0.00954026	-0.00643468	-0.0379865	-0.0475214	0.0715393	-0.0928268	-0.0600091	-0.0874845	-0.141836	-0.142893	0.0185479	-0.0856283	-0.0543459	-0.0803915	-0.132347	-0.133321	0.0202378	-0.144096	-0.117121	-0.150461	-0.218492	-0.208873	-0.0411463	-0.124167	-0.0960673	-0.126819	-0.189261	-0.183044	-0.0212114
GPC3_IGF1R	0.0562458	-0.0892813	-0.0744543	0.0264525	-0.0162506	-0.0366112	0.0788171	-0.0528941	-0.027975	0.052793	0.0147964	-0.00439509	0.0224863	-0.121764	-0.12113	-0.00825314	-0.051505	-0.0708293	0.0241838	-0.113179	-0.112489	-0.00508522	-0.046303	-0.0647524	-0.0414081	-0.16094	-0.189847	-0.0694019	-0.107267	-0.121621	-0.0201192	-0.144216	-0.163594	-0.0482745	-0.0868737	-0.102396
GPC3_LRP1	-0.138273	-0.0825686	-0.0234085	-0.0341086	-0.0566476	-0.057932	-0.0934409	-0.0383866	0.0132755	0.00765771	0.00291415	-0.0257558	-0.17485	-0.125603	-0.0642504	-0.0795421	-0.119545	-0.0894062	-0.163576	-0.116784	-0.0582104	-0.0726742	-0.110853	-0.0824963	-0.213948	-0.186059	-0.129054	-0.151375	-0.222891	-0.131828	-0.195932	-0.16238	-0.10534	-0.124991	-0.185427	-0.114883
GPC6_LRP1	-0.0654328	-0.045173	-0.0175265	-0.0239911	-0.0436206	-0.0294416	-0.0756258	-0.0544361	-0.0241518	-0.0318662	-0.0560481	-0.0357807	-0.0608644	-0.0126749	0.0293864	0.0272461	0.0339645	-0.0076166	-0.0679088	-0.0592926	-0.037464	-0.0462735	-0.0809276	-0.0384821	-0.132611	-0.107145	-0.0638973	-0.0780699	-0.124132	-0.0730967	-0.0273825	-0.00906652	0.0088817	0.00769425	0.00959036	-0.00545565
GPC6_LRP2	0.00281822	0.226665	0.0683066	0.0764333	-0.0246991	-0.0579739	-0.00821375	0.231369	0.0617112	0.0700266	-0.0312044	-0.0722908	0.118236	0.420315	0.20707	0.219802	0.00831032	0.0243931	-0.0558984	0.129805	-0.00202072	0.0031859	-0.0384729	-0.0988574	-0.0702395	0.237571	0.0187646	0.027755	-0.0698184	-0.148655	0.0536164	0.213032	0.100949	0.108616	0.00049169	0.00436757
GPI_AMFR	0.0704843	-0.0214198	-0.0334602	0.0161357	-0.0731785	-0.0459439	0.154582	0.0182809	0.0107054	0.0759148	-0.0653825	-0.0192203	0.254315	0.108369	0.116012	0.172713	0.012563	0.067702	0.0669402	-0.0212968	-0.0330977	0.0147078	-0.0707385	-0.0447888	0.0961378	-0.00682611	-0.0165142	0.0359078	-0.066702	-0.0345482	0.245468	0.126793	0.143462	0.180595	0.0474554	0.0940305
GREM1_KDR	0.800645	0.235192	0.818007	0	0.289614	0.424699	0.513224	0.0589827	0.536162	0	0.0523863	0.13819	0.541378	0.0760574	0.563631	0	0.0757948	0.166684	0	4.81856	0	0	4.85003	0	0.382712	0.00855754	0.398528	0	-0.00901245	0.0532736	0.462867	0.0342863	0.483958	0	0.0220908	0.0998133
HAS2_CD44	-0.795077	-1.27874	-1.26876	-1.47127	-1.8948	-1.45247	-0.447375	-0.821857	-0.714221	-0.656062	-1.28447	-0.688817	-0.269412	-0.614135	-0.524098	-0.488523	-1.07322	-0.516611	-0.0680682	-0.380076	-0.280761	-0.217351	-0.814148	-0.250251	-0.0108745	-0.306837	-0.208206	-0.140463	-0.731656	-0.173939	-0.0196575	-0.184498	-0.141779	-0.136193	-0.518246	-0.152355
HAS2_HMMR	-1.42056	-2.14053	-1.44669	-1.78812	-1.67124	-1.69162	-0.488377	-1.22727	-0.547006	-1.02231	-0.803012	-0.844907	-0.331913	-1.05255	-0.387588	-0.838113	-0.634087	-0.673204	-0.0508465	-0.768439	-0.109198	-0.567706	-0.356404	-0.397119	0.0268625	-0.68585	-0.0317154	-0.48737	-0.277047	-0.317672	-0.0198317	-0.617345	-0.0638291	-0.388699	-0.252725	-0.279612
HBEGF_CD44	0.033458	-0.204616	-0.121978	-0.0614977	-0.597408	-0.0924382	0.112498	-0.0401975	0.0335926	0.11877	-0.359055	0.0847266	0.157095	-0.0496645	0.0428074	0.135509	-0.414761	0.098694	-0.107476	-0.377008	-0.310674	-0.297303	-0.801432	-0.319185	-0.10414	-0.356486	-0.299835	-0.301851	-0.772168	-0.319844	-0.142559	-0.427141	-0.360862	-0.353477	-0.862833	-0.374507
HBEGF_CD82	-0.2235	-0.214371	-0.283573	-0.354588	0.0420898	-0.440483	-0.0609552	-0.0480512	-0.0916902	-0.146979	0.143383	-0.236515	-0.077834	-0.0596104	-0.108069	-0.168524	0.188655	-0.326207	-0.382352	-0.386176	-0.483252	-0.568639	-0.128031	-0.547455	-0.357117	-0.364803	-0.466024	-0.553633	-0.127275	-0.490701	-0.431157	-0.436517	-0.538793	-0.626913	-0.169311	-0.597541
HBEGF_CD9	-0.257548	-0.32593	-0.170725	-0.0812757	-0.241025	-0.388025	-0.0872867	-0.152669	-0.00848647	0.0918188	-0.0944892	-0.193735	-0.111724	-0.211675	-0.00931711	0.107565	-0.133481	-0.25766	-0.4154	-0.437902	-0.353225	-0.30495	-0.348142	-0.519449	-0.38726	-0.393147	-0.337601	-0.305246	-0.311211	-0.473838	-0.465172	-0.484026	-0.40383	-0.35961	-0.389814	-0.570327
HBEGF_ERBB2	-0.13143	-0.1332	-0.547785	-0.0219197	-0.420627	-0.24722	0.0150822	0.0302774	-0.315792	0.152095	-0.203633	-0.0518507	0.0204807	0.038074	-0.367143	0.173879	-0.23175	-0.0581638	-0.30212	-0.330651	-0.749551	-0.25669	-0.637806	-0.467899	-0.286713	-0.321215	-0.72109	-0.262537	-0.621588	-0.459952	-0.349714	-0.382477	-0.810082	-0.312071	-0.697354	-0.525068
HBEGF_ERBB4	-0.156864	0.181554	0.151904	0.239734	-0.26228	-0.203383	-0.109073	0.247319	0.241084	0.6792	-0.410493	-0.20771	0.036847	0.325053	0.293224	0.387175	-0.0842262	-0.00237032	-0.430569	0.00576962	-0.0147091	0.139948	-0.559223	-0.500118	-0.742586	-0.0607183	-0.0656648	-0.108113	-0.777682	-0.81684	-0.486205	-0.0355349	-0.0608784	-0.054505	-0.535006	-0.538099
HBEGF_PRLR	-0.0460845	-0.661602	0.130698	-0.828145	-0.00734919	0.112807	0.12414	-0.414327	0.282542	-0.55267	0.155406	0.252533	0.144368	-0.482862	0.324644	-0.662546	0.181425	0.297992	-0.272781	-0.858083	-0.104403	-0.999806	-0.232481	-0.110122	-0.275501	-0.82244	-0.117057	-0.944061	-0.23665	-0.120198	-0.327266	-0.920157	-0.157148	-1.06395	-0.28597	-0.160638
HCRT_HCRTR2	0.295652	0.00887999	0.309368	0.0154073	0.0281852	0.285621	0.778999	0.485041	0.798127	0.429308	0.490868	0.758502	0.490256	0.192086	0.505781	0.172557	0.206162	0.477261	0.959716	0.684436	0.983911	0.588332	0.679793	0.928116	0.537613	0.242527	0.554105	0.214853	0.254574	0.522508	0.908455	0.620359	0.929746	0.545486	0.621549	0.883279
HCRT_NPFFR2	0.187713	0.192307	0.241654	0.650051	-0.19186	0.476219	0.677114	0.686925	0.735112	1.1598	0.282095	0.98354	0.380293	0.386718	0.436953	0.86904	-0.0132586	0.681746	0.875012	0.889567	0.932999	1.32108	0.490346	1.17875	0.430704	0.438026	0.487431	0.913493	0.0386563	0.732001	0.812929	0.82475	0.871231	1.28458	0.420265	1.11979
HDC_HRH1	0.340484	0.282131	0.155628	-0.0993515	-0.283688	0.0278745	0.92704	0.910092	0.755192	0.448524	0.325283	0.634789	0.733963	0.683335	0.534376	0.229635	0.0723009	0.400247	0.79106	0.759867	0.609716	0.309235	0.169264	0.48448	0.504132	0.470118	0.335171	0.0695052	-0.0857737	0.215764	0.504379	0.451109	0.313002	0.0331097	-0.137042	0.182407
HDC_HRH2	0.854564	0.650592	0.48951	0.209765	0.360891	0.427338	1.57205	1.3574	1.13366	0.842105	1.07113	1.13508	1.30221	1.09122	0.914047	0.607016	0.793079	0.860484	1.39996	1.18748	0.98384	0.688969	0.897302	0.962543	1.08337	0.8752	0.677033	0.402864	0.592826	0.656826	1.04948	0.84168	0.670155	0.377016	0.547989	0.614819
HDC_HRH3	1.32898	0	0	0.297999	2.40382	1.94563	0	0	0	0	0	0	0	0	0	0	0	0	1.88646	0	0	0.755111	2.98445	2.52055	1.54506	0	0	0.469901	2.63145	2.16759	1.53871	0	0	0.461681	2.62368	2.16453
HHIPL2_CACHD1	0.0679685	-0.0196542	-0.124731	-0.653083	-0.244479	-0.0786827	0	0	0	0	0	0	0.254546	0.195578	0.126668	-0.439978	0.00949935	0.146579	0	0	0	0	0	0	-0.231846	-0.370113	-0.530616	-1.03545	-0.656792	-0.446891	-0.0546225	-0.160366	-0.292894	-0.775161	-0.413355	-0.225759
HHLA3_CHRM3	0.247398	0.201683	0.125531	0.0995998	0.0105225	0.0347083	0.227321	0.18101	0.100263	0.0895882	-0.0199617	0.00635152	0.424134	0.367846	0.279167	0.206817	0.14316	0.168519	0.261977	0.213159	0.129268	0.109408	0.00389191	0.0305898	0.179015	0.134303	0.0519315	0.0635451	-0.0687655	-0.0408031	0.412684	0.357235	0.270355	0.198487	0.136846	0.161717
HLA-A_APLP2	9.78e-06	-0.0322831	-0.00688629	-0.0556528	0.029108	-0.0287005	-0.0469666	-0.0518874	-0.0472468	-0.0607074	-0.0351293	-0.0596974	-0.0268765	-0.0471757	-0.0308264	-0.0646364	-0.0045285	-0.0494507	-0.189599	-0.185456	-0.186111	-0.201059	-0.170575	-0.213036	-0.16558	-0.163366	-0.162762	-0.178371	-0.147102	-0.187935	-0.042931	-0.0557939	-0.0450246	-0.0696853	-0.0248613	-0.0616794
HLA-A_CD3G	-0.462045	-0.863841	-0.390247	-0.599952	-0.272408	-0.5624	-0.534492	-0.880808	-0.457339	-0.660916	-0.405773	-0.627885	-0.516215	-0.904526	-0.441275	-0.652156	-0.344634	-0.615635	-0.959293	-1.40305	-0.866972	-1.11714	-0.768462	-1.07529	-0.907433	-1.34387	-0.815966	-1.06307	-0.72191	-1.02186	-0.552735	-0.931639	-0.475262	-0.687486	-0.39456	-0.651671
HLA-A_ERBB2	-0.0895142	-0.108101	-0.362888	-0.0689796	-0.308193	-0.199827	-0.110501	-0.145006	-0.3394	-0.16382	-0.31975	-0.241619	-0.109705	-0.137265	-0.37714	-0.122151	-0.335315	-0.235592	-0.330533	-0.404897	-0.749505	-0.44155	-0.70516	-0.574512	-0.297037	-0.366731	-0.696199	-0.401567	-0.654722	-0.529105	-0.121649	-0.155064	-0.385355	-0.156545	-0.35209	-0.258093
HLA-A_KIR3DL1	-0.282711	0	-0.431291	0.0869509	-0.378288	-0.132398	0	0	0	0	0	0	-0.384709	0	-0.524535	-0.0212082	-0.481223	-0.240052	-0.841912	0	-0.986987	-0.451219	-0.945621	-0.692327	-0.798622	0	-0.941572	-0.411195	-0.90198	-0.650508	-0.459683	0	-0.592296	-0.100486	-0.557247	-0.319698
HLA-A_LILRB2	-0.290448	-0.165976	0.00894414	0.267192	-0.439422	-0.340229	-0.367536	-0.287529	-0.0874835	0.0303872	-0.478551	-0.402902	-0.34306	-0.232292	-0.0415496	0.167799	-0.481216	-0.388589	-0.745369	-0.621339	-0.304258	-0.176004	-0.910049	-0.799027	-0.696812	-0.576727	-0.27044	-0.141856	-0.856853	-0.748857	-0.37794	-0.277111	-0.0735675	0.0983985	-0.508535	-0.420469
HLA-B_CANX	-0.120997	-0.118514	-0.112746	-0.127944	-0.160083	-0.110604	-0.0436895	-0.0421482	-0.0405377	-0.0458004	-0.0591578	-0.0391943	-0.0314053	-0.033761	-0.0252371	-0.0393051	-0.0545057	-0.0280014	-0.0379333	-0.0522184	-0.0192369	-0.0681024	-0.101464	-0.0338372	-0.206537	-0.199378	-0.197705	-0.211035	-0.254702	-0.190823	-0.132942	-0.123692	-0.130102	-0.129484	-0.157633	-0.120937
HLA-B_CD3G	-0.758643	-1.19676	-0.674629	-0.911301	-0.558065	-0.870225	-0.488563	-0.820194	-0.414794	-0.609689	-0.366673	-0.578039	-0.462337	-0.828322	-0.3906	-0.591146	-0.305029	-0.556646	-0.556221	-1.01886	-0.481707	-0.710843	-0.316731	-0.668025	-0.937954	-1.39957	-0.851007	-1.09785	-0.720946	-1.05468	-0.826943	-1.237	-0.734961	-0.976252	-0.667233	-0.937255
HLA-B_KLRD1	-0.0545739	-0.271258	-0.268659	-0.238278	-0.220351	-0.223059	-0.0153139	-0.120902	-0.123046	-0.102862	-0.0955228	-0.0968307	0.0395759	-0.101792	-0.0973638	-0.0830223	-0.0701413	-0.0718583	0.145439	-0.138795	-0.118134	-0.108892	-0.077361	-0.080852	-0.152115	-0.404865	-0.403177	-0.364743	-0.344484	-0.34768	-0.134942	-0.297489	-0.306467	-0.264554	-0.255826	-0.257906
HLA-B_LILRB2	-0.559008	-0.426916	-0.164188	0.0329742	-0.725078	-0.613939	-0.329861	-0.254384	-0.0709837	0.0482232	-0.434399	-0.363133	-0.299227	-0.198721	-0.027496	0.172105	-0.425328	-0.340608	-0.364543	-0.200834	0.0184762	0.327858	-0.555064	-0.429301	-0.727316	-0.582606	-0.282651	-0.0904164	-0.908614	-0.787533	-0.622461	-0.521451	-0.228235	-0.135621	-0.764153	-0.667763
HLA-C_CD3G	-0.632236	-1.0583	-0.5528	-0.779778	-0.434461	-0.739887	-0.543964	-0.884644	-0.46591	-0.66941	-0.422266	-0.636823	-0.616894	-1.00887	-0.53597	-0.756539	-0.45321	-0.719484	-0.607865	-1.06341	-0.531432	-0.761529	-0.378047	-0.719246	-0.66739	-1.11064	-0.587847	-0.819325	-0.454144	-0.777974	-0.769915	-1.17657	-0.680954	-0.91697	-0.607716	-0.878373
HLA-C_DDR1	-0.147167	-0.0473239	-0.283326	-0.266189	-0.233131	-0.0857567	-0.0863087	-0.0631246	-0.194985	-0.188064	-0.132164	-0.0599096	-0.120285	-0.0661873	-0.251393	-0.239777	-0.186379	-0.0781008	-0.170511	0.00108519	-0.29488	-0.270417	-0.281088	-0.0801898	-0.175693	-0.0525029	-0.320417	-0.3002	-0.276038	-0.101523	-0.166144	-0.13756	-0.340009	-0.329232	-0.243078	-0.122687
HLA-C_KIR3DL1	-0.461502	0	-0.611832	-0.0798392	-0.560462	-0.309381	0	0	0	0	0	0	-0.52278	0	-0.657494	-0.156816	-0.621877	-0.381047	-0.369276	0	-0.531851	0.0252009	-0.468345	-0.209175	-0.467636	0	-0.623862	-0.0782976	-0.567137	-0.311562	-0.705122	0	-0.837541	-0.331321	-0.807607	-0.564238
HLA-C_LILRB1	0.802573	0.720476	0.147295	0.343765	-0.287889	-0.150553	0.545264	0.47307	-0.00719106	0.178753	-0.347377	-0.215927	0.659543	0.582866	0.177111	0.245569	-0.326209	-0.19065	0.971417	0.885703	0.166164	0.47111	-0.214222	-0.0746043	0.837742	0.753982	0.068325	0.356748	-0.301157	-0.161864	0.52917	0.454695	0.0645206	0.0990218	-0.482051	-0.331959
HLA-C_LILRB2	-0.442817	-0.312576	-0.0843244	0.139831	-0.603386	-0.496156	-0.37687	-0.301742	-0.0969632	0.00286661	-0.48407	-0.410756	-0.433741	-0.329114	-0.104071	0.0588082	-0.570512	-0.47823	-0.415182	-0.259482	-0.0327332	0.251975	-0.599034	-0.47732	-0.473257	-0.330988	-0.0926267	0.150743	-0.645967	-0.531029	-0.570899	-0.467872	-0.193081	-0.078762	-0.712223	-0.616338
HLA-C_NOTCH4	-0.379125	-0.199773	-0.421107	-0.495501	-0.57831	-0.420708	-0.355657	-0.126312	-0.358215	-0.437746	-0.50181	-0.378922	-0.390895	-0.169964	-0.412933	-0.492485	-0.567705	-0.424001	-0.33012	-0.21864	-0.392964	-0.46026	-0.549785	-0.379962	-0.400489	-0.232719	-0.450846	-0.5242	-0.611	-0.44591	-0.534671	-0.234188	-0.547863	-0.639483	-0.718434	-0.566772
HLA-C_SLC9C2	-0.124034	-0.0499749	-0.398664	-0.107992	-0.397115	-0.325359	-0.104891	-0.0725855	-0.284314	-0.117386	-0.311604	-0.247062	-0.125643	-0.0736905	-0.358453	-0.127276	-0.374786	-0.303287	-0.0964369	0.00551105	-0.413152	-0.0560861	-0.386952	-0.318519	-0.140149	-0.0545834	-0.442273	-0.118043	-0.43243	-0.359083	-0.202514	-0.155145	-0.466363	-0.224129	-0.495926	-0.411144
HLA-DPA1_LAG3	3.01034	0	1.1072	2.07682	3.67333	0.714943	2.14953	0	0.246391	1.21601	2.81252	-0.145865	2.11647	0	0.213334	1.18296	2.77946	-0.178923	2.5421	0	0.638962	1.60858	3.20509	0.246706	2.19843	0	0.295293	1.26491	2.86142	-0.0969639	2.25955	0	0.356412	1.32603	2.92254	-0.0358445
HLA-DPB1_LAG3	2.71385	0	0.810712	1.78033	3.37684	0.418455	2.188	0	0.284857	1.25448	2.85099	-0.107399	2.11647	0	0.213334	1.18296	2.77946	-0.178923	2.05583	0	0.15269	1.12231	2.71882	-0.239567	2.41226	0	0.509123	1.47874	3.07525	0.116866	1.99702	0	0.0938809	1.0635	2.66001	-0.298376
HLA-DQA1_LAG3	3.04372	0	1.14058	2.1102	3.70671	0.748326	1.94404	0	0.0409012	1.01052	2.60703	-0.351355	2.11647	0	0.213334	1.18296	2.77946	-0.178923	3.5441	0	1.64096	2.61058	4.20709	1.2487	1.96255	0	0.0594101	1.02903	2.62554	-0.332847	3.40729	0	1.50415	2.47377	4.07028	1.11189
HLA-DQA2_LAG3	3.21601	0	1.31287	2.28249	3.879	0.920613	0	0	0	0	0	0	2.11647	0	0.213334	1.18296	2.77946	-0.178923	0	0	0	0	0	0	2.78589	0	0.882749	1.85237	3.44888	0.490493	0	0	0	0	0	0
HLA-DQB1_LAG3	3.54553	0	1.64239	2.61202	4.20852	1.25014	1.43897	0	-0.464173	0.505448	2.10195	-0.85643	2.11647	0	0.213334	1.18296	2.77946	-0.178923	2.49998	0	0.596842	1.56646	3.16297	0.204585	2.0282	0	0.12506	1.09468	2.69119	-0.267197	4.22206	0	2.78044	3.75006	4.46536	2.38818
HLA-DRA_LAG3	2.98583	0	1.08269	2.05232	3.64882	0.690438	2.66971	0	0.766575	1.7362	3.3327	0.374319	2.11647	0	0.213334	1.18296	2.77946	-0.178923	3.20172	0	1.29858	2.2682	3.86471	0.906323	2.12918	0	0.226043	1.19566	2.79217	-0.166214	2.77053	0	0.867389	1.83701	3.43352	0.475133
HLA-DRB1_LAG3	3.85041	0	1.94727	2.91689	4.5134	1.55502	2.04579	0	0.142652	1.11227	2.70878	-0.249605	2.11647	0	0.213334	1.18296	2.77946	-0.178923	3.19262	0	1.28948	2.25911	3.85561	0.897228	2.45768	0	0.55454	1.52416	3.12067	0.162284	2.90546	0	1.00232	1.97194	3.56845	0.610066
HLA-DRB5_LAG3	3.36511	0	1.46197	2.43159	4.0281	1.06971	2.13484	0	0.231704	1.20133	2.79783	-0.160553	2.11647	0	0.213334	1.18296	2.77946	-0.178923	2.00234	0	0.0992004	1.06882	2.66533	-0.293056	2.38221	0	0.479067	1.44869	3.04519	0.0868101	2.93353	0	1.0304	2.00002	3.59652	0.638139
HLA-E_KIR3DL1	-0.186913	0	-0.344159	0.191489	-0.28246	-0.0309145	0	0	0	0	0	0	-0.264778	0	-0.404559	0.0896832	-0.35827	-0.120762	-0.358167	0	-0.528909	0.0479173	-0.458387	-0.192595	-0.587148	0	-0.754406	-0.181388	-0.688423	-0.423641	-0.235973	0	-0.40562	0.165674	-0.33506	-0.0713138
HLA-E_KLRC2	0.0662398	0.638491	0.0213296	0.0163672	-0.422529	-0.209244	-0.0289376	0.385298	-0.0966384	-0.0928938	-0.409335	-0.194652	-0.0061594	0.481817	-0.0651925	-0.0654404	-0.43931	-0.218417	-0.0605395	0.580785	-0.133677	-0.136589	-0.637939	-0.410803	-0.264431	0.35611	-0.359871	-0.35913	-0.84867	-0.599408	0.0461318	0.682541	-0.0150325	-0.0194294	-0.513923	-0.295107
HLA-E_KLRD1	0.161295	-0.0555794	-0.0382781	-0.0345002	-0.00998662	-0.0125973	0.0454152	-0.0665243	-0.0623056	-0.0523688	-0.0418884	-0.0432336	0.0788983	-0.0734332	-0.0650637	-0.0559571	-0.0405312	-0.0423621	0.125686	-0.203558	-0.179171	-0.168792	-0.131826	-0.13591	-0.0471867	-0.360113	-0.344277	-0.321013	-0.289455	-0.293373	0.202872	-0.107599	-0.0820983	-0.0771332	-0.0411781	-0.0449951
HLA-E_KLRD1+KLRC1	1.33167	0	3.1171	2.75842	0.1735	0.549576	0.353373	0	2.1388	1.78012	-0.8048	-0.428724	1.07794	0	2.86336	2.50469	-0.080234	0.295842	0.983179	0	2.7686	2.40993	-0.174993	0.201083	0.0577277	0	1.84315	1.48448	-1.10044	-0.724369	1.18621	0	2.97163	2.61296	0.0280337	0.40411
HLA-E_SLC16A4	0.0312223	-0.199061	0.0940324	-0.158166	-0.0109573	-0.0163832	-0.0297672	-0.11841	0.00598426	-0.131623	-0.0571437	-0.057357	-0.018776	-0.155215	0.0279898	-0.155162	-0.0527285	-0.0545984	-0.0819677	-0.451751	0.010484	-0.356335	-0.145304	-0.15113	-0.258763	-0.563289	-0.167635	-0.520438	-0.325209	-0.327142	0.0131319	-0.344296	0.0999237	-0.247835	-0.0449308	-0.0519092
HLA-F_LILRB1	1.77253	1.67766	0.964939	1.24023	0.471814	0.614117	0.718182	0.62513	-0.0274917	0.19489	-0.56805	-0.388231	1.28622	1.1928	0.586577	0.774045	0.0306344	0.178729	1.53952	1.4465	0.801167	0.990853	0.208955	0.366428	1.62238	1.53088	0.557251	1.06385	0.295408	0.439077	1.22203	1.12975	0.452024	0.690619	-0.064923	0.0887065
HMGB1_HAVCR2	1.25598	0.609893	0.41399	2.49093	1.00019	1.25773	0.0408211	-0.605261	-0.801164	1.27578	-0.214968	0.0425741	0.90473	0.258648	0.0627454	2.13969	0.648941	0.906483	1.38515	0.739068	0.543165	2.62011	1.12936	1.3869	0.372347	-0.273734	-0.469637	1.60731	0.116558	0.3741	1.03858	0.392499	0.196596	2.27354	0.782791	1.04033
HMGB1_SDC1	-0.447985	-0.0378091	0	-0.0357479	-0.552102	0.221639	-0.70654	-0.2754	0	-0.245128	-0.810782	0.012529	0	0	0	0	0	0	-0.528404	-0.102282	0	-0.093161	-0.635275	0.173822	-0.529615	-0.103059	0	-0.0938736	-0.636585	0.173462	-0.506722	-0.081156	0	-0.0745088	-0.613906	0.193598
HMGB1_TLR4	-0.0696022	-0.258078	-0.141263	0.0306961	0.0944582	0.00193302	-0.131486	-0.367384	-0.20392	-0.17405	-0.0509134	-0.124448	-0.109591	-0.34708	-0.196934	-0.0420934	0.0525125	-0.0469579	-0.0916193	-0.303662	-0.168646	-0.0230098	0.0599634	-0.0323184	-0.0920357	-0.304641	-0.169264	-0.0236177	0.0596599	-0.0327454	-0.086605	-0.295737	-0.164241	-0.00445854	0.0737509	-0.0208205
HP_ASGR1	0.8972	1.22119	0.855015	-0.193489	1.3593	0.518979	-0.145103	0.124299	-0.263229	-1.35799	0.230026	-0.581202	0	0	0	0	0	0	0	0	0	0	0	0	1.08864	1.4074	1.02973	-0.0836608	1.53885	0.686394	1.38254	1.72286	1.34695	0.208378	1.86501	0.989899
HP_ASGR2	0.419123	0	0.504635	1.39046	0.231168	0.458503	0	0	0	0	0	0	0	0	0	0	0	0	0	0	0	0	0	0	0.575121	0	0.668465	1.57093	0.383161	0.615993	0.911832	0	0.981608	1.89668	0.718519	0.948607
HP_ITGAM	0.333904	0.164697	0.164204	0.776342	-0.0805885	0.0982229	-0.771378	-0.978891	-0.739721	-0.309653	-1.2508	-1.03854	0	0	0	0	0	0	0	0	0	0	0	0	0.491307	0.31149	0.297183	0.955312	0.0506767	0.239234	0.790083	0.620506	0.502147	1.26043	0.360996	0.540887
HP_ITGB2	0.102661	0.42962	0.0621447	0.622456	-0.0353799	0.15381	-1.04651	-0.646282	-0.916267	-0.482558	-1.21158	-1.00018	0	0	0	0	0	0	0	0	0	0	0	0	0.245586	0.594847	0.176585	0.793221	0.102253	0.300668	0.554432	0.885771	0.39643	1.10136	0.420077	0.614651
HRAS_INSR	0.177803	0.173482	0.158674	0.228974	0.0969658	0.147432	0.322317	0.285698	0.325801	0.37174	0.220669	0.287396	0.284681	0.268756	0.269679	0.344413	0.181132	0.247292	0.0345125	0.0509312	0.00593445	0.0730268	-0.0107708	0.0151957	0.122636	0.129367	0.0962974	0.173159	0.050933	0.0945513	0.157244	0.163609	0.128576	0.214636	0.0738772	0.125027
HRAS_TLR2	0.420974	0	0.387522	1.00926	0.580092	0.542568	0	0	4.03661	0	0	0	0.595864	0	0.538075	1.2005	0.761992	0.723943	0.102915	0	0.166757	0.642426	0.234322	0.195304	0.295201	0	0.313005	0.872426	0.444649	0.405391	0.343343	0	0.370465	0.929897	0.494477	0.453974
HSP90AA1_CFTR	-0.0244785	-0.0712786	-0.0144109	-0.0849528	-0.0722095	-0.0664321	-0.0217606	-0.0634857	-0.0126493	-0.0753757	-0.0631855	-0.0582999	0.00278436	-0.0477109	0.00363107	-0.0656783	-0.0644544	-0.0556311	-0.101119	-0.13748	-0.0640917	-0.138812	-0.0936025	-0.0961832	-0.0276397	-0.0683328	-0.0164687	-0.0791873	-0.0644948	-0.0602977	-0.0998807	-0.15058	-0.0648878	-0.158527	-0.116474	-0.115808
HSP90AA1_ERBB2	-0.0191456	-0.0208464	-0.186886	0.0269897	-0.14653	-0.0707624	-0.0168654	-0.0185097	-0.168426	0.0247309	-0.132709	-0.0639175	0.000764944	0.00633923	-0.15968	0.0704036	-0.112984	-0.0350843	-0.0742276	-0.0972198	-0.264906	-0.0988206	-0.243354	-0.173387	-0.0210843	-0.0243846	-0.173711	0.0148125	-0.139655	-0.0716283	-0.0755694	-0.0951038	-0.300733	-0.0747116	-0.263696	-0.176192
HSP90B1_ASGR1	0.333638	0.616061	0.323491	-0.336881	0.764269	0.0726221	0.341692	0.627917	0.368574	-0.208993	0.793893	0.131098	0.505047	0.834755	0.551551	-0.149982	1.01552	0.270469	0.304769	0.579608	0.306047	-0.290091	0.731836	0.0706985	0.162327	0.398796	0.122562	-0.426007	0.526986	-0.0857081	0.187722	0.434477	0.14623	-0.4497	0.564017	-0.0759553
HSP90B1_ERBB2	-0.108922	-0.130612	-0.407355	-0.0904271	-0.347302	-0.23078	-0.0451302	-0.0533211	-0.263577	-0.00662068	-0.215202	-0.122499	0.00961193	0.0199529	-0.203561	0.107977	-0.135768	-0.0325913	-0.0893941	-0.109205	-0.35415	-0.0758784	-0.303936	-0.199961	-0.178518	-0.223021	-0.501655	-0.228703	-0.459894	-0.348629	-0.188893	-0.232742	-0.528181	-0.229988	-0.479204	-0.360806
HSP90B1_LRP1	-0.104879	-0.0787232	-0.0400958	-0.0508256	-0.0842614	-0.0529299	-0.0551356	-0.0318357	-0.00472496	-0.0092639	-0.0198445	-0.0205245	-0.0352077	0.00566058	0.0383855	0.0390691	0.0555501	0.00471282	-0.0843367	-0.0632944	-0.031318	-0.0402209	-0.0690755	-0.0418551	-0.134558	-0.126493	-0.0915416	-0.109008	-0.176014	-0.0849603	-0.147252	-0.135612	-0.0966265	-0.114887	-0.182377	-0.0919394
HSP90B1_TLR1	-0.0139904	-0.029611	-0.0316556	-0.187739	-0.0059265	-0.140016	0.0670725	0.0355224	0.00200547	-0.0789662	0.0606513	-0.0496843	0.208553	0.144428	0.0480946	0.045085	0.182683	0.0518581	-0.00699324	-0.0217142	-0.0243145	-0.165191	-0.000423928	-0.119596	-0.180351	-0.157218	-0.0859091	-0.34273	-0.147852	-0.265907	-0.17406	-0.156248	-0.0900472	-0.34588	-0.14399	-0.271724
HSP90B1_TLR4	-0.179523	-0.504183	-0.311306	-0.0856448	0.0401351	-0.0885086	-0.0989475	-0.338977	-0.194746	0.01797	0.10243	-0.00922787	-0.0617614	-0.30201	-0.178233	0.173494	0.235816	0.0967271	-0.148357	-0.436014	-0.258971	-0.0730384	0.0412013	-0.073839	-0.233926	-0.578535	-0.351238	-0.273241	-0.112799	-0.216397	-0.251797	-0.615035	-0.381914	-0.266491	-0.105279	-0.218971
HSPA1A_GRIN2D	-0.179344	-0.445849	-0.233838	-0.159473	-0.251038	-0.105153	-0.0206968	-0.262892	-0.0955528	-0.0516752	-0.0926105	0.00817392	-0.17421	-0.455839	-0.236903	-0.161167	-0.251831	-0.100715	-0.0123332	-0.371258	-0.139286	-0.0754028	-0.127469	0.0314767	0.0156073	-0.277471	-0.0859877	-0.038334	-0.0759474	0.0427254	-0.155081	-0.517898	-0.262833	-0.178378	-0.26565	-0.0810344
HSPA1A_TLR4	-0.163767	-0.423649	-0.236419	-0.280631	-0.127068	-0.190435	-0.0802236	-0.295334	-0.166166	0.0436301	0.114691	0.00859455	-0.169915	-0.443805	-0.251953	-0.251653	-0.103835	-0.179167	-0.134699	-0.46026	-0.295846	0.089058	0.195687	0.0379818	-0.0842672	-0.342472	-0.204358	0.122228	0.198502	0.0612242	-0.214157	-0.564246	-0.354807	-0.140484	-0.00108459	-0.131347
HSPA8_ADRB2	0.259073	-0.444432	-0.216314	-0.500542	-0.28092	-0.184716	0.23126	-0.359964	-0.156842	-0.425364	-0.22994	-0.14422	0.381852	-0.345758	-0.166138	-0.37544	-0.150284	-0.0532382	-0.259772	-0.916067	-0.451547	-1.10322	-0.897976	-0.799358	-0.0128402	-0.721589	-0.367373	-0.836304	-0.617556	-0.51782	0.0453783	-0.666308	-0.338328	-0.767717	-0.547918	-0.448596
HSPA8_LDLR	0.170432	0.0555277	-0.135519	-0.275976	-0.0206095	-0.148977	0.13911	0.050201	-0.09679	-0.205234	-0.00691431	-0.106974	0.252324	0.126821	-0.0567731	-0.217075	0.0545753	-0.0768678	-0.141796	-0.226965	-0.482128	-0.555595	-0.333892	-0.467649	0.00323712	-0.103137	-0.339433	-0.453542	-0.200681	-0.339371	0.0390856	-0.0700732	-0.298376	-0.419289	-0.163789	-0.301327
HSPA8_LRP2	-0.084889	0.194071	-0.00428987	0.00343725	-0.0681214	-0.152886	-0.0566419	0.165037	0.0076684	0.0141331	-0.0451708	-0.110135	0.000446153	0.292988	0.0856417	0.0956798	-0.0377277	-0.0798803	-0.454997	-0.20112	-0.384963	-0.387432	-0.198595	-0.476092	-0.298042	-0.0166457	-0.218542	-0.215633	-0.151299	-0.345821	-0.254616	0.0283878	-0.174278	-0.170287	-0.1351	-0.307262
HSPG2_CHRM3	0.300566	0.253017	0.178746	0.127685	0.0643071	0.0865829	0.488703	0.438711	0.390456	0.213115	0.30153	0.308365	0.0792324	0.0388065	-0.044549	0.0104808	-0.16303	-0.132425	0.467042	0.409704	0.322826	0.231416	0.187875	0.211774	0.214156	0.170296	0.0950608	0.0818233	-0.0175948	0.00702136	0.204796	0.158833	0.0761745	0.0775447	-0.0457645	-0.0182768
HSPG2_COL13A1	-0.164973	-0.245171	-0.229592	-0.344991	-0.440637	-0.0578352	0.261238	0.138758	0.223587	0.0890962	0.0349404	0.364157	-0.498444	-0.543486	-0.576305	-0.670684	-0.789381	-0.395351	-0.0286134	-0.136547	-0.0916303	-0.229802	-0.317344	0.0894435	-0.282591	-0.347099	-0.351794	-0.456711	-0.561129	-0.178535	-0.331737	-0.399652	-0.403254	-0.513152	-0.619454	-0.223853
HSPG2_ITGA2	-0.060187	0.0216173	-0.017328	-0.169043	-0.129451	-0.416437	0.273782	0.244225	0.303726	0.204422	0.0398819	-0.0368332	-0.341383	-0.189243	-0.293944	-0.467093	-0.268962	-0.692297	0.0636769	0.130748	0.110609	-0.0512205	-0.0952224	-0.347073	-0.159032	-0.0530894	-0.115347	-0.272315	-0.172505	-0.505317	-0.200961	-0.0825203	-0.154441	-0.320945	-0.208971	-0.568274
HSPG2_ITGB1	0.0856733	-0.100008	-0.0207284	-0.300214	-0.13417	-0.0702708	0.295558	0.0583585	0.192889	-0.0160219	0.0950933	0.165627	-0.124499	-0.235642	-0.218355	-0.511145	-0.326152	-0.27803	0.2079	-0.0590841	0.0736524	-0.260792	-0.0691479	0.0178763	0.00927178	-0.142834	-0.0892784	-0.364956	-0.196859	-0.141001	-0.0148157	-0.175646	-0.120759	-0.421445	-0.23798	-0.177768
HSPG2_LRP1	-0.162707	-0.108916	-0.0471189	-0.0606119	-0.0931389	-0.0773855	0.00803614	0.0856669	0.131092	0.140856	0.200338	0.0611754	-0.296202	-0.275498	-0.211022	-0.241828	-0.342001	-0.199445	-0.142875	-0.0522943	0.0247168	0.0164817	0.010798	-0.0372937	-0.202124	-0.162897	-0.102403	-0.121777	-0.178808	-0.116191	-0.24183	-0.199583	-0.132603	-0.155143	-0.220579	-0.144954
IAPP_CALCR	0.198154	-0.106997	-0.414191	-0.680437	-0.151284	0.0453164	0	0	0	0	0	0	-0.26115	-0.574308	-0.873367	-1.15898	-0.617019	-0.411763	0.101467	-0.204518	-0.504107	-0.776437	-0.247963	-0.0499181	-0.0508424	-0.355582	-0.633807	-0.916675	-0.396967	-0.19844	0.0223108	-0.283019	-0.571728	-0.849394	-0.32542	-0.127153
IAPP_GPR84	0.816561	0	0.765807	-0.350222	1.03253	1.19098	0	0	0	0	0	0	0.350399	0	0.351503	-0.829999	0.55875	0.723337	0.716662	0	0.676735	-0.450937	0.93059	1.09019	0.557009	0	0.527444	-0.606771	0.767844	0.928424	0.633779	0	0.598993	-0.531833	0.846114	1.00622
IAPP_RAMP1	0.0671513	0.3485	0.0456185	0.0208902	-0.122803	-0.0348851	0	0	0	0	0	0	-0.287376	-0.0285155	-0.373303	-0.385809	-0.553993	-0.387528	-0.000496563	0.270578	-0.038499	-0.0593839	-0.207816	-0.0991899	-0.105171	0.141197	-0.168579	-0.182423	-0.334911	-0.193341	-0.0554696	0.202916	-0.106416	-0.123717	-0.274172	-0.148703
IAPP_RAMP2	-0.60534	-0.320786	-1.18596	-1.13251	-0.494712	-0.467831	0	0	0	0	0	0	-1.08276	-0.740279	-1.67773	-1.62589	-0.973621	-0.937533	-0.702501	-0.395713	-1.28626	-1.23041	-0.594307	-0.562475	-0.847204	-0.495007	-1.43447	-1.36957	-0.746598	-0.702627	-0.777737	-0.447757	-1.36324	-1.30278	-0.673401	-0.635411
IAPP_RAMP3	0.10679	-0.0876078	-0.204412	-0.268362	-1.24748	-0.335655	0	0	0	0	0	0	-0.341285	-0.501814	-0.670281	-0.724983	-1.75218	-0.805271	0.0137402	-0.167898	-0.300713	-0.360176	-1.34254	-0.432238	-0.131968	-0.287391	-0.448375	-0.49744	-1.46677	-0.578947	-0.0620865	-0.230389	-0.377487	-0.431673	-1.40724	-0.508516
IAPP_VIPR1	1.0227	0.537287	0.154369	1.79593	0.424096	0.62056	0	0	0	0	0	0	0.607324	0.126388	-0.275512	1.46023	-0.0104718	0.198844	0.932404	0.450202	0.065903	1.71651	0.332427	0.530677	0.779444	0.30602	-0.0734596	1.56119	0.184548	0.38237	0.852798	0.375055	-0.00673501	1.63549	0.255459	0.453456
ICAM1_EGFR	0.340692	0.423859	0.844126	0.774453	1.01482	0.501087	0.0783944	0.118525	0.34664	0.322766	0.487426	0.174661	-0.00321504	0.0308648	0.17673	0.208749	0.332245	0.103824	0.0620056	0.12254	0.323857	0.379085	0.514886	0.238456	-0.17925	-0.138803	-0.0454118	0.0539612	0.146501	-0.0146711	-0.198059	-0.1629	-0.088311	0.0139279	0.100024	-0.0436527
ICAM1_IL2RA	0.742174	0.995403	1.01765	1.29423	0.524373	0.839561	0.259036	0.467805	0.496196	0.718761	0.0643484	0.345348	0.0735782	0.299866	0.363676	0.548792	-0.156038	0.180055	0.196517	0.47121	0.564261	0.753182	-0.0777749	0.328821	-0.177443	0.0961873	0.209779	0.366693	-0.463441	-0.0372893	-0.218487	0.0500038	0.163119	0.315641	-0.501682	-0.0799312
ICAM1_ITGAM	0.891954	0.762981	0.467399	1.34865	0.528149	0.672256	0.378336	0.259386	0.147555	0.766098	0.0619905	0.194654	0.195172	0.0486829	0.065717	0.58953	-0.163416	-0.00606653	0.343278	0.168174	0.17793	0.793623	-0.0836548	0.100483	-0.0362261	-0.222124	-0.0830223	0.402513	-0.472857	-0.279717	-0.0806538	-0.265261	-0.109742	0.350867	-0.511823	-0.319996
ICAM1_ITGB2	0.701746	0.958227	0.406056	1.20866	0.599126	0.770398	0.208342	0.439133	0.096073	0.642767	0.106195	0.258822	-0.00505939	0.274971	-0.0068768	0.453638	-0.130727	0.0378985	0.104583	0.443352	0.0666247	0.63591	-0.0370326	0.156544	-0.28483	0.0721675	-0.209214	0.242505	-0.436623	-0.239906	-0.326842	0.0268023	-0.232393	0.192684	-0.478683	-0.283919
ICAM2_ITGAL	-0.339222	-0.583222	-0.301594	-0.361148	-0.792276	-0.704071	-0.0899896	-0.18537	-0.0623783	-0.0996141	-0.286236	-0.238178	0.166594	-0.0576963	0.132389	0.148811	-0.233119	-0.161684	0.243857	-0.0208049	0.210957	0.222744	-0.222846	-0.142693	-0.458747	-0.722125	-0.421663	-0.482134	-0.942416	-0.851024	-0.194753	-0.451436	-0.179359	-0.216892	-0.661931	-0.575197
ICAM2_ITGAM	-0.421524	-0.618434	-0.369534	0.0130293	-0.871889	-0.669383	-0.158421	-0.284013	-0.0778605	0.0934447	-0.423927	-0.291586	0.152	-0.0219374	0.046439	0.585146	-0.264661	-0.0820178	0.219315	0.0294351	0.101485	0.682168	-0.235242	-0.0380663	-0.540657	-0.743268	-0.500376	-0.0908354	-1.00695	-0.799168	-0.258701	-0.455247	-0.263514	0.189838	-0.715597	-0.513049
ICAM2_ITGB2	-0.681339	-0.304599	-0.514636	-0.150691	-0.842289	-0.641011	-0.317878	-0.0905824	-0.12485	-0.00780235	-0.441547	-0.310796	-0.0829876	0.25136	-0.0606969	0.43101	-0.22614	-0.0363241	-0.0370411	0.330628	-0.0367464	0.516202	-0.188345	0.0147337	-0.808795	-0.419338	-0.661773	-0.259611	-0.971826	-0.765014	-0.520141	-0.142123	-0.411578	0.0237489	-0.678714	-0.475053
ICAM4_RHAG	0.344325	0.343588	-0.0779139	0.623529	0.158237	0.108563	0	0	0	0	0	0	0.525541	0.525532	0.116042	0.801868	0.345451	0.29488	0	0	0	0	0	0	0.126092	0.125076	-0.298546	0.405036	-0.0612288	-0.110051	0	0	0	0	0	0
ICAM5_ITGAL	1.46266	1.20337	1.24957	1.4485	1.05862	1.10498	1.35974	1.10627	1.14776	1.34609	0.965681	1.01056	1.54531	1.27535	1.35318	1.5294	1.11602	1.1693	0.814479	0.61358	0.622547	0.804965	0.508998	0.541215	1.67119	1.39876	1.47028	1.65538	1.24028	1.29258	2.25181	1.97248	2.00679	2.23698	1.82232	1.86828
ICAM5_ITGB2	1.39147	1.68427	0.993478	1.94725	1.27917	1.46697	1.29616	1.58266	0.900273	1.84674	1.18612	1.37165	1.43348	1.74692	1.083	1.99771	1.31216	1.50581	0.813275	1.04034	0.444834	1.31031	0.725501	0.888031	1.56628	1.87873	1.1954	2.13298	1.44602	1.63986	2.18899	2.49066	1.71648	2.76329	2.07598	2.26879
IFNA1_IFNAR1	-0.1137	-0.284427	-0.225919	-0.396062	-0.441388	-0.282287	0.0386986	-0.172897	-0.0928422	-0.280102	-0.322129	-0.153738	0.724978	0.455222	0.568446	0.372654	0.340997	0.506905	-0.117861	-0.290556	-0.231121	-0.40282	-0.448262	-0.287976	-0.249084	-0.443173	-0.373684	-0.564671	-0.612008	-0.436688	0.00118202	-0.220374	-0.135436	-0.332029	-0.374996	-0.19932
IFNA4_IFNAR2	-0.032834	-0.337109	0.138155	0.0571328	-0.0936713	0.0456785	0	0	0	0	0	0	-0.52486	-0.826926	-0.336254	-0.432997	-0.591789	-0.436129	0.898609	0.55171	1.04156	0.991262	0.849193	0.958038	0.403824	0.0729223	0.568489	0.496879	0.346227	0.476845	0.720582	0.380481	0.871323	0.813228	0.668175	0.784966
IGF1_IGF1R	0.231457	-0.0341204	0.0493891	0.182672	0.110056	0.0704276	0.158285	-0.0768432	-0.0180661	0.113563	0.0478767	0.01355	-0.122381	-0.191402	-0.264294	-0.143154	-0.168677	-0.173859	-0.102562	-0.17097	-0.234884	-0.122441	-0.147194	-0.152834	0.0474341	-0.20377	-0.173664	-0.00326417	-0.0754854	-0.109838	0.00407996	-0.209143	-0.201448	-0.0406757	-0.103566	-0.131891
IGF2_IGF1R	-0.729842	-1.00246	-1.08129	-0.795854	-0.882257	-0.911339	-0.104005	-0.207389	-0.194304	-0.118292	-0.142016	-0.147997	0.128158	-0.189747	-0.122338	0.0670838	-0.0212403	-0.0658708	0	0	0	0	0	0	-0.0481571	-0.405014	-0.348611	-0.118393	-0.218269	-0.266408	-1.08289	-1.36899	-1.46237	-1.1534	-1.24485	-1.27428
IGF2_IGF2R	-1.10908	-1.0384	-0.622661	-0.832461	-1.10404	-0.985481	-0.210094	-0.176166	-0.0636311	-0.132422	-0.223861	-0.180287	-0.130948	-0.0983458	0.34805	0.158743	-0.0950107	0.00774441	0	0	0	0	0	0	-0.360928	-0.319066	0.163043	-0.0475319	-0.326324	-0.211835	-1.49246	-1.41623	-0.985384	-1.20546	-1.48877	-1.36458
IGF2_INSR	-0.842829	-0.673785	-0.976872	-0.734085	-0.90537	-0.88082	-0.11586	-0.0687875	-0.163119	-0.0881014	-0.121975	-0.123395	0.0492176	0.114694	-0.0267149	0.146932	-0.0642816	0.00210246	0	0	0	0	0	0	-0.145008	-0.046259	-0.241369	-0.0328133	-0.263803	-0.196133	-1.20626	-1.01376	-1.3524	-1.09028	-1.2675	-1.24547
IGFBP4_FZD8	2.54191	1.20759	0.875572	1.4149	2.14193	1.38905	1.44194	0.54675	0.320902	0.747766	1.4263	0.694597	1.78907	0.44763	0.096716	0.632902	1.33784	0.620643	1.6913	0.527059	0.220887	0.718667	1.41471	0.691134	2.2526	0.889629	0.543617	1.08682	1.80591	1.06877	1.73684	0.361442	0.00140222	0.54404	1.24915	0.535437
IGFBP4_LRP6	0.486907	0.638278	0.783208	0.737739	0.84017	0.536426	0.0665417	0.126289	0.193288	0.1695	0.206937	0.0866402	-0.0316918	0.0835878	0.183577	0.163797	0.295208	0.0253957	0.0402879	0.128732	0.215229	0.191656	0.272805	0.0780974	0.269401	0.410926	0.539666	0.505493	0.628948	0.325464	-0.0983213	0.0205495	0.119857	0.103188	0.249466	-0.0359061
IL10_IL10RB	-0.435927	-0.665509	-0.277772	-0.245984	-0.388257	-0.248732	-0.417953	-0.655873	-0.259034	-0.223164	-0.36904	-0.226942	-0.143951	-0.306602	-0.0292841	0.00507612	-0.107707	-0.000710878	0	0	0	0	0	0	-0.276652	-0.524432	-0.120996	-0.0759618	-0.226355	-0.0823024	-0.359018	-0.620403	-0.197088	-0.151037	-0.306666	-0.157261
IL10_SIRPG	-0.473724	-0.552038	-0.659715	0.163566	-0.71215	-0.725609	-0.447624	-0.525543	-0.634217	0.19302	-0.687306	-0.700808	-0.18386	-0.258237	-0.356938	0.407323	-0.403613	-0.416169	0	0	0	0	0	0	-0.289513	-0.366042	-0.47609	0.353883	-0.530075	-0.543577	-0.369028	-0.446409	-0.557688	0.281537	-0.612446	-0.626095
IL11_IL11RA+IL6ST	2.4776	1.47231	1.01044	1.79089	0.82685	2.03575	0	0	0	0	0	0	4.24004	3.23475	2.77288	3.55333	2.58929	3.79819	1.40658	0.401285	-0.0605859	0.719865	-0.244171	0.964727	1.70641	0.701122	0.239251	1.0197	0.0556655	1.26456	2.81608	1.81078	1.34891	2.12936	1.16533	2.37422
IL12A_CD28	0.664479	-0.285881	-0.542996	-0.149362	-0.407273	0.104371	0.716978	-0.234137	-0.491145	-0.0968364	-0.354734	0.156505	0.0974242	-0.874053	-1.1404	-0.736427	-1.00145	-0.473442	0.331066	-0.637075	-0.901647	-0.498974	-0.762637	-0.238051	0.153845	-0.799277	-1.06014	-0.666795	-0.927162	-0.407733	0.457481	-0.506653	-0.769476	-0.368728	-0.631035	-0.109577
IL12A_IL12RB1	-0.0430941	0.0808432	0.199747	0.164467	-0.184615	-0.211589	0.00370195	0.12601	0.237472	0.21196	-0.138263	-0.164626	-0.598147	-0.453239	-0.257963	-0.378714	-0.750282	-0.781699	-0.370263	-0.230177	-0.0549418	-0.152514	-0.520765	-0.551014	-0.516512	-0.375818	-0.186374	-0.309003	-0.658992	-0.691094	-0.246182	-0.110137	0.04979	-0.0306698	-0.394668	-0.424067
IL12A+EBI3_IL12RB2+IL6ST	0.359138	-1.08077	-1.29254	0.457277	-1.62487	-0.603405	0.00456111	-1.43534	-1.64712	0.1027	-1.97944	-0.957982	-0.323547	-1.76345	-1.97523	-0.225408	-2.30755	-1.28609	1.04216	-0.397745	-0.609523	1.1403	-0.941845	0.0796164	-0.841267	-2.28117	-2.49295	-0.743128	-2.82527	-1.80381	0.220246	-1.21966	-1.43144	0.318385	-1.76376	-0.742297
IL13_IL13RA2	4.80579	0	3.18105	2.79905	3.69786	3.71902	0	0	0	0	0	0	0	0	0	0	0	0	3.31434	0	1.77265	1.0834	2.28215	2.13955	4.96419	0	3.23695	3.39104	3.77472	4.02619	0	0	0	0	0	0
IL13_IL4R	0.420688	1.22818	1.11145	1.73667	0.345333	0.697921	0	0	0	0	0	0	0	0	0	0	0	0	-0.796886	0.103391	-0.0126884	0.483312	-0.88657	-0.527986	0.774365	1.61457	1.49184	2.11043	0.699217	1.05657	0	0	0	0	0	0
IL16_CD9	1.32425	0.512018	1.6026	2.12267	0.309998	0.645959	1.28493	0.472696	1.56328	2.08335	0.270675	0.606637	0.716109	-0.0961267	0.994458	1.51452	-0.298147	0.0378145	2.19717	1.38493	2.47552	2.99558	1.18291	1.51887	-0.152702	-0.964938	0.125647	0.645713	-1.16696	-0.830997	1.05192	0.239688	1.33027	1.85034	0.0376678	0.373629
IL16_GRIN2C	0.156083	0.198301	-0.000423936	0.286133	0.0333003	0.230068	0.163131	0.237642	0.0547342	0.323265	0.0870559	0.267953	0.0334728	0.0144062	-0.165319	0.0847093	-0.137187	0.0402468	0.221947	0.334802	0.154434	0.42436	0.187645	0.366099	-0.0600049	-0.170274	-0.389105	-0.0934554	-0.357178	-0.14059	0.0912063	0.0991761	-0.0978797	0.181749	-0.0656109	0.129355
IL16_GRIN2D	-0.124651	-0.580185	-0.291475	-0.199245	-0.276769	-0.0460625	-0.0698687	-0.49326	-0.223253	-0.14132	-0.209416	-0.00471858	-0.222831	-0.627091	-0.344219	-0.244908	-0.348013	-0.131383	0.00901355	-0.412313	-0.151795	-0.07897	-0.132116	0.061635	-0.445403	-0.932203	-0.598045	-0.467467	-0.601946	-0.314782	-0.197668	-0.646138	-0.35164	-0.251795	-0.344128	-0.108527
IL16_KCND1	-0.342242	-1.46252	-0.227051	-0.348543	-0.32097	0.261372	-0.27044	-1.36345	-0.158406	-0.276614	-0.249958	0.310059	-0.473941	-1.54901	-0.407248	-0.49345	-0.495239	0.0529646	-0.171723	-1.26334	-0.047826	-0.174058	-0.139817	0.418662	-0.740255	-1.8853	-0.66046	-0.758917	-0.754746	-0.15091	-0.43375	-1.54807	-0.333549	-0.444583	-0.426286	0.151557
IL16_KCND2	-0.460962	0.235	-0.118025	-0.120359	-0.119068	-0.00805037	-0.369843	0.246624	-0.0687073	-0.0834384	-0.0681746	0.00703511	-0.358311	0.0723776	-0.185336	-0.114241	-0.195493	-0.0375266	-0.345578	0.322299	-0.00389412	-0.0572501	0.000899655	0.0330284	-0.62483	-0.0416937	-0.387802	-0.24695	-0.404325	-0.115907	-0.457653	0.152229	-0.176171	-0.137368	-0.18173	-0.032409
IL16_KCNJ10	-0.0360968	-0.0273649	-0.172817	0.118037	-0.264472	-0.223939	-0.00534567	0.0181029	-0.113211	0.159857	-0.201413	-0.165305	-0.0891865	-0.141367	-0.269622	-0.047245	-0.247859	-0.235061	0.0418546	0.0968355	-0.0319767	0.252784	-0.160295	-0.115859	-0.231245	-0.340466	-0.504987	-0.238714	-0.464471	-0.449014	-0.0796529	-0.103047	-0.247156	0.0246089	-0.290307	-0.261036
IL16_KCNJ4	1.40635	0	1.54694	1.36167	0.557308	1.50951	0	0	0	0	0	0	1.05709	0	1.20003	0.948614	0.314353	1.1558	1.51744	0	1.66778	1.4114	0.688301	1.62335	1.00177	0	1.12916	1.01939	0.169784	1.09903	1.26678	0	1.40679	1.21185	0.4428	1.36848
IL17B_IL17RB	-0.300404	-0.0649803	-1.03458	-0.703444	-1.38291	-0.852701	0	0	0	0	0	0	0.10065	0.310965	-0.643256	-0.310086	-0.975422	-0.444483	0.84364	0.754086	-0.300085	0.217534	-0.630123	0.22287	-0.339611	0.061731	-0.924622	-0.629737	-1.3325	-0.899758	0.34598	0.452596	-0.540847	-0.143437	-0.884021	-0.234797
IL17F_IL17RA+IL17RC	-0.428123	-0.769966	-0.949037	0.672494	-1.72835	-0.595617	0	0	0	0	0	0	0	0	0	0	0	0	-1.36164	-1.70348	-1.88255	-0.261023	-2.66187	-1.52913	-1.44321	-1.78505	-1.96412	-0.342589	-2.74344	-1.6107	0	0	0	0	0	0
IL18_IL18R1	0.672465	0.509003	0.468869	1.15229	0.213668	0.198598	0.725628	0.525666	0.514328	1.20273	0.292428	0.277182	0.285643	0.153596	0.148667	0.647063	0.0158822	0.00827583	0.329344	0.216237	0.154182	0.783935	-0.102413	-0.114473	0.332448	0.226391	0.151721	0.798747	-0.125961	-0.139069	0.507689	0.368094	0.316575	0.977223	0.0585924	0.0448061
IL18_IL18R1+IL18RAP	1.41869	0.245094	1.206	2.80959	0.145512	0.492959	1.52899	0.355395	1.3163	2.91989	0.255812	0.603259	0.682087	-0.491511	0.469397	2.07298	-0.591093	-0.243646	1.18131	0.00771625	0.968624	2.57221	-0.0918659	0.255581	0.0252388	-1.14836	-0.187452	1.41613	-1.24794	-0.900494	1.08791	-0.0856861	0.875222	2.47881	-0.185268	0.162179
IL18_IL1RAPL1	0.225987	0.158225	0.163881	0.107349	0.109809	0.0919447	0.216598	0.161903	0.164993	0.105359	0.0992082	0.0906869	0.037034	0.0185944	0.0204473	0.0107178	0.0137222	0.00821456	0.0564664	0.000853984	0.00858736	-0.00106161	0.0215178	-0.00554201	0.0613702	-0.00743085	0.00240694	-0.00738469	0.024005	-0.0127674	0.142754	0.0796263	0.0864825	0.0527719	0.0659153	0.0426529
IL18_IL1RL2	0.115386	0.398885	0.75031	0.688891	0.157083	0.434398	0.213483	0.472561	0.817883	0.7169	0.257826	0.516438	-0.049855	0.122844	0.36423	0.266591	-0.028909	0.151733	-0.217834	0.0636906	0.392403	0.361924	-0.186719	0.0869713	-0.246448	0.0508422	0.392512	0.375393	-0.212444	0.0739816	-0.0481065	0.236109	0.578485	0.532552	-0.0109667	0.266007
IL19_IL20RA	-0.348031	0.327535	-0.286438	-0.0686366	-0.465923	-0.492153	-0.840985	-0.235906	-0.855219	-0.635046	-1.03421	-1.02523	-0.218863	0.460765	-0.145691	0.0697163	-0.323845	-0.35449	-0.342677	0.340523	-0.276467	-0.0577941	-0.456682	-0.485493	-0.454359	0.210766	-0.405417	-0.186821	-0.585099	-0.60569	-0.0605709	0.645091	0.0360525	0.252015	-0.143133	-0.185119
IL19_IL20RB	-0.0753662	-1.27064	-0.460465	-0.23444	-0.468637	-0.459652	-0.621342	-1.79866	-0.972425	-0.77216	-1.00708	-1.0003	0.058531	-1.12392	-0.326109	-0.0998514	-0.330593	-0.321427	-0.0650705	-1.26919	-0.455067	-0.225612	-0.461432	-0.452234	-0.189909	-1.38528	-0.570454	-0.348	-0.58298	-0.57433	0.235459	-0.962296	-0.163252	0.0733237	-0.159296	-0.149353
IL1A_IL1R2+IL1RAP	4.25553	2.67292	2.30917	4.25216	1.55005	2.41482	0	0	0	0	0	0	2.03689	0.454279	0.0905298	2.03352	-0.668589	0.196178	0	0	0	0	0	0	2.75502	1.17241	0.808661	2.75165	0.0495417	0.914309	0	0	0	0	0	0
IL1B_ADRB2	1.91975	0.849647	0.800716	0.923588	1.20904	1.32918	0	0	0	0	0	0	1.40385	0.665283	0.425887	0.811502	1.04204	1.13043	0	0	0	0	0	0	1.69281	0.60369	0.59887	0.667277	0.955209	1.07721	2.2113	1.12157	1.06934	1.19719	1.48563	1.60714
IL1B_IL1R1	1.38569	1.19668	1.03994	1.62507	0.932576	0.997467	0	0	0	0	0	0	0.868786	0.584759	0.745772	1.19632	0.629195	0.718962	0	0	0	0	0	0	1.17325	1.02076	0.80449	1.39318	0.702865	0.761028	1.67282	1.48541	1.31559	1.91109	1.20611	1.2722
IL1B_IL1R2	2.80122	1.95159	1.27062	1.84199	1.14825	1.28258	0	0	0	0	0	0	2.46041	1.63122	1.0648	1.63194	1.00236	1.12948	0	0	0	0	0	0	2.55293	1.70534	1.01994	1.5876	0.892972	1.02681	3.09234	2.23656	1.54811	2.12415	1.42419	1.5598
IL1B_IL1R2+IL1RAP	2.08372	0.501115	0.137366	2.08035	-0.621753	0.243014	0	0	0	0	0	0	2.03689	0.454279	0.0905298	2.03352	-0.668589	0.196178	0	0	0	0	0	0	1.03827	-0.544342	-0.908091	1.0349	-1.66721	-0.802443	3.50829	1.92568	1.56193	3.50492	0.80281	1.66758
IL1B_IL1RAP	1.57745	1.18891	1.20943	1.68152	1.14671	0.971442	0	0	0	0	0	0	1.00848	0.7786	0.509143	0.939819	0.837615	0.367535	0	0	0	0	0	0	1.36599	0.966583	1.06441	1.49701	0.910263	0.836871	1.86904	1.46939	1.50447	1.9846	1.42427	1.25177
IL1RN_IL1R2	3.60978	1.79447	0.444345	2.83289	0.244315	1.02238	0	0	0	0	0	0	2.945	1.06799	-0.30452	2.15513	-0.493187	0.2973	4.21279	2.39358	1.04101	3.44273	0.828695	1.61895	1.9456	0.0632932	-1.30964	1.13995	-1.47752	-0.70464	3.5856	1.71921	0.349564	2.80343	0.148919	0.945898
IL1RN_IL1RL2	0.169106	0.491435	0.863516	0.854729	0.21296	0.520269	0	0	0	0	0	0	-0.0265958	0.286121	0.648572	0.633047	0.0144594	0.31397	0.224118	0.547752	0.921332	0.913208	0.268429	0.576818	-0.350858	-0.0268735	0.336407	0.345095	-0.311629	-0.00397021	0.0824708	0.400828	0.769261	0.757115	0.125342	0.429459
IL26_IL20RA	-1.08739	-0.425463	-1.06283	-0.837469	-1.24653	-1.25833	0	0	0	0	0	0	0.38293	1.13395	0.524026	0.739826	0.343726	0.280978	0.300967	1.045	0.435275	0.651081	0.255159	0.195578	0.413476	1.16031	0.591043	0.794065	0.418439	0.342476	0.234708	0.975309	0.360968	0.578254	0.180054	0.123654
IL27+EBI3_IL27RA+IL6ST	1.2831	0.719285	0.129531	0.927469	-0.526125	0.790473	0.963744	0.399928	-0.189825	0.608113	-0.845482	0.471117	1.08355	0.519733	-0.0700205	0.727918	-0.725677	0.590922	2.8461	2.28228	1.69253	2.49047	1.03687	2.35347	0.160773	-0.403043	-0.992797	-0.194859	-1.64845	-0.331854	0.799586	0.23577	-0.353984	0.443954	-1.00964	0.306959
IL27+IL12A_IL27RA+IL12RB2	-1.08318	-1.31321	-1.07528	0.28695	-2.4453	-1.30956	-0.864718	-1.09475	-0.856814	0.505413	-2.22683	-1.0911	-2.05315	-2.28319	-2.04525	-0.683022	-3.41527	-2.27953	-0.137795	-0.367828	-0.129892	1.23234	-1.49991	-0.364177	-2.24431	-2.47434	-2.23641	-0.874179	-3.60643	-2.47069	-1.46908	-1.69912	-1.46118	-0.0989547	-2.8312	-1.69547
IL34_CSF1R	0.0692348	-0.230978	-0.0406005	0.03389	-0.415965	-0.123746	-0.234198	-0.480873	-0.625187	-0.287884	-0.666812	-0.401898	0.276522	-0.0765016	0.0666864	0.248712	-0.23351	0.0713396	0.0629514	-0.162917	0.140134	0.0238507	-0.390375	-0.111219	0.150987	-0.182938	-0.0658303	0.119123	-0.34762	-0.0488613	-0.0527296	-0.327617	-0.162515	-0.0943152	-0.525296	-0.23955
IL4_IL13RA1	-0.345226	-0.759192	-0.592319	-0.532804	-1.22837	-0.517377	0	0	0	0	0	0	0	0	0	0	0	0	0	0	0	0	0	0	0.209311	-0.245381	-0.0940723	0.0270331	-0.688908	0.0401909	0	0	0	0	0	0
IL4_IL13RA2	-0.259106	0	-1.29455	-2.02136	-0.5581	-0.860643	0	0	0	0	0	0	0	0	0	0	0	0	0	0	0	0	0	0	0.324679	0	-0.731497	-1.4801	0.0270673	-0.293164	0	0	0	0	0	0
IL5_IL5RA	-0.0894186	-0.802542	-0.503394	-0.318607	-0.365731	-0.308276	-0.705235	-1.44042	-1.12868	-0.931232	-0.988485	-0.92628	-0.11612	-0.858748	-0.546851	-0.355861	-0.402507	-0.343583	-0.0113035	-0.749502	-0.440125	-0.251636	-0.296302	-0.238315	-0.42995	-1.15745	-0.850096	-0.657054	-0.710787	-0.650232	-0.146053	-0.867663	-0.564497	-0.376989	-0.425202	-0.366897
IL5_IL5RA+CSF2RB	-0.133113	-0.0977319	-0.809461	0	-0.967602	-0.604369	-1.16286	-1.12748	-1.83921	0	-1.99735	-1.63412	-0.354428	-0.319047	-1.03078	0	-1.18892	-0.825684	0.759123	0.794504	0.0827751	0	-0.0753656	0.287867	-1.3146	-1.27922	-1.99095	0	-2.14909	-1.78586	-0.278865	-0.243484	-0.955213	0	-1.11335	-0.750121
INHA_ACVR1	-0.086327	-0.361242	-0.255674	-0.142405	-0.258313	-0.179606	0.47072	-0.0292807	0.255129	0.410616	0.293611	0.347894	-0.167698	-0.552325	-0.37809	-0.236184	-0.372426	-0.284075	0.0992092	-0.194136	-0.0580667	0.0523749	-0.0443485	0.0107416	-0.156415	-0.521402	-0.36058	-0.223179	-0.356779	-0.269229	-0.0664157	-0.389123	-0.251422	-0.126296	-0.248044	-0.168833
INHA_ACVR1B	-1.55888	-1.86679	-1.19501	-1.48727	-2.47406	-1.90595	0	0	0	0	0	0	0	0	0	0	0	0	-0.453704	-0.761611	-0.0898314	-0.382095	-1.36888	-0.800775	0	0	0	0	0	0	0	0	0	0	0	0
INHA_ACVR2B	-0.173422	-0.291763	-0.235007	-0.355906	-0.260584	-0.307552	0.403965	0.261778	0.353808	0.164813	0.296101	0.234957	-0.269959	-0.410298	-0.338368	-0.492079	-0.374006	-0.431013	0.0387093	-0.0722645	-0.008279	-0.139123	-0.0443281	-0.0900147	-0.256991	-0.39413	-0.324738	-0.473039	-0.358536	-0.414011	-0.155723	-0.282618	-0.218114	-0.354784	-0.249675	-0.300832
INHBB_ACVR1B+ACVR2A	0.23303	-0.63154	-0.0840888	0	-1.06591	-0.339369	3.87383	4.06952	4.03661	4.36581	3.66598	3.72346	0.328574	-0.535996	0.0114555	0.0955443	-0.970369	-0.243825	1.27395	0.409378	0.956829	1.04092	-0.0249955	0.701549	0.775403	-0.0891671	0.458284	0.542373	-0.52354	0.203004	0.993651	0.129081	0.676532	0.760621	-0.305293	0.421252
INHBB_ACVR1B+ACVR2B	0.0470826	-0.391804	0.138082	0	-0.777151	-0.325519	3.87383	4.06952	4.03661	4.36581	3.95474	3.72346	0.142627	-0.29626	0.233626	0.0955443	-0.681606	-0.229974	1.088	0.649114	1.179	1.04092	0.263767	0.715399	0.589456	0.150569	0.680455	0.542373	-0.234778	0.216854	0.807703	0.368817	0.898702	0.760621	-0.0165299	0.435102
INHBB_ACVR1C+ACVR2A	0.637315	-0.537844	-0.338491	0.65209	-0.932127	-0.233049	3.87383	4.06952	4.03661	4.36581	3.79976	3.72346	0.732859	-0.4423	-0.242947	0.747634	-0.836583	-0.137504	1.67823	0.503074	0.702427	1.69301	0.108791	0.807869	1.17969	0.00452925	0.203882	1.19446	-0.389754	0.309324	1.39794	0.222777	0.422129	1.41271	-0.171506	0.527572
INHBB_ACVR1C+ACVR2B	0.451367	-0.298108	-0.116321	0.65209	-0.643364	-0.219198	3.87383	4.06952	4.03661	4.36581	4.08853	3.72346	0.546912	-0.202564	-0.0207768	0.747634	-0.54782	-0.123654	1.49229	0.74281	0.924597	1.69301	0.397554	0.82172	0.99374	0.244265	0.426052	1.19446	-0.100991	0.323175	1.21199	0.462513	0.6443	1.41271	0.117257	0.541423
INHBC_ACVR1	-0.149901	-0.493095	-0.34712	-0.214811	-0.345577	-0.258719	-0.0667157	-0.415597	-0.260674	-0.129075	-0.254773	-0.174252	-0.0299943	-0.39013	-0.225334	-0.0919774	-0.216596	-0.138589	0.108053	-0.305803	-0.0970742	0.0457672	-0.0778119	-0.00699011	-0.494544	-0.78666	-0.694479	-0.566463	-0.712154	-0.602704	-0.354974	-0.694542	-0.561193	-0.425598	-0.567274	-0.4678
INHBC_ACVR2A	0.155137	-0.330838	-0.140452	-0.178992	-0.299361	-0.0951383	0.235611	-0.247935	-0.0600386	-0.106022	-0.212275	-0.022825	0.275225	-0.214566	-0.0246027	-0.0752887	-0.175719	0.00934702	0.430071	-0.0933269	0.10933	0.0408182	-0.0418601	0.133502	-0.193103	-0.663562	-0.474476	-0.479923	-0.65223	-0.399442	-0.0409019	-0.538261	-0.340035	-0.364553	-0.513831	-0.277829
INHBC_ACVR2B	-0.248852	-0.382376	-0.315979	-0.457982	-0.347557	-0.401286	-0.158489	-0.290167	-0.221955	-0.36647	-0.256166	-0.309578	-0.119251	-0.251599	-0.181362	-0.329555	-0.217639	-0.271626	0.0251904	-0.112074	-0.0333819	-0.197695	-0.0776184	-0.134743	-0.617988	-0.753371	-0.697707	-0.821927	-0.716604	-0.769121	-0.468544	-0.606978	-0.542894	-0.682502	-0.570299	-0.625298
INHBE_ACVR2B	0.890427	0.738955	0.841181	0.63114	0.774911	0.708735	-0.907007	-1.04838	-0.992469	-1.11896	-1.00972	-1.0643	-0.271437	-0.421651	-0.340635	-0.513387	-0.383374	-0.445363	0.551124	0.40257	0.498894	0.300173	0.43836	0.374246	-0.731044	-0.879634	-0.809152	-0.963102	-0.840527	-0.900103	-1.62973	-1.78105	-1.72006	-1.85849	-1.73986	-1.7987
INSL3_GPR84	0.817136	0	0.777847	-0.356735	1.03297	1.19255	0	0	0	0	0	0	1.60878	0	1.49059	0.437187	1.84105	1.99203	0.539477	0	0.50983	-0.622672	0.749987	0.910484	0.350407	0	0.352523	-0.831761	0.559087	0.723828	0.980282	0	0.93455	-0.19751	1.19934	1.35787
INSL3_RAMP2	-0.618203	-0.344068	-1.20151	-1.15444	-0.503269	-0.480864	-1.74791	-1.23841	-2.3573	-2.27608	-1.66386	-1.58615	0.144	0.236661	-0.416105	-0.391554	0.280618	0.261366	-0.860377	-0.500196	-1.44781	-1.38052	-0.761628	-0.715062	-1.08651	-0.750592	-1.68174	-1.63175	-0.975987	-0.941745	-0.46792	-0.231593	-1.049	-1.00936	-0.346917	-0.333971
INSL3_RAMP3	0.10482	-0.0950861	-0.21138	-0.27866	-1.28289	-0.344531	-1.00375	-1.06956	-1.34275	-1.36138	-2.35485	-1.47539	0.84083	0.537347	0.547415	0.442832	-0.550309	0.415394	-0.146928	-0.29761	-0.462898	-0.50984	-1.47346	-0.593034	-0.34305	-0.507051	-0.672732	-0.729007	-1.76191	-0.808142	0.257172	0.0364024	-0.0582092	-0.133605	-1.15088	-0.19229
INSL3_VIPR1	1.03669	0.547238	0.154684	1.83865	0.428206	0.629409	-0.0721833	-0.523526	-0.913397	0.789035	-0.67729	-0.466773	1.76019	1.24318	0.855932	2.49333	1.15683	1.34669	0.760949	0.289529	-0.0877663	1.53808	0.168338	0.365387	0.609013	0.126593	-0.277466	1.46743	-0.0109765	0.199212	1.19631	0.699941	0.302611	2.00365	0.582895	0.784998
IRAK4_TLR4	-0.222839	-0.626096	-0.444477	0.0310691	0.170066	-0.0103179	-0.278167	-0.678365	-0.45122	-0.18191	-0.0273259	-0.173897	-0.159091	-0.483486	-0.304017	-0.00128793	0.113741	-0.0291275	-0.439881	-0.919535	-0.68564	-0.276946	-0.100752	-0.276944	-0.349889	-0.790423	-0.550896	-0.240853	-0.0733212	-0.231018	-0.359597	-0.81584	-0.604401	-0.151581	0.0124455	-0.168517
ITGB2_THY1	0.820808	0.727871	0.428795	-0.0910994	0.461407	-0.102589	1.00563	0.895377	0.636979	0.0563455	0.65945	0.0837785	0.4038	0.334614	0.200683	-0.0311385	0.212089	-0.0396625	1.29255	1.17802	0.872901	0.154584	0.901164	0.205032	0.753475	0.667397	0.342058	-0.173456	0.380036	-0.200585	0.900864	0.806306	0.490619	-0.0764666	0.525208	-0.0814885
ITGB3BP_ITGB5	-0.129392	-0.152337	-0.106253	0.104868	-0.200765	-0.140018	-0.212629	-0.235043	-0.187659	-0.00954676	-0.324904	-0.250285	-0.135358	-0.160878	-0.110083	0.12054	-0.205512	-0.142357	-0.186946	-0.206827	-0.164542	-0.0014451	-0.293097	-0.223348	-0.181291	-0.202042	-0.158385	0.0147523	-0.282795	-0.213741	-0.14918	-0.17079	-0.126508	0.0656257	-0.233037	-0.169318
ITIH2_FCER1A	-1.32713	0	-0.42766	-0.8754	-1.0945	-0.722722	0	0	0	0	0	0	-1.43846	0	-0.541944	-0.995063	-1.21188	-0.841429	-1.32461	0	-0.436888	-0.885726	-1.10095	-0.733022	-1.24062	0	-0.353285	-0.797755	-1.01397	-0.645891	-1.06173	0	-0.17185	-0.608983	-0.827849	-0.458489
JAG1_CD46	-0.00553104	-0.107847	-0.0602694	-0.0685563	-0.107665	-0.0297155	-0.0179222	-0.065199	-0.047856	-0.0512808	-0.0702496	-0.0287137	-0.140016	-0.238117	-0.202504	-0.209049	-0.249858	-0.157843	-0.2554	-0.277266	-0.297959	-0.295727	-0.312802	-0.248128	0.10804	-0.0587022	0.033403	0.0188608	-0.0412171	0.0667675	-0.0668303	-0.123362	-0.10689	-0.110324	-0.134436	-0.0772097
JAG1_NOTCH1	-0.294124	0.0428993	-0.00439281	0.179005	0.0574779	-0.0976709	-0.452983	0.0787067	0.0117898	0.172377	-0.00212395	-0.14887	-0.47049	-0.155419	-0.188883	-0.0254041	-0.112345	-0.278596	-0.81991	-0.426146	-0.404128	-0.292648	-0.382837	-0.556021	-0.216616	0.120556	0.106368	0.332368	0.19862	-0.00275495	-0.494703	-0.121624	-0.121461	0.0379146	-0.0954616	-0.255638
JAG1_NOTCH2	0.0667083	-0.252918	-0.107933	0.388517	-0.243111	-0.107253	0.0106708	-0.443998	-0.272124	0.307115	-0.285415	-0.300188	-0.0862225	-0.415227	-0.253849	0.210447	-0.447002	-0.248445	-0.41277	-0.736122	-0.556093	-0.0872557	-0.71315	-0.608225	0.184486	-0.141994	0.0154661	0.576862	-0.106624	0.0214345	-0.130062	-0.428105	-0.279395	0.220274	-0.362399	-0.317556
JAG1_NOTCH3	-0.273979	-0.123184	-0.0337388	0.0899267	-0.31757	0.00515922	-0.180709	-0.0395715	-0.0291835	0.099767	-0.269686	0.0141498	-0.484801	-0.314497	-0.234989	-0.11542	-0.536273	-0.193485	-0.632613	-0.497162	-0.466004	-0.359547	-0.754755	-0.418328	-0.187463	-0.136534	0.107819	0.23891	-0.199035	0.146799	-0.328074	-0.228148	-0.141443	-0.0297293	-0.40481	-0.102216
JAG1_NOTCH4	-0.182851	-0.158006	-0.261103	-0.320436	-0.412998	-0.23796	-0.187264	-0.106717	-0.23943	-0.299828	-0.378309	-0.22996	-0.397677	-0.322703	-0.475481	-0.54076	-0.63729	-0.454211	-0.666545	-0.404654	-0.712355	-0.796672	-0.888717	-0.712817	-0.0365194	-0.0867253	-0.129323	-0.184637	-0.282575	-0.0975093	-0.299844	-0.188686	-0.359048	-0.425758	-0.512805	-0.347746
JAG2_NOTCH1	1.11188	1.52894	1.49614	1.8725	1.59579	1.36149	-0.562636	-0.025734	-0.0162241	0.223706	-0.0310716	-0.228803	-0.144403	0.227821	0.197538	0.438224	0.25833	0.0789282	0.389369	0.958507	0.647688	0.839026	0.68146	0.617253	0.384366	0.757212	0.761839	1.07828	0.85389	0.62467	1.44954	1.85925	1.86688	2.26711	1.97214	1.71344
JAG2_NOTCH2	1.475	1.17718	1.28437	2.08134	1.3888	1.29419	-0.0918079	-0.515448	-0.333061	0.378853	-0.260736	-0.386674	0.228439	-0.0927774	0.0497207	0.642889	-0.00359164	0.0425479	0.876907	0.255062	0.411809	0.970637	0.261947	0.496241	0.758671	0.468425	0.599673	1.30399	0.620854	0.596229	1.8041	1.54282	1.64531	2.4819	1.78878	1.64347
JAG2_NOTCH3	1.2328	1.01918	1.59607	1.75984	1.30924	1.62675	-0.158865	-0.154948	0.0395041	0.180511	-0.221566	0.0815925	-0.0521037	0.0162272	0.216914	0.352615	-0.06553	0.253409	0.252593	0.724682	0.490848	0.676365	0.229695	0.537375	0.503599	0.38404	0.836197	0.983476	0.541151	0.869811	1.61866	1.30032	1.99565	2.15915	1.70732	2.02483
JAG2_NOTCH4	1.50663	1.11136	1.3846	1.35836	1.2645	1.43963	-0.108173	-0.0845453	-0.175085	-0.230335	-0.313518	-0.156661	0.086095	0.00764279	-0.00363073	-0.0531487	-0.145219	0.0281612	0.358193	0.158511	0.260573	0.228547	0.144552	0.301219	0.724127	0.488147	0.615645	0.576254	0.480737	0.660003	1.91207	1.48114	1.78671	1.76234	1.66793	1.84399
KITLG_EPOR	0.431535	0.368029	0.46022	0.600447	0.295656	0.500205	-0.054789	-0.167916	-0.0800388	-0.0298992	-0.293132	-0.128163	1.3495	1.30085	1.40517	1.5878	1.24373	1.4774	0.716527	0.734542	0.798046	1.00156	0.736049	0.928886	0.836289	0.757368	0.867379	1.02114	0.676131	0.90587	0.439535	0.362431	0.462023	0.597919	0.279551	0.491181
KITLG_KIT	0.34914	0.690898	0.814727	0.0111038	1.12146	0.723747	-0.205823	0.107523	0.131752	-0.805815	0.483813	0.174085	1.2288	1.60702	1.79691	0.631516	2.09293	1.6118	0.998935	1.33927	1.39577	1.07404	1.76852	1.42738	0.661751	1.0403	1.20652	0.0940702	1.519	1.05143	0.300331	0.651401	0.788812	-0.113855	1.09303	0.674435
KLRB1_CLEC2D	-0.563991	-0.664185	-0.312861	-0.488933	-0.797754	-0.459216	-1.11344	-1.18247	-0.762879	-1.05746	-1.38706	-0.980188	-0.349139	-0.454699	-0.144174	-0.269968	-0.563913	-0.258082	-0.769047	-0.874821	-0.488661	-0.691697	-1.01269	-0.656105	-0.684244	-0.78431	-0.412848	-0.609723	-0.925494	-0.573692	-0.973163	-1.00179	-0.610454	-0.941793	-1.26128	-0.834279
KNG1_CD93	1.95364	1.09129	0.934547	0	1.41411	1.77905	0.541433	0.0313114	-0.0979388	0	0.0298101	0.370931	1.54238	0.787552	0.617995	0	0.995184	1.36137	0	4.81856	5.138	0	0	0	1.13341	0.461664	0.289505	0	0.585459	0.949978	0.881919	0.243049	0.101324	0	0.357048	0.708887
KNG1_ITGB2	0.3599	0.658007	0.219286	0.872202	0.23552	0.417189	-0.631851	-0.336349	-0.287766	-0.275152	-0.787136	-0.631532	-0.00174887	0.321004	-0.00672784	0.505811	-0.14025	0.0460295	-0.382854	-0.047886	-0.240374	0.10289	-0.532513	-0.347156	-0.346478	-0.0124854	-0.219171	0.142002	-0.49503	-0.309439	-0.457462	-0.155367	-0.23424	-0.0412365	-0.60421	-0.43745
KNG1_SDC2	0.330253	0.412183	0.380346	-0.539819	0.335685	0.483104	-0.261353	-0.34371	-0.560039	-0.994077	-0.587773	-0.473947	0.0921052	0.124478	0.0328674	-0.854865	-0.0111772	0.140118	-0.163087	-0.184405	-0.334159	-1.13068	-0.375597	-0.226831	-0.139555	-0.155438	-0.299259	-1.1065	-0.341019	-0.19183	-0.187198	-0.232989	-0.401348	-0.986975	-0.435109	-0.308058
L1CAM_CNTN1	0.534963	0.909483	1.21977	0.679458	1.27157	0.579004	0.852248	1.33195	1.68823	1.01684	1.73949	0.894332	0.195846	0.424637	0.663794	0.31165	0.71509	0.241121	-0.0030408	0.0585219	0.16545	0.0413266	0.193549	0.0181057	0.28669	0.558927	0.820491	0.411568	0.872274	0.332031	0.154538	0.367548	0.602962	0.280846	0.659678	0.207948
L1CAM_EGFR	0.67504	0.791316	1.28473	1.22332	1.47596	0.892737	1.06307	1.20836	1.82343	1.72154	2.01818	1.31031	0.242329	0.316815	0.626331	0.625132	0.809597	0.414947	-0.0150358	0.00605214	0.109904	0.131786	0.235882	0.0559957	0.360145	0.447312	0.813286	0.79403	0.999597	0.547116	0.179707	0.250037	0.511354	0.539403	0.700425	0.35938
L1CAM_EPHB2	1.16695	1.29985	0.709327	1.23105	0.44697	0.685013	1.68814	1.83153	1.16112	1.71928	0.892834	1.18658	0.536326	0.651596	0.1885	0.646981	-0.0600268	0.0918068	0.0617685	0.131522	-0.0894018	0.149019	-0.228102	-0.206943	0.71453	0.835583	0.331871	0.811821	0.0778296	0.256735	0.428887	0.543043	0.0930061	0.570188	-0.174505	-0.0311721
L1CAM_ERBB2	0.906787	1.02155	0.675326	1.27497	0.846338	1.01612	1.38017	1.53063	1.20148	1.82566	1.38636	1.55609	0.350913	0.411354	0.0446033	0.59881	0.191822	0.359514	-0.0142615	-0.00882092	-0.281115	0.0812863	-0.201409	-0.0799275	0.505697	0.582831	0.221061	0.791071	0.376194	0.545038	0.259042	0.304024	-0.0903321	0.474011	0.0572532	0.231834
L1CAM_ERBB3	1.29008	1.59259	1.35435	1.16291	0.963941	1.24954	1.82394	2.14334	1.89574	1.70638	1.4047	1.73701	0.638771	0.912255	0.69097	0.499043	0.452688	0.66613	0.12155	0.308291	0.153426	0.0158458	0.063818	0.160416	0.823631	1.10675	0.879656	0.687239	0.594882	0.830884	0.527948	0.800043	0.57697	0.375126	0.388436	0.591471
L1CAM_FGFR2	1.1129	1.16021	1.09451	1.1722	0.585467	0.806423	1.53446	1.64523	1.59152	1.66739	0.934238	1.2812	0.62384	0.582232	0.500658	0.579412	0.205834	0.250606	0.158446	0.112781	0.0570385	0.105833	-0.0124194	-0.0747562	0.760884	0.7449	0.667623	0.746463	0.308168	0.404836	0.591757	0.502382	0.406638	0.492385	0.154176	0.150005
L1CAM_ITGA5	1.41064	1.8005	1.12136	1.36056	1.59314	0.803941	1.97155	2.30539	1.61606	1.9284	2.17752	1.38737	0.717611	1.18059	0.530297	0.657664	0.86394	0.0807492	0.162898	0.460439	0.0765587	0.112066	0.273333	-0.396989	0.915326	1.35896	0.696576	0.858232	1.07285	0.286741	0.589395	1.13228	0.439921	0.522289	0.720151	-0.0759061
L1CAM_ITGAV	0.831665	0.87237	0.974629	1.04518	0.550152	0.821694	1.25098	1.30046	1.41218	1.53138	0.978698	1.23374	0.353078	0.380797	0.467519	0.467966	0.0654489	0.353203	0.0234694	0.0329199	0.0732484	0.0449302	-0.137807	0.0275175	0.485027	0.516733	0.608605	0.629777	0.197315	0.482214	0.289346	0.315683	0.406729	0.378204	-0.0323808	0.293139
LAMA1_GPC1	-0.0600753	0.204136	0.148583	0.011653	0.0368611	-0.0207074	0.0506947	0.653455	0.579441	0.217687	0.357842	0.169293	-0.0339383	0.544203	0.437445	0.135205	0.231464	0.0751244	0.0299917	0.668351	0.569284	0.214548	0.344593	0.156634	-0.00164073	0.596878	0.498282	0.171072	0.284417	0.113759	0.0765947	0.694484	0.627829	0.245909	0.4	0.199993
LAMA1_ITGA1	-0.246519	-0.0966489	-0.250314	0.052628	-0.353801	-0.248676	-0.0429933	-0.076225	-0.0588748	0.439175	-0.246824	-0.0596682	-0.208265	-0.150194	-0.222173	0.282422	-0.410343	-0.222167	-0.0943834	-0.108259	-0.110634	0.414128	-0.309362	-0.111283	-0.147978	-0.125526	-0.162869	0.345937	-0.35381	-0.163183	0.00641697	-0.0560569	-0.0102501	0.490246	-0.200058	-0.0113085
LAMA1_ITGA2	-0.195003	-0.0907823	-0.166353	-0.278534	-0.108246	-0.383647	-0.00882185	0.056691	0.0316974	-0.111245	-0.0979205	-0.352998	-0.16042	-0.0538827	-0.116496	-0.274219	-0.174595	-0.508816	-0.0547412	0.0279577	-0.0107688	-0.165816	-0.133235	-0.422155	-0.104803	-0.0120932	-0.0614875	-0.21581	-0.149563	-0.457462	0.0366018	0.0904056	0.0765064	-0.063245	-0.0773704	-0.310205
LAMA1_ITGA7	-0.104665	-0.189016	-0.29305	-0.0969306	-0.303024	-0.10836	-0.0948869	-0.180891	-0.14766	0.0998841	-0.16719	0.099072	-0.169677	-0.288851	-0.308715	-0.0286536	-0.328051	-0.0364084	-0.129405	-0.231389	-0.203971	0.0684204	-0.224625	0.0651032	-0.145275	-0.253861	-0.251628	0.0204564	-0.271349	0.0151521	-0.0748609	-0.151938	-0.10067	0.13956	-0.120473	0.140805
LAMA1_ITGB1	-0.0605343	-0.0942865	-0.100925	-0.239596	-0.147275	-0.130933	0.11752	-0.0709572	0.0140493	-0.249126	-0.0943692	-0.0312279	0.00898698	-0.144615	-0.090387	-0.368351	-0.19894	-0.142527	0.094697	-0.102271	-0.0165719	-0.307822	-0.13548	-0.0679651	0.0514054	-0.119901	-0.0518266	-0.330491	-0.163033	-0.102496	0.151552	-0.050774	0.04524	-0.217606	-0.0649751	0.00133174
LAMA1_ITGB4	-0.0794597	-0.166404	-0.386562	-0.154142	-0.15025	-0.111886	-0.0317089	0.0270281	-0.291418	0.113714	0.0814097	0.0818477	-0.105346	-0.119965	-0.457596	-0.0507642	-0.0721546	-0.0504961	-0.0582821	-0.0153667	-0.356826	0.0703872	0.0401528	0.04778	-0.079436	-0.0654755	-0.400639	0.0113245	-0.0144159	-0.000367282	-0.0107111	0.071415	-0.244201	0.164293	0.128386	0.122431
LAMA1_NT5E	-0.246136	-0.248067	-0.784977	-0.567664	-0.346895	-0.162015	-0.199622	-0.0971935	-0.556172	-0.527221	-0.035571	-0.0675644	-0.331848	-0.251457	-0.767354	-0.70614	-0.234253	-0.187779	-0.25529	-0.149175	-0.630523	-0.605737	-0.0948293	-0.109766	-0.287438	-0.196256	-0.692658	-0.646992	-0.161073	-0.1452	-0.162923	-0.0518918	-0.494075	-0.477725	0.0246685	-0.0327845
LAMA1_SDC2	-0.113672	-0.157867	-0.303621	-0.594432	-0.32362	-0.241227	-0.0285496	-0.0261823	-0.130582	-0.787204	-0.166587	-0.0392418	-0.129194	-0.154759	-0.298535	-0.944361	-0.334459	-0.203292	-0.0621672	-0.0670969	-0.187145	-0.890968	-0.225064	-0.0901335	-0.0930974	-0.108115	-0.238428	-0.901462	-0.2749	-0.14342	0.000764885	0.0118243	-0.0811281	-0.750055	-0.117507	0.0098133
LAMA1_TMPRSS6	-0.430613	-0.0288688	-0.503381	-0.471391	-0.347771	-0.612723	-0.0880052	0.410937	-0.254509	-0.095916	0.00864389	-0.280707	-0.297549	0.208232	-0.454343	-0.31253	-0.198559	-0.496601	-0.151015	0.360762	-0.320508	-0.160507	-0.0516958	-0.348526	-0.220497	0.285706	-0.382476	-0.232721	-0.121833	-0.418001	-0.0244341	0.474333	-0.195077	-0.0300109	0.0718377	-0.215664
LAMA2_ITGA1	0.148237	0.0100921	0.131419	0.560684	-0.0313072	0.129562	-0.0251131	-0.0212969	-0.0313259	0.187009	-0.107654	-0.0314402	0.0242912	-0.0363926	0.00931089	0.452214	-0.156564	0.0082742	0.613449	0.172213	0.58755	1.02739	0.410787	0.582455	0.190293	0.0291243	0.175047	0.503581	0.0513869	0.172734	0.0975178	-0.0101156	0.0811085	0.528749	-0.088139	0.0795936
LAMA2_ITGA2	0.157798	0.156678	0.187669	0.0853168	-0.00387266	-0.130079	-0.0089755	0.0146071	0.00698542	-0.0528894	-0.0271224	-0.140141	0.0483547	0.0854404	0.0822282	-0.0372435	-0.052753	-0.249528	0.572946	0.440728	0.593774	0.536105	0.16248	0.270806	0.182621	0.147054	0.201574	0.139337	0.0212162	-0.0270117	0.114476	0.132128	0.147297	0.0334135	-0.0259574	-0.188057
LAMA2_ITGA3	0.140257	0.188703	0.330792	0.241262	0.282036	0.186563	-0.00497628	0.0169704	0.0634073	0.0452525	0.0317865	0.0019827	0.0469697	0.0988974	0.203579	0.165654	0.144258	0.0744829	0.495987	0.541618	0.830999	0.55718	0.812962	0.615502	0.15394	0.186911	0.341905	0.212537	0.31629	0.207679	0.104237	0.156196	0.283067	0.217952	0.227622	0.142836
LAMA2_ITGA6	0.156163	-0.0318792	0.193542	0.176763	0.188907	0.346865	0.0232425	-0.0398712	0.0232348	-0.00239476	0.00255988	0.0765938	0.102719	-0.0868246	0.111644	0.0647594	0.0761319	0.231941	0.381203	0.147713	0.520833	0.603911	0.620629	0.808135	0.132758	0.00593485	0.183147	0.199961	0.210255	0.338339	0.140366	-0.0582434	0.165187	0.132773	0.144904	0.306151
LAMA2_ITGA7	-0.00338043	-0.0375439	0.0511532	0.216965	0.0340362	0.226409	-0.0260961	-0.0562216	-0.0666945	0.0306839	-0.0743478	0.0314045	-0.0508757	-0.111613	-0.0700032	0.131097	-0.087234	0.134192	0.158253	0.209888	0.491317	0.561943	0.471822	0.594227	0.0207925	0.0125851	0.111458	0.204289	0.0983392	0.217672	-0.0248203	-0.0725121	-0.00116363	0.187484	-0.0188836	0.194026
LAMA2_ITGB1	0.203813	0.0138173	0.114381	-0.0807168	0.0276237	0.0860335	0.0338076	-0.0199327	0.00136492	-0.0803109	-0.0306344	-0.0127935	0.135432	-0.0323271	0.0472561	-0.165391	-0.0418841	0.0124453	0.488577	0.17586	0.375003	0.195139	0.275388	0.362199	0.178621	0.0313954	0.113713	-0.011249	0.0547227	0.0984676	0.18269	-0.00602261	0.0899521	-0.12236	-0.00205189	0.0572293
LAMA2_ITGB4	0.0439305	0.181892	-0.0666445	0.285125	0.238874	0.207245	-0.00993637	0.00517612	-0.127729	0.0432808	0.0272275	0.0247255	-0.00128136	0.0775464	-0.19534	0.164211	0.128863	0.117618	0.211571	0.583262	0.382972	0.758415	0.668663	0.562972	0.0508238	0.196009	0.0268778	0.296279	0.246337	0.200644	0.0262279	0.141879	-0.126114	0.239633	0.197771	0.175501
LAMA3_SDC2	0.115964	0.162513	0.12434	-0.547172	0.0883421	0.208607	-0.150447	-0.201397	-0.366172	-0.757584	-0.391394	-0.290815	-0.0582432	-0.0643563	-0.180841	-0.83378	-0.216807	-0.088322	0.113673	0.159673	0.121506	-0.545097	0.0856987	0.205353	-0.124279	-0.153862	-0.297389	-0.867024	-0.330277	-0.208499	-0.0253897	-0.0224852	-0.124569	-0.768316	-0.160054	-0.0345779
LAMA4_ITGA3	-0.384571	-0.342133	-0.461939	-0.245185	-0.553105	-0.462775	-0.0751693	-0.0408757	-0.0161451	0.012253	-0.0701118	-0.0826686	-0.181634	-0.108571	-0.0529013	0.00859354	-0.139185	-0.180097	0.218275	0.282826	0.439265	0.35854	0.376008	0.272293	-0.327167	-0.253765	-0.232629	-0.126811	-0.324437	-0.343775	-0.0425353	-0.0045297	0.0455063	0.0500497	-0.00804949	-0.0392917
LAMA4_ITGA6	-0.179132	-0.261449	-0.299499	-0.467738	-0.465364	-0.385855	-0.00123305	-0.0969461	-0.0248813	-0.0886361	-0.082547	0.0157639	-0.0185075	-0.293678	-0.0755965	-0.191866	-0.179247	0.00361526	0.250759	-0.0301599	0.292216	0.260089	0.274979	0.46673	-0.124544	-0.382194	-0.213895	-0.355059	-0.343569	-0.168316	0.0231698	-0.0919676	0.00977364	-0.0461943	-0.0386981	0.0744271
LAMA4_ITGAV	-0.220507	-0.225726	-0.2043	-0.340038	-0.38935	-0.205641	-0.049958	-0.0476025	-0.025282	-0.0748302	-0.163419	-0.0442336	-0.153322	-0.144961	-0.0833217	-0.192717	-0.442621	-0.138984	0.112219	0.128906	0.189437	0.170015	-0.109012	0.115404	-0.250871	-0.246138	-0.187341	-0.324547	-0.551045	-0.233065	-0.0353028	-0.0313577	-0.00493152	-0.0493917	-0.159827	-0.0299326
LAMA4_ITGB1	-0.228347	-0.201594	-0.262689	-0.437574	-0.311652	-0.307483	0.00207704	-0.0606299	-0.0442785	-0.178038	-0.0934017	-0.0701699	-0.0130346	-0.193499	-0.12831	-0.453101	-0.25642	-0.18941	0.311724	0.038079	0.188001	-0.0879523	0.0637616	0.147398	-0.138964	-0.275405	-0.246116	-0.573865	-0.369419	-0.311904	0.0344748	-0.0525463	-0.0212649	-0.170623	-0.0788098	-0.0485034
LAMA5_BCAM	0.266291	-0.0520041	0.176545	0.183884	-0.30627	0.0674	0.380445	0.00600764	0.333376	0.330963	-0.149114	0.208482	0.407701	-0.120845	0.208168	0.228622	-0.397493	0.0754069	0.43902	-0.00822912	0.338005	0.344192	-0.200821	0.207264	0.556958	-0.0169103	0.375868	0.392614	-0.230709	0.236595	0.530924	0.0350163	0.435389	0.439631	-0.11487	0.297217
LAMA5_ITGA2	0.0959427	0.114175	0.127055	0.0184634	-0.028579	-0.189019	0.210265	0.195098	0.239884	0.139984	0.0158827	-0.0860774	0.134306	0.203201	0.18504	0.0121717	-0.0760479	-0.315874	0.227937	0.234497	0.265646	0.13788	0.00942885	-0.132283	0.282784	0.33019	0.33287	0.164056	0.0120899	-0.17581	0.310436	0.305519	0.349325	0.219183	0.0453371	-0.0701924
LAMA5_ITGA3	0.0871827	0.135914	0.256071	0.193816	0.203025	0.122608	0.185961	0.235376	0.395304	0.285497	0.348628	0.241123	0.133497	0.216516	0.339985	0.333838	0.256408	0.171938	0.208895	0.271308	0.427298	0.34355	0.366022	0.262517	0.2728	0.356584	0.50099	0.469262	0.419865	0.322768	0.285164	0.351039	0.523674	0.424839	0.461769	0.347778
LAMA5_ITGA6	0.122456	-0.0585081	0.14453	0.113098	0.124538	0.277742	0.188133	-0.0115488	0.237644	0.230918	0.243807	0.40801	0.245413	-0.143207	0.241188	0.157919	0.17414	0.389059	0.237846	-0.0299135	0.279843	0.2506	0.265182	0.45301	0.359519	-0.0524397	0.377208	0.308342	0.325367	0.546234	0.302919	0.00450976	0.357942	0.335158	0.350776	0.548636
LAMA5_ITGB1	0.161092	-0.010272	0.0754563	-0.121454	-0.00920635	0.0448652	0.24371	0.0337033	0.148941	-0.0504403	0.0579871	0.121456	0.291067	-0.0331096	0.136552	-0.245546	-0.02992	0.0738207	0.297636	0.0349112	0.178405	-0.0862297	0.0593256	0.139631	0.419774	0.0547696	0.257095	-0.129543	0.0839495	0.196649	0.373247	0.0726046	0.242726	-0.0401229	0.112596	0.202843
LAMA5_ITGB4	0.0189702	0.121989	-0.132884	0.214428	0.174646	0.15399	0.0655588	0.233477	-0.015392	0.346201	0.294678	0.254696	0.0354528	0.178421	-0.213639	0.292616	0.250581	0.245883	0.0790898	0.258808	-0.0474345	0.37718	0.326631	0.29484	0.127287	0.325486	-0.0646142	0.450233	0.402432	0.386842	0.122076	0.341767	0.0252559	0.470309	0.414973	0.376189
LAMB1_ITGA3	0.373055	0.44184	0.630975	0.516162	0.56896	0.444743	0.259661	0.311053	0.497025	0.35836	0.452672	0.327925	0.155416	0.226058	0.36122	0.317748	0.289116	0.198779	-0.158075	-0.11338	-0.108465	-0.0376359	-0.178238	-0.178143	-0.0244249	0.0473916	0.139476	0.152572	0.0597435	-0.00372579	0.0867738	0.156698	0.275514	0.25141	0.201477	0.121465
LAMB1_ITGA6	0.377495	0.0494068	0.44677	0.431501	0.44807	0.654768	0.241787	0.0212749	0.309689	0.317054	0.331108	0.505435	0.223329	-0.0839265	0.242297	0.18611	0.201103	0.39847	-0.0389373	-0.164189	-0.0883154	-0.185334	-0.178393	-0.0620834	0.0943671	-0.194542	0.0725974	-0.0158913	-0.0022022	0.187103	0.17108	-0.12182	0.175756	0.109135	0.123477	0.3158
LAMB1_ITGB4	0.174375	0.436292	0.11202	0.574548	0.514538	0.468435	0.101573	0.316053	0.0642657	0.442921	0.383753	0.331709	0.0503181	0.200706	-0.143092	0.313567	0.268733	0.251718	-0.0899477	-0.159282	-0.420999	-0.127241	-0.132429	-0.0994518	-0.0532663	0.00640311	-0.351499	0.098833	0.0660834	0.0721962	0.0113813	0.126262	-0.218421	0.230692	0.190494	0.181655
LAMB2_ITGA3	0.000325815	0.0470133	0.128908	0.109867	0.071208	0.01714	-0.103904	-0.0642108	-0.0437775	-0.000718664	-0.105117	-0.115127	0.280322	0.357498	0.512377	0.455352	0.437859	0.334958	0.302046	0.386141	0.534456	0.49825	0.453663	0.354202	0.219951	0.304415	0.440094	0.420878	0.357227	0.265258	0.310691	0.39341	0.545158	0.502032	0.465879	0.364492
LAMB2_ITGB4	-0.0203091	0.0228389	-0.231225	0.0948473	0.0664995	0.063464	-0.0612405	-0.100674	-0.334772	-0.0640982	-0.0734825	-0.051466	0.12698	0.334525	-0.0294754	0.460698	0.410179	0.38589	0.147054	0.356245	-0.0340748	0.483052	0.434172	0.416622	0.0925502	0.269721	-0.124697	0.390627	0.345191	0.334627	0.151357	0.365655	-0.0190564	0.493367	0.443582	0.423542
LAMB3_ITGA2	0.0340089	0.130086	0.0890223	-0.098579	-0.160423	-0.443486	0.173479	0.25681	0.228921	0.0414341	-0.074949	-0.317762	0.0878596	0.184936	0.144723	-0.0480358	-0.140163	-0.409494	-0.105858	-0.00092208	-0.0551979	-0.23172	-0.201388	-0.528851	-0.157631	-0.0352736	-0.100976	-0.295759	-0.29136	-0.634672	0.0133273	0.110228	0.0678349	-0.118463	-0.168875	-0.457978
LAMB3_ITGA3	0.0410985	0.130962	0.239212	0.265776	0.148769	0.0721505	0.174352	0.266508	0.389228	0.401363	0.299278	0.213769	0.0933106	0.187366	0.30054	0.328854	0.208071	0.127744	-0.0898391	-0.0107172	0.0725729	0.110607	-0.014034	-0.0734751	-0.140489	-0.0495353	0.0367652	0.0940415	-0.0574153	-0.121392	0.0213562	0.109974	0.215694	0.24313	0.125722	0.0508407
LAMB3_ITGB1	0.22674	-0.109526	0.061472	-0.363948	-0.121688	-0.0111001	0.357178	-0.0222588	0.181717	-0.258612	-0.0119313	0.108887	0.287666	-0.0845979	0.110923	-0.342106	-0.0864047	0.0343212	0.0805944	-0.16033	-0.0538802	-0.413107	-0.201824	-0.118068	0.0621604	-0.237907	-0.0984195	-0.531192	-0.279827	-0.175776	0.205076	-0.119233	0.0434692	-0.373946	-0.135392	-0.0280826
LAMC1_ITGA3	0.0648082	0.114899	0.226106	0.177072	0.16993	0.0957003	0.0194433	0.0566826	0.139101	0.103475	0.0928878	0.0381847	0.099259	0.168007	0.290194	0.259748	0.217688	0.135654	0.199143	0.24962	0.413785	0.300469	0.366625	0.256429	0.00594928	0.0808811	0.181339	0.189595	0.100429	0.0312273	0.092086	0.143413	0.265618	0.205176	0.210041	0.128379
LAMC1_ITGA6	0.110713	-0.0729868	0.125654	0.0861343	0.0974662	0.251218	0.0594138	-0.062353	0.0657077	0.0309082	0.0393881	0.15895	0.177068	-0.110483	0.185839	0.123423	0.137721	0.328802	0.199365	-0.00727187	0.251613	0.246012	0.259196	0.426514	0.123971	-0.189772	0.106089	0.0185441	0.0329317	0.229457	0.131033	-0.0626918	0.152901	0.118475	0.130357	0.289231
LAMC1_ITGB4	0.00798538	0.0970792	-0.166047	0.185876	0.148686	0.133191	-0.00691615	0.0408245	-0.167138	0.10711	0.0791132	0.0701122	0.0188595	0.139577	-0.199767	0.244977	0.203873	0.192676	0.0719934	0.248294	-0.0044304	0.36376	0.310984	0.269402	-0.0387795	0.0404496	-0.327367	0.138813	0.103539	0.106933	0.0205537	0.128101	-0.138115	0.223144	0.182672	0.16239
LAMC2_ITGA2	0.281545	0.32223	0.330129	0.16632	0.01467	-0.165921	-0.0794076	0.0316089	-0.0237582	-0.214639	-0.233905	-0.553294	-0.351084	-0.201588	-0.295677	-0.490042	-0.37576	-0.794042	0.118324	0.192357	0.169887	-0.00585537	-0.0890973	-0.337134	-0.15303	-0.0342582	-0.0983836	-0.287358	-0.264349	-0.610062	-0.0627162	0.0366016	-0.011328	-0.189261	-0.185908	-0.497873
LAMC2_ITGB1	0.408487	0.0548167	0.25086	-0.119983	0.0845374	0.193452	0.127703	-0.182317	-0.0329977	-0.458081	-0.212849	-0.107633	-0.113111	-0.327016	-0.250714	-0.647395	-0.408486	-0.326401	0.281873	-0.0447334	0.125311	-0.264898	-0.0442786	0.0607531	0.057174	-0.215615	-0.0929053	-0.498226	-0.261121	-0.165733	0.121246	-0.143154	-0.0203612	-0.392601	-0.175847	-0.0857294
LAMC3_ITGA3	0.0665402	0.134469	0.2483	0.226912	0.175185	0.0985165	-0.0632802	-0.0229475	0.020041	0.0370923	-0.0376842	-0.0639787	-0.00425453	0.0615316	0.15548	0.155199	0.0810555	0.0173193	0.583054	0.654971	0.881298	0.724445	0.822179	0.675126	-0.137043	-0.0683952	-0.00831378	0.0391851	-0.0904917	-0.133109	-0.0527269	0.0145705	0.0960639	0.114156	0.0183696	-0.037628
LEFTY1_ACVR1B	-0.349918	-0.351102	-0.178196	-0.36954	-0.555925	-0.437721	0.044985	0.021136	0.221338	-0.036415	-0.166831	-0.0678814	0.233846	0.203486	0.416804	0.132406	0.0149754	0.110817	0.612499	0.56026	0.770728	0.459766	0.418298	0.481535	0.418142	0.381843	0.598285	0.301047	0.201891	0.290816	0.276383	0.241271	0.439959	0.168249	0.0773401	0.159452
LEFTY1_ACVR2B	-0.628074	-0.765224	-0.707586	-0.835732	-0.72814	-0.781592	-0.244225	-0.389993	-0.312452	-0.47766	-0.352686	-0.412532	-0.0658317	-0.217655	-0.13166	-0.313618	-0.179505	-0.24293	0.343211	0.203247	0.293042	0.108691	0.237151	0.177168	0.121204	-0.0300977	0.0588361	-0.128042	0.00751011	-0.0562537	0.00292228	-0.136687	-0.0572508	-0.223635	-0.10158	-0.159639
LEFTY2_ACVR1B	-0.139807	-0.157111	0.0419947	-0.204743	-0.356929	-0.249248	0.0492321	0.0254305	0.222776	-0.0312496	-0.159682	-0.0620168	0.458707	0.419976	0.63525	0.336122	0.246043	0.330991	0.612916	0.573474	0.796966	0.485518	0.392543	0.480278	0.201369	0.172287	0.387496	0.102467	-0.0206723	0.0778157	0.0506416	0.0261282	0.232355	-0.0341379	-0.166704	-0.0658937
LEFTY2_ACVR2B	-0.435316	-0.58327	-0.507733	-0.670217	-0.545011	-0.605257	-0.236035	-0.379857	-0.303853	-0.465747	-0.342974	-0.401883	0.166299	0.0168833	0.105739	-0.0803317	0.0539025	-0.00919273	0.309961	0.155264	0.248624	0.0528309	0.19338	0.127651	-0.102437	-0.256115	-0.169361	-0.353294	-0.217473	-0.281675	-0.246164	-0.395762	-0.314829	-0.487222	-0.35767	-0.419431
LGALS1_CD69	-0.226899	-0.0512278	-0.150906	-0.325641	-0.622152	0.126544	-0.178681	-0.0550985	-0.0760564	-0.292856	-0.564625	0.113398	-0.358093	-0.175949	-0.295074	-0.464099	-0.75839	-0.00554148	0.0271346	0.205213	0.024261	-0.0560866	-0.371369	0.404848	-0.853857	-0.671415	-0.838237	-0.997291	-1.26822	-0.536736	-0.58959	-0.397329	-0.487063	-0.706221	-1.00712	-0.230154
LGALS1_ITGB1	0.0104945	-0.0875298	-0.0570124	-0.24735	-0.12906	-0.0931301	-0.0163423	-0.0520109	-0.0481701	-0.147527	-0.082735	-0.0684787	-0.0398399	-0.123671	-0.107548	-0.313113	-0.182453	-0.148747	0.127046	-0.0341243	0.0414805	-0.16582	-0.0450194	0.00735083	-0.241505	-0.227683	-0.285419	-0.486348	-0.344784	-0.335113	-0.148597	-0.208782	-0.219488	-0.461498	-0.303038	-0.271763
LGALS1_PTPRC	-0.0940788	-0.239312	-0.0508732	0.000527429	-0.372452	-0.123416	-0.108417	-0.178769	-0.0315482	-0.0549648	-0.291948	-0.126208	-0.188004	-0.327558	-0.0778753	-0.0970097	-0.478959	-0.217888	0.0995304	-0.0883084	-0.00692946	0.215891	-0.191186	0.0667482	-0.552201	-0.621668	-0.159951	-0.499572	-0.839541	-0.577478	-0.374857	-0.510973	-0.142153	-0.286795	-0.692318	-0.406445
LGALS3_LAG3	5.09719	0	3.19405	4.16367	5.25312	2.80179	2.11647	0	0.213334	1.18296	2.77946	-0.178923	3.48542	0	1.58228	2.5519	4.14841	1.19002	4.22763	0	2.32449	3.29411	4.85003	1.93223	3.01913	0	1.11599	2.08561	3.68211	0.72373	3.96763	0	2.06449	3.03411	4.46536	1.67224
LGALS3BP_ITGB1	0.11019	-0.0450434	0.0252722	-0.185174	-0.0613869	-0.010201	-0.104879	-0.156477	-0.164461	-0.366962	-0.233751	-0.208075	0.0190454	-0.144275	-0.084128	-0.370063	-0.196687	-0.137312	-0.369831	-0.375676	-0.43982	-0.726671	-0.53118	-0.507941	-0.145109	-0.17331	-0.197687	-0.393638	-0.261477	-0.242032	0.0733905	-0.0676959	-0.00932664	-0.224163	-0.095384	-0.047236
LGALS3BP_VANGL1	-0.0101733	-0.192093	-0.0592227	-0.205517	-0.467859	-0.0416074	-0.380028	-0.485998	-0.488981	-0.627346	-0.91257	-0.433533	-0.205679	-0.404786	-0.279958	-0.442847	-0.734392	-0.249386	-0.804924	-0.916637	-0.946751	-1.10325	-1.42143	-0.87451	-0.451934	-0.536919	-0.575573	-0.710277	-0.999562	-0.510511	-0.0761429	-0.24922	-0.13524	-0.282005	-0.550017	-0.111547
LGALS8_ITGA3	0.0188382	0.0840847	0.184349	0.175187	0.111408	0.0436855	0.191087	0.249246	0.40372	0.314802	0.346456	0.243684	0.0734808	0.126596	0.241759	0.192975	0.183016	0.106167	0.0702798	0.120689	0.234171	0.182885	0.178052	0.102281	-0.11979	-0.0547461	0.00495154	0.0461535	-0.0743368	-0.115903	0.118457	0.181361	0.310502	0.261117	0.244364	0.158207
LIF_IL6ST	1.2507	0.468576	0.158171	0.463649	0.395344	0.723257	0	0	0	0	0	0	0.825819	0.0720272	-0.20146	0.0452328	-0.0237665	0.310543	0	0	0	0	0	0	0	0	0	0	0	0	0	0	0	0	0	0
LIF_LIFR	0.282284	0.21082	0.493421	0.551274	0.413573	0.629269	0	0	0	0	0	0	-0.0812587	-0.192629	0.0479153	0.123435	0.0219458	0.232137	0	0	0	0	0	0	0	0	0	0	0	0	0	0	0	0	0	0
LIF_LIFR+IL6ST	-0.217147	-1.36798	-1.31901	-0.468869	-1.40844	-0.334405	0	0	0	0	0	0	-0.857252	-2.00809	-1.95911	-1.10897	-2.04854	-0.974509	0	0	0	0	0	0	0	0	0	0	0	0	0	0	0	0	0	0
LIN7C_ABCA1	-0.161253	0.028415	-0.0857957	0.141002	-0.192117	0.0299277	-0.12713	0.0388506	-0.0603137	0.149369	-0.153876	0.040542	-0.211517	-0.00230481	-0.131728	0.105053	-0.252076	-0.00131232	-0.0993048	0.0476186	-0.0385071	0.156917	-0.120017	0.0494928	-0.269757	-0.108403	-0.232509	-0.0535333	-0.363478	-0.10969	-0.158385	0.0145806	-0.0933146	0.117202	-0.196936	0.0157637
LIN7C_KCNJ4	1.60018	0	1.75581	1.46503	0.775937	1.70786	0	0	0	0	0	0	1.60717	0	1.75536	1.52276	0.756003	1.71334	1.49849	0	1.66727	1.27628	0.741479	1.60773	1.35893	0	1.50396	1.27612	0.538486	1.46238	1.53915	0	1.69664	1.38761	0.732399	1.64666
LIPC_LRP1	-0.0878595	0.0426495	0.133548	0.131248	0.150831	0.0364475	-0.452338	-0.371431	-0.270383	-0.30132	-0.375631	-0.296866	-0.131961	-0.101724	-0.0562128	-0.0695623	-0.110582	-0.069674	0.0815585	0.23056	0.309101	0.324915	0.408011	0.178546	-0.3932	-0.377767	-0.304894	-0.343837	-0.468533	-0.279927	-0.308541	-0.234966	-0.147809	-0.171202	-0.227467	-0.179958
LIPH_LPAR4	0.470999	0.398719	-0.3356	-0.328211	0.461549	-0.463559	0.342259	0.22702	-0.526763	-0.520406	0.271088	-0.633513	0.20569	0.0584946	-0.706106	-0.700944	0.0878161	-0.786016	0.424559	0.318862	-0.435814	-0.428511	0.36892	-0.565704	-0.0829528	-0.294427	-1.08422	-1.08071	-0.29169	-1.12817	-0.0213602	-0.212192	-0.976785	-0.975792	-0.211751	-0.962913
LPL_LRP2	-0.25807	0.208002	-0.125059	-0.113496	-0.241837	-0.379082	-0.179499	0.103053	-0.0986578	-0.0929607	-0.105791	-0.239367	0.200704	0.591311	0.314887	0.330244	0.0372073	0.0777657	0.633124	1.08308	0.765425	0.785401	0.288294	0.475222	0.145204	0.598429	0.276372	0.291665	9.16e-06	0.00916473	0.619113	0.958718	0.721826	0.743649	0.231564	0.476861
LRP1B_PLAUR	0.017973	0.0765069	0.0378916	-0.0157784	-0.0127058	0.00107044	0.174456	0.261075	0.178124	0.111605	0.158086	0.161031	0.05427	0.167008	0.0907789	-0.00903652	0.00402846	0.0251357	0.0296073	0.0906268	0.0481473	-0.00679863	0.000288059	0.0130179	-0.0384057	0.0504941	0.00577057	-0.0806124	-0.0972083	-0.0689099	0.0363777	0.0853205	0.0483343	0.00516456	0.0153986	0.024061
LRPAP1_LRP1	-0.0840408	-0.0371883	0.00847777	0.00315262	-0.00274749	-0.0246994	-0.164473	-0.162308	-0.124892	-0.146938	-0.23312	-0.109829	-0.118598	-0.0748136	-0.0247396	-0.0346441	-0.0582633	-0.0513881	-0.146065	-0.134882	-0.0963279	-0.114539	-0.182139	-0.0913542	-0.170778	-0.145513	-0.0960863	-0.114521	-0.175054	-0.101035	-0.187151	-0.179036	-0.135044	-0.158322	-0.244295	-0.123039
LRPAP1_LRP8	0.0750235	-0.137619	0.213629	0.0664028	0.37027	0.0583918	-0.16334	-0.279826	-0.0856787	-0.147841	-0.0455512	-0.197166	0.0258315	-0.191117	0.163937	0.0217442	0.302502	0.00373967	-0.111461	-0.247205	-0.0206556	-0.101567	0.0483407	-0.14095	-0.0903272	-0.276563	0.0281178	-0.0840603	0.123855	-0.120797	-0.16558	-0.310093	-0.0719222	-0.151342	-0.01589	-0.200788
LRPAP1_SORL1	-0.0556539	0.042514	-0.0342408	0.206978	-0.205145	-0.0464071	-0.149065	-0.156622	-0.0953976	0.035846	-0.316786	-0.173054	-0.088896	-0.00147463	-0.056683	0.192913	-0.261305	-0.0856022	-0.128301	-0.113553	-0.0819214	0.0697908	-0.289936	-0.145152	-0.145328	-0.10181	-0.0946008	0.118204	-0.337065	-0.157713	-0.167702	-0.163146	-0.108695	0.0547708	-0.356668	-0.191155
LRPAP1_SORT1	-0.011711	2.39e-05	-0.00999952	0.266374	-0.00999893	0.0493138	-0.14565	-0.111184	-0.13587	0.0573384	-0.0976684	-0.113635	-0.0478396	-0.0291518	-0.0440536	0.249314	-0.0350107	0.0146239	-0.11665	-0.0874077	-0.108691	0.0992871	-0.078884	-0.0790131	-0.120966	-0.0900864	-0.113096	0.159731	-0.0847105	-0.0681887	-0.158829	-0.121729	-0.148562	0.0821441	-0.108557	-0.11872
LRPAP1_VLDLR	0.137982	0.426131	0.21833	-0.183333	-0.162931	0.118892	-0.224727	0.0421996	-0.112668	-0.368493	-0.350276	-0.152882	0.0673571	0.371894	0.161065	-0.248607	-0.226582	0.0665848	-0.142707	0.126761	-0.0396499	-0.325735	-0.307265	-0.0934889	-0.0977337	0.208692	0.0118331	-0.355309	-0.333182	-0.0619339	-0.214908	0.0762303	-0.097936	-0.401653	-0.381123	-0.149588
LTB_CD40	0.112465	-0.192399	-0.0433782	-0.586968	0.262059	0.0582141	0.00443564	-0.299884	-0.149287	-0.711154	0.145101	-0.0584653	0.173402	-0.127167	0.0177989	-0.507471	0.330265	0.127017	-0.187478	-0.43974	-0.315185	-0.888132	-0.0722019	-0.265397	0.0138852	-0.318901	-0.151573	-0.726329	0.157939	-0.0505549	-0.190638	-0.447	-0.320207	-0.894693	-0.074294	-0.268374
LTB_LTBR	0.12945	0.34046	0.488062	0.425442	0.163246	0.36917	0.0309043	0.25877	0.41697	0.321054	0.0551326	0.277176	0.182199	0.375818	0.511962	0.480693	0.223808	0.413232	-0.145194	0.0732334	0.217591	0.10902	-0.141799	0.0797008	0.0422285	0.29474	0.473591	0.344686	0.0670818	0.307327	-0.148423	0.0729278	0.219709	0.108059	-0.144542	0.0790629
LTB_TNFRSF1A	0.496587	0.556808	0.21747	1.34246	0.406517	0.517375	0.430281	0.497742	0.142337	1.25271	0.296797	0.434194	0.516207	0.569189	0.24983	1.37864	0.467098	0.551742	0.231518	0.292594	-0.0161194	1.00037	0.081452	0.226646	0.492808	0.573389	0.170877	1.31247	0.316313	0.479968	0.234171	0.296627	-0.0176568	1.0048	0.0801081	0.227947
LTBP1_ITGB5	-0.0884476	-0.103682	-0.0725716	0.0819933	-0.147978	-0.100826	-0.107381	-0.125934	-0.0882922	0.0913957	-0.173645	-0.119861	-0.20135	-0.22603	-0.174985	0.0265174	-0.30355	-0.230071	-0.203951	-0.224597	-0.180519	-0.0158296	-0.316422	-0.243608	-0.102362	-0.123732	-0.0812251	0.126442	-0.161571	-0.107026	-0.197817	-0.21241	-0.179095	-0.0728487	-0.321924	-0.251672
LTF_GPR162	1.04409	0.195102	0.292257	-0.429854	0.427156	-0.187222	0.968071	0.122926	0.215132	-0.486151	0.348303	-0.24775	1.80312	0.904712	1.04435	0.11109	1.19546	0.406692	2.83563	1.86049	2.00843	0.898666	2.16849	1.27546	1.3279	0.406953	0.514629	-0.353656	0.659018	-0.0494081	1.42691	0.502798	0.614463	-0.272744	0.760211	0.0359794
LTF_LRP1	-0.534681	-0.493595	-0.400343	-0.442182	-0.559655	-0.386845	-0.576831	-0.544144	-0.450756	-0.496295	-0.62669	-0.42687	-0.147238	-0.0144321	0.0838582	0.0763716	0.0800263	-0.00846945	0.448737	0.702936	0.82895	0.842719	0.917382	0.623122	-0.563864	-0.461038	-0.346533	-0.379258	-0.451526	-0.383712	-0.499255	-0.386369	-0.271778	-0.300628	-0.360476	-0.321125
LTF_LRP11	-0.581833	-0.567086	-0.732245	-0.476016	-0.45931	-0.574621	-0.654485	-0.636993	-0.807748	-0.541689	-0.528107	-0.646596	0.110693	0.0998493	-0.0162629	0.153679	0.200553	0.111711	0.977323	0.953273	0.850669	0.99594	1.06257	0.975586	-0.448539	-0.44561	-0.59764	-0.363308	-0.330433	-0.443882	-0.352596	-0.352018	-0.49938	-0.273422	-0.23774	-0.348511
LUM_ITGB1	0.036945	-0.372988	-0.161223	-0.694303	-0.392177	-0.255092	-0.275724	-0.341076	-0.363669	-0.671808	-0.470592	-0.431263	0	0	0	0	0	0	-0.708597	-0.92085	-0.866856	-1.3562	-1.05891	-0.965065	0.225611	-0.216	0.0212909	-0.519842	-0.216114	-0.0723015	0	0	0	0	0	0
LY6G5C_TMEM8A	0.0425787	0.221968	0.102814	0.251164	0.0497943	0.188039	-0.0783944	0.0793682	-0.0312395	0.102489	-0.0761092	0.0466464	-0.163192	0.0213261	-0.111077	0.0438913	-0.161238	-0.0209342	-0.369401	-0.193448	-0.33495	-0.182023	-0.37655	-0.243989	-0.364464	-0.168926	-0.316255	-0.151018	-0.366018	-0.219495	-0.324722	-0.144416	-0.284136	-0.129355	-0.328888	-0.192772
LY9_LY9	0.223451	-1.30321	0.111725	0.141202	-0.161682	-0.32806	-1.30321	-2.82987	-1.41493	-1.38546	-1.68834	-1.85472	0.111725	-1.41493	0	0.0294764	-0.273408	-0.439785	0.141202	-1.38546	0.0294764	0.0589529	-0.243931	-0.410309	-0.161682	-1.68834	-0.273408	-0.243931	-0.546815	-0.713193	-0.32806	-1.85472	-0.439785	-0.410309	-0.713193	-0.87957
LYPD3_AGR2	0.464586	0.861884	1.06059	-0.19103	0.0683636	0.370482	-1.58944	-1.18413	-0.985248	-2.20307	-1.97551	-1.66319	-1.53763	-1.12796	-0.925825	-2.1747	-1.93256	-1.61844	-0.913654	-0.51311	-0.315096	-1.54343	-1.30276	-0.995853	-0.444829	-0.0475822	0.149494	-1.08129	-0.834769	-0.531136	-1.14407	-0.738532	-0.537889	-1.78167	-1.53743	-1.22705
MADCAM1_CD44	0.0511153	-0.0922274	-0.0348792	0.0201655	-0.400685	-0.00681941	0.113843	-0.0331011	0.0397268	0.126296	-0.345972	0.0921065	0.00337277	-0.183292	-0.12538	-0.0935253	-0.538399	-0.116806	0.0423793	-0.11565	-0.0565012	-0.00601234	-0.440605	-0.0324962	0.0302072	-0.121509	-0.0675584	-0.025644	-0.439553	-0.0498983	0.00930709	-0.170437	-0.113321	-0.0796784	-0.518647	-0.103111
MADCAM1_ITGB7	-0.494491	0	-1.15017	0	-0.418646	-0.048106	0	0	0	0	0	0	-0.644263	0	-1.33202	0	-0.570778	-0.19329	0	0	5.138	0	0	0	-0.542472	0	-1.19442	0	-0.47595	-0.107941	-0.624203	0	-1.30532	0	-0.552198	-0.176458
MAPK1_FGFR2	0.137572	0.124675	0.0878308	0.123705	0.00823198	-0.0174057	0.107136	0.0728548	0.029365	0.0672536	-0.0145439	-0.0702009	0.105753	0.065791	0.0195625	0.0590779	-0.0193954	-0.0823322	0.139085	0.14687	0.12076	0.150205	0.0235208	0.024699	0.103075	0.052384	0.00105946	0.043617	-0.028804	-0.105315	0.12	0.0932536	0.0517869	0.0893123	-0.00607931	-0.0509597
MATN1_PTPRD	0.272166	0.401529	0.27538	0.188524	0.111153	0.0939156	-1.15488	-1.07364	-1.19637	-0.955735	-1.00051	-1.12806	0.698021	0.858698	0.706923	0.552599	0.439859	0.437219	0.788814	0.947698	0.813672	0.574154	0.475798	0.504004	0.0877191	0.194557	0.0850806	0.0498583	-0.00858413	-0.0357648	0.256494	0.366335	0.265162	0.164316	0.107289	0.102546
MDK_GPC2	0.305852	-0.00837037	0.265929	-0.638848	0.244695	0.0549991	-0.547272	-0.883954	-0.536399	-1.41999	-0.619945	-0.564691	0.0175469	-0.340812	-0.0144203	-1.03405	-0.0558456	-0.231544	-0.561228	-0.911154	-0.562802	-1.50733	-0.635776	-0.64136	0.508313	0.170604	0.466155	-0.509536	0.441375	0.221666	0.328778	0.0167516	0.287821	-0.612366	0.268294	0.0743222
MDK_ITGA4	0.374906	-0.272322	0.167689	0.520807	-0.0836189	-0.617327	-0.518405	-0.899137	-0.541518	-0.293638	-0.910432	-1.13802	0.0844208	-0.638775	-0.108532	0.291982	-0.420919	-1.06582	-0.51983	-1.0111	-0.592429	-0.293165	-0.955854	-1.30807	0.581175	-0.14957	0.35605	0.752726	0.0862836	-0.561004	0.398464	-0.249711	0.188048	0.540804	-0.0589805	-0.593405
MDK_ITGB1	0.245936	-0.0204018	0.116736	-0.193657	-0.017876	0.0668835	-0.255784	-0.270161	-0.316893	-0.560869	-0.394667	-0.374054	0.0849367	-0.247689	-0.0866683	-0.546531	-0.281789	-0.168126	-0.302132	-0.359346	-0.388907	-0.6992	-0.495489	-0.457766	0.452978	0.069002	0.283356	-0.122383	0.101281	0.219644	0.258964	-0.0102184	0.129928	-0.176901	-0.00387366	0.0812174
MDK_LRP1	-0.0974344	-0.00751207	0.0631021	0.0595139	0.0693002	-0.00350708	-0.312834	-0.329637	-0.27824	-0.318558	-0.471681	-0.231323	-0.380348	-0.24953	-0.134963	-0.156805	-0.194346	-0.206182	-0.420569	-0.424279	-0.355653	-0.400635	-0.553314	-0.311157	-0.048318	0.103874	0.202324	0.202547	0.232224	0.0868262	-0.086524	0.00467044	0.0743879	0.0720603	0.0864267	0.0055305
MDK_PTPRZ1	0.0740495	0.0480216	-0.187393	-0.199728	-0.156329	0.052313	-0.146201	-0.412472	-0.616913	-0.497634	-0.62613	-0.106451	-0.0405869	-0.202977	-0.537073	-0.556992	-0.494946	-0.0385188	-0.196835	-0.50043	-0.750135	-0.638406	-0.750506	-0.147386	0.198127	0.197929	-0.0972407	-0.152802	-0.0502352	0.151224	0.0807507	0.0632489	-0.169354	-0.184493	-0.137843	0.057241
MDK_SDC1	-0.466006	0.0821066	0	0.0753176	-0.606842	0.478186	-1.3936	-0.851185	0	-0.806073	-1.52405	-0.445428	0	0	0	0	0	0	-1.41827	-0.857186	0	-0.827476	-1.55628	-0.434751	-0.300613	0.269217	0	0.259845	-0.447467	0.689993	-0.43873	0.107916	0	0.100169	-0.579351	0.502007
MDK_SDC3	-0.248068	-0.201238	-0.0928392	0.134609	0.00911434	0.122239	-0.530876	-0.589338	-0.68772	-0.360077	-0.624098	-0.191696	-0.631916	-0.557034	-0.417972	-0.0845276	-0.292826	-0.0105997	-0.682429	-0.728031	-0.786803	-0.430481	-0.704775	-0.247143	-0.219505	-0.125457	0.0475143	0.309942	0.16968	0.2812	-0.232335	-0.183899	-0.0724614	0.149395	0.0292564	0.131197
MLLT4_EPHA7	0.18234	0.177565	0.341076	0.112225	-0.136432	0.188865	0.203546	0.191805	0.364519	0.120345	-0.0964456	0.216719	0.18537	0.196225	0.360952	0.131245	-0.233307	0.178366	0.115637	0.122374	0.256599	0.0761547	-0.196893	0.111227	0.0840391	0.0966576	0.217111	0.0594897	-0.228401	0.074066	0.191157	0.182746	0.349948	0.11487	-0.11495	0.201128
MLLT4_EPHB2	0.0449326	0.100952	-0.0684794	0.109628	-0.171978	-0.164305	0.0728679	0.128222	-0.0439749	0.124195	-0.138802	-0.124934	0.00762434	0.0765321	-0.133673	0.112885	-0.281789	-0.270354	-0.0168454	0.0334939	-0.106061	0.0627914	-0.209675	-0.21866	-0.047267	0.000746097	-0.125712	0.0406006	-0.230601	-0.247499	0.0585004	0.113641	-0.0552501	0.115664	-0.153107	-0.142732
MLLT4_EPHB6	0.0398235	0.412511	0.627386	0.427439	1.28333	0.76121	0.0621268	0.414423	0.633364	0.418432	1.26996	0.75877	0.0105532	0.504132	0.7266	0.559557	1.48719	0.899569	-0.0108953	0.349583	0.543139	0.376839	1.18438	0.677137	-0.0358295	0.322276	0.506104	0.356392	1.14361	0.641323	0.050598	0.409078	0.624976	0.417799	1.26728	0.753355
MLLT4_F11R	0.522578	0.070924	0.232841	1.33835	0.46889	0.186403	0.572836	0.0921085	0.262488	1.35965	0.529334	0.234701	0.492052	0.0513651	0.22469	1.4183	0.414295	0.137016	0.396853	0.0178589	0.148575	1.21489	0.333672	0.0781657	0.336357	-0.00791916	0.108351	1.159	0.267904	0.0253343	0.545319	0.0807884	0.245736	1.34276	0.497315	0.209344
MLLT4_NRXN2	0.108439	0.376313	0.233432	0.0507344	-0.046143	0.0312739	0.120772	0.378653	0.247216	0.0592957	-0.0225514	0.0423609	0.116472	0.461828	0.263415	0.0510675	-0.102603	0.0201034	0.0656294	0.316341	0.172456	0.0239301	-0.0857589	0.00308866	0.045477	0.290244	0.14433	0.011168	-0.106147	-0.0106315	0.113325	0.373381	0.237872	0.0543667	-0.0336669	0.0364563
MLLT4_NRXN3	0.0383139	0.0305922	0.04197	0.0179948	0.0266415	0.0111307	0.0450111	0.0383847	0.0490116	0.0223029	0.0305674	0.0183868	0.0386057	0.0258955	0.0427505	0.0160808	0.0288343	0.000524568	0.0172777	0.00887499	0.0196048	0.00552088	0.0132029	-0.00583409	0.00725789	-0.0015973	0.00896533	-0.000477436	0.0068482	-0.0141931	0.0411575	0.0341033	0.0449399	0.0199088	0.0282324	0.0146463
MLLT4_PVRL1	-0.713016	-1.08864	-1.68252	0.320461	-2.21111	-1.90405	-0.629556	-1.00518	-1.59906	0.403921	-2.12765	-1.82059	-1.01813	-1.39375	-1.98763	0.0153492	-2.51622	-2.20916	-0.703979	-1.0796	-1.67348	0.329498	-2.20207	-1.89501	-1.69314	-2.06876	-2.66264	-0.659664	-3.19124	-2.88417	-0.732428	-1.10805	-1.70193	0.301048	-2.23052	-1.92346
MLLT4_PVRL3	-1.27575	-1.05264	-1.85176	1.27175	-2.16179	-1.09822	-1.19229	-0.969184	-1.7683	1.35521	-2.07833	-1.01476	-1.58086	-1.35776	-2.15687	0.966642	-2.4669	-1.40333	-1.26671	-1.04361	-1.84272	1.28079	-2.15275	-1.08918	-2.25587	-2.03277	-2.83188	0.291629	-3.14191	-2.07834	-1.29516	-1.07206	-1.87117	1.25234	-2.1812	-1.11763
MMP1_CD44	0.562061	0.312489	0.436872	0.56283	-0.0719619	0.519092	-0.360576	-0.720604	-0.636178	-0.616327	-1.19246	-0.641624	-1.10465	-1.57455	-1.50667	-1.55187	-2.11832	-1.56643	-0.294378	-0.639113	-0.558322	-0.540976	-1.10483	-0.565484	-0.38026	-0.74504	-0.654863	-0.625246	-1.21521	-0.652522	-1.40939	-1.8943	-1.82095	-1.85816	-2.43985	-1.8745
MMP1_ITGA2	0.60759	0.680364	0.666195	0.471061	0.241242	0.0741045	-0.531698	-0.36568	-0.471149	-0.680794	-0.584634	-1.02195	-1.4372	-1.19461	-1.37187	-1.60183	-1.30725	-1.92865	-0.45747	-0.297155	-0.398319	-0.603726	-0.505348	-0.935578	-0.542707	-0.3789	-0.481217	-0.693067	-0.621508	-1.04557	-1.74457	-1.50004	-1.67796	-1.9113	-1.6287	-2.25029
MMP13_LRP1	-0.359753	-0.158285	-0.0178893	-0.0363067	-0.0539705	-0.139421	0	0	0	0	0	0	0	0	0	0	0	0	0	0	0	0	0	0	-0.54175	-0.350327	-0.208607	-0.231749	-0.262577	-0.315803	-0.964989	-0.844706	-0.712171	-0.752959	-0.839821	-0.746019
MST1_MST1R	-0.521264	-0.697421	-0.347738	-0.285315	-0.705491	-0.30658	-0.452052	-0.633121	-0.24156	-0.173377	-0.663112	-0.29829	-0.292582	-0.470069	-0.0804756	-0.0135867	-0.50307	-0.165409	0.10942	-0.0589626	0.324912	0.388438	-0.0991392	0.170914	-0.111003	-0.283743	0.101573	0.166564	-0.319618	-0.0139768	0.0667702	-0.0976596	0.275544	0.336731	-0.135482	0.127223
MSTN_TGFBR1+ACVR2B	-0.809945	-1.43173	-0.888552	-1.35081	-1.95908	-1.41191	0	0	0	0	0	0	0	0	0	0	0	0	0.0705564	-0.551227	-0.0080505	-0.470304	-1.07858	-0.531413	0.719293	0.0975091	0.640686	0.178432	-0.429843	0.117324	0.465453	-0.156331	0.386846	-0.0754081	-0.683684	-0.136517
MYOC_FZD1	0.0707435	-0.378513	0.102955	-0.568304	0.32557	-0.176328	-0.726603	-1.13494	-0.719299	-1.34353	-0.525471	-1.01989	-0.821936	-1.21889	-0.819255	-1.42983	-0.631237	-1.12271	0.650831	0.158172	0.694709	-0.0281381	0.933432	0.419075	-0.442718	-0.869119	-0.425957	-1.07129	-0.220907	-0.719175	-0.868266	-1.28003	-0.862539	-1.49146	-0.669902	-1.16619
MYOC_FZD10	-0.00947553	-0.116483	0	-0.735007	0.134956	-0.763893	-0.881455	-0.900445	0	-1.60262	-0.752831	-1.59157	0	0	0	0	0	0	0.603827	0.449461	0	-0.132763	0.761628	-0.191226	-0.56961	-0.622509	0	-1.29328	-0.435076	-1.29867	-1.02918	-1.0433	0	-1.75219	-0.902698	-1.74098
MYOC_FZD7	0.824829	0.833351	0	0.675192	1.145	1.64795	0.0322417	-0.0028824	0	-0.152856	0.282583	0.778145	0	0	0	0	0	0	1.4335	1.44739	0	1.28409	1.76875	2.28095	0.317858	0.297587	0	0.144362	0.592434	1.09102	-0.100806	-0.142794	0	-0.292577	0.139722	0.635398
NAMPT_INSR	0.432361	0.364544	0.460397	0.475882	0.3172	0.395408	0.0622419	0.0369417	0.0562816	0.0759291	0.00902043	0.032509	0.308672	0.257614	0.329668	0.34393	0.218866	0.279353	0.0368876	0.056049	0.00481523	0.0797458	-0.01331	0.0154883	0.0153383	0.0440892	-0.025459	0.064458	-0.0380212	-0.00811505	0.0700035	0.0862302	0.0379829	0.118425	0.00866422	0.0448012
NCAM1_CACNA1C	-0.0141816	-0.0152765	0.0191106	-0.00293858	-0.0106115	-0.00951891	0.0740496	0.0484899	0.201962	0.0695049	0.134794	0.0823903	0.0582443	0.0360359	0.177583	0.0580313	0.111287	0.0668556	-0.0112611	-0.0133413	0.0266832	-0.000429118	-0.00517988	-0.00636603	0.00610345	0.000707752	0.049068	0.0106087	0.0205245	0.00996343	-0.000219012	-0.00416543	0.0387655	0.00622694	0.0105305	0.0037903
NCAM1_FGFR2	0.0423605	0.0181475	-0.0082396	0.0134425	-0.0156276	-0.0595796	0.206389	0.220611	0.188163	0.225699	0.0455049	0.0615918	0.189212	0.193033	0.157605	0.195895	0.0333694	0.0344667	0.0493952	0.0266639	-0.000317666	0.0224054	-0.0138005	-0.0559567	0.0593732	0.0534758	0.0344249	0.0530191	-1.5e-05	-0.0184613	0.0527354	0.0414386	0.0205705	0.0396967	-0.0047564	-0.0306312
NCAM1_NCAM1	-3.68875	0	0	-3.54768	-2.09332	-2.27261	0	0	0	0	0	0	0	0	0	0	0	0	-3.54768	0	0	-3.39179	-1.94652	-2.12924	-2.09332	0	0	-1.94652	-0.575001	-0.74514	-2.27261	0	0	-2.12924	-0.74514	-0.91586
NCAM1_NCAM2	-2.31549	0	0	-3.32369	-1.88217	-2.10572	0	0	0	0	0	0	0	0	0	0	0	0	-2.17065	0	0	-3.17022	-1.74428	-1.97355	-0.782229	0	0	-1.73038	-0.404046	-0.613446	-0.953964	0	0	-1.91161	-0.56745	-0.777648
NCAM1_PTPRA	-0.00415247	-0.0113041	-0.00612537	-0.00481399	-0.0225821	-0.00549015	0.0991051	0.0923675	0.108318	0.0896479	0.0615892	0.102606	0.0828369	0.0748107	0.0900603	0.0745645	0.0449486	0.0853912	-0.000442392	-0.00770009	-0.00198292	-0.00147358	-0.0199767	-0.00160307	0.0158277	0.0111218	0.0168127	0.0136192	-0.000374986	0.0159227	0.00935752	0.00402094	0.00941608	0.00767512	-0.00712539	0.00901336
NCAM1_ROBO1	0.00655809	0.0232776	0.00845787	-0.02739	0.00508839	-0.0108978	0.143768	0.186986	0.168822	0.00367041	0.0998358	0.0608308	0.124276	0.166314	0.146141	-0.00626826	0.0865091	0.0480033	0.0118795	0.0300203	0.0148408	-0.02693	0.00862004	-0.00857012	0.0301259	0.0471107	0.036653	-0.0133538	0.0202557	0.00514422	0.0222143	0.0387114	0.0271772	-0.0172724	0.0151388	0.000141285
NCAM1_ROBO3	0.0175771	0.0307888	0.0665134	0.200055	0.000740607	0.0238451	0.199448	0.306321	0.378758	0.655675	0.274177	0.321049	0.174969	0.269112	0.340462	0.608115	0.233495	0.279521	0.0250838	0.0433886	0.0815229	0.225351	0.0130451	0.0377434	0.0478254	0.0832097	0.118661	0.266221	0.0627131	0.0860816	0.0374633	0.0653164	0.100125	0.240769	0.0423034	0.0651248
NCAN_CDH2	0.0807946	0.0425834	0.293991	0.0382358	0.0509024	0.0624914	0.308631	0.222583	0.74063	0.197488	0.251698	0.263122	0.127897	0.00293784	0.417347	0.0165632	0.00599503	0.0762393	0.171969	0.105071	0.501943	0.0939189	0.121837	0.138943	0.177463	0.0576138	0.501812	0.0627115	0.0666452	0.125634	0.142077	0.0696166	0.441254	0.0654023	0.0813095	0.108604
NDP_FZD4	0.573555	0.217206	0.664641	0.309808	0.671484	0.560705	0.934422	0.46322	0.902364	0.548088	0.912351	0.813039	0.987472	0.511268	0.961733	0.60232	0.971635	0.870948	0.942856	0.481455	0.964856	0.590772	0.973861	0.866755	0.200623	-0.106928	0.123101	-0.120885	0.133013	0.0578413	0.641783	0.221905	0.619332	0.286161	0.628908	0.532531
NDP_LGR4	0.179959	0.322407	0.153029	0.197029	-0.051277	0.080079	0.459439	0.58937	0.357964	0.440908	0.0113144	0.242748	0.496455	0.641448	0.406289	0.487168	0.0548669	0.28913	0.430846	0.616951	0.388118	0.453523	0.0670156	0.27816	-0.00210728	-0.0604105	-0.186673	-0.102096	-0.363607	-0.242965	0.240933	0.327376	0.128509	0.206434	-0.153603	0.0339904
NGF_KIDINS220	-0.0175561	-0.146956	0.0990622	-0.0595183	-0.134157	0.0103543	0.172029	0.0866447	0.280516	0.134931	0.0664668	0.1879	0.384288	0.251543	0.542292	0.326896	0.21584	0.410403	0.546506	0.462021	0.701803	0.492822	0.385961	0.558982	0.125755	-0.00924994	0.262621	0.0761328	-0.0159442	0.153968	-0.0424814	-0.116228	0.0175809	-0.0628789	-0.0959223	-0.0267194
NGF_MAGED1	0.100969	0.0302643	0.0569409	-0.132957	-0.0217113	-0.0399035	0.287373	0.252846	0.275628	0.0793858	0.211305	0.15476	0.549818	0.490616	0.522234	0.23853	0.431646	0.357414	0.715936	0.699295	0.727705	0.422947	0.650351	0.524742	0.266755	0.198439	0.227827	-0.00594656	0.142219	0.100813	0.0182077	-0.0253004	-0.00981603	-0.100547	-0.0557956	-0.0541364
NGF_NGFR	-0.0269191	0	0.191005	0.480326	-0.0936603	0.388807	0	0	0	0	4.32676	0	0.564509	0	0.791111	1.08679	0.43278	0.983825	1.00344	0	1.23145	1.52113	0.768903	1.38732	0.195046	0	0.41758	0.710654	0.0995611	0.614714	-0.115554	0	0.0773552	0.339823	-0.131937	0.247118
NGF_NGFRAP1	0.0460846	-0.100883	0.171977	-0.227079	-0.0867242	-0.210504	0.241763	0.0978281	0.361531	-0.0144029	0.12296	0.0300407	0.483761	0.267756	0.646807	0.0736908	0.307424	0.162321	0.658123	0.436882	0.822128	0.25636	0.491044	0.377844	0.20573	0.026111	0.349926	-0.132503	0.0511098	-0.0854927	-0.012181	-0.0819512	0.05842	-0.134043	-0.079963	-0.145536
NGF_SORCS3	0.194801	0.240442	0.290735	0.0932437	0.0723537	0.0337315	0.433674	0.506683	0.543537	0.257549	0.353305	0.179319	0.711315	0.781302	0.831725	0.516183	0.594893	0.403462	0.952996	1.06133	1.09711	0.653033	0.884538	0.513339	0.389104	0.444855	0.496178	0.248815	0.26654	0.166532	0.0738614	0.107379	0.141801	0.0159831	-0.00955319	-0.0103287
NGF_SORT1	-0.0229776	0.00157369	-0.0199624	0.531969	-0.0231618	0.100842	0.179818	0.170886	0.173449	0.626224	0.127766	0.29151	0.39355	0.38593	0.385775	1.03987	0.318245	0.553797	0.572403	0.523641	0.552735	1.11593	0.432662	0.725495	0.126013	0.138702	0.124814	0.734243	0.0962113	0.268209	-0.0483698	-0.0291162	-0.0445517	0.264894	-0.0357822	0.0177907
NID1_COL13A1	-0.593036	-0.599846	-0.676982	-0.739977	-0.874152	-0.503453	0.0194167	-0.0524043	-0.024101	-0.117412	-0.188054	0.10323	-0.267153	-0.352596	-0.337047	-0.46116	-0.561584	-0.15276	-0.353182	-0.422405	-0.425543	-0.537319	-0.64427	-0.24388	-0.381962	-0.465593	-0.45537	-0.580742	-0.685431	-0.265124	0.0391736	-0.0646212	-0.0174665	-0.147659	-0.228845	0.149842
NID1_ITGAV	-0.231494	-0.232321	-0.194235	-0.329234	-0.459462	-0.215343	0.0182088	0.0255657	0.0567994	0.036223	-0.106865	0.0212286	-0.117844	-0.107565	-0.0426065	-0.142965	-0.411365	-0.104553	-0.155528	-0.148253	-0.0903597	-0.199382	-0.43225	-0.141395	-0.190503	-0.180992	-0.111573	-0.232944	-0.513812	-0.174279	0.0409444	0.0546494	0.112638	0.0701806	-0.188437	0.0468709
NID1_ITGB1	-0.183118	-0.230923	-0.252113	-0.497725	-0.335134	-0.306441	0.12029	-0.0128847	0.0517658	-0.106002	-0.0151555	0.0270622	0.0389283	-0.166688	-0.0830305	-0.415651	-0.217161	-0.143793	-0.0264542	-0.190516	-0.135274	-0.445873	-0.256318	-0.194401	-0.0353507	-0.237053	-0.162323	-0.521262	-0.305108	-0.229866	0.216621	-0.0204504	0.0999631	-0.177919	-0.0199414	0.0555406
NID2_COL13A1	-0.0182945	-0.134333	-0.0832633	-0.229611	-0.317381	0.10489	-0.636764	-0.654111	-0.721198	-0.795203	-0.927647	-0.540977	-0.142952	-0.24796	-0.210453	-0.349469	-0.442627	-0.0221875	-0.152699	-0.261073	-0.221054	-0.363539	-0.456804	-0.029754	-0.355015	-0.43558	-0.427627	-0.54967	-0.654232	-0.240286	-0.368648	-0.446482	-0.44164	-0.561594	-0.667222	-0.254796
NLGN1_NRXN1	0.0548695	0.173218	0.16054	0.0440093	-0.00648259	0.0478329	0.0601818	0.185349	0.172924	0.0493693	0.00348428	0.0526647	0.055164	0.174094	0.161326	0.0442238	-0.00672226	0.0480885	0.00678477	0.0375538	0.03128	0.00219293	-0.033534	0.00529273	0.020088	0.0713529	0.0653847	0.0153236	-0.010401	0.0172875	0.0118087	0.046089	0.0414206	0.00822359	-0.0140937	0.010004
NLGN1_NRXN2	0.202336	0.505065	0.365696	0.109999	0.0421427	0.0937512	0.219805	0.527873	0.389997	0.121096	0.0594695	0.105598	0.203169	0.50718	0.367036	0.110505	0.0420507	0.0941278	0.035373	0.168529	0.0954689	0.012994	-0.0380965	0.00364176	0.085223	0.245548	0.172679	0.0422045	0.00663937	0.0343851	0.0531308	0.173541	0.116036	0.0247578	-0.00678531	0.0183593
NLGN1_NRXN3	0.0849332	0.0787832	0.0915006	0.0457619	0.0564891	0.0489414	0.0936629	0.0878695	0.100769	0.0509875	0.062056	0.0561542	0.0853445	0.0791423	0.0919404	0.0459926	0.0567887	0.0491448	0.00930615	0.005635	0.0104968	0.00329506	0.00670968	-0.00128135	0.0317307	0.0287898	0.0344636	0.0161607	0.0206579	0.0164179	0.0184056	0.0159697	0.0201149	0.00891631	0.012077	0.0078906
NLGN2_NRXN1	0.0634616	0.202692	0.184914	0.0481671	-0.0328392	0.054999	0.127197	0.347358	0.323568	0.104857	0.0115328	0.112364	0.267231	0.607522	0.572718	0.23053	0.106547	0.240609	0.0363964	0.141691	0.123534	0.0215259	-0.0761386	0.0304126	0.0997039	0.291022	0.266584	0.0774741	-0.0331736	0.0871842	0.0448161	0.155533	0.139926	0.0318671	-0.0439807	0.0383786
NLGN2_NRXN2	0.221719	0.580109	0.400494	0.12156	0.0148062	0.0974751	0.382457	0.837748	0.613927	0.232783	0.109889	0.20189	0.644129	1.20875	0.920337	0.441563	0.275163	0.396575	0.139455	0.468835	0.288825	0.0676599	-0.0601313	0.0413977	0.308826	0.747122	0.52059	0.181203	0.0391105	0.147981	0.167215	0.483561	0.321907	0.0867381	-0.0141028	0.0650927
NLGN2_NRXN3	0.0948768	0.0854288	0.102192	0.0509908	0.0649857	0.0498718	0.187117	0.175059	0.199476	0.108365	0.130633	0.116195	0.371124	0.353168	0.390671	0.235727	0.273832	0.256499	0.0518128	0.0412283	0.0565816	0.0248261	0.0367365	0.0150645	0.144856	0.131571	0.155005	0.0815165	0.101992	0.0808599	0.0668318	0.0583094	0.0723869	0.0344391	0.0457427	0.0306373
NLGN3_NRXN1	0.0560814	0.186917	0.168637	0.0405604	-0.0477168	0.0482413	0.153413	0.401792	0.373666	0.126268	0.0118622	0.13597	0.079913	0.255193	0.226903	0.0544562	-0.0930962	0.0686191	0.080321	0.24215	0.223307	0.0636492	-0.0162713	0.0701781	0.0258417	0.116617	0.0987208	0.01149	-0.0899817	0.0208907	0.0323008	0.114222	0.103547	0.0236562	-0.0259061	0.0277002
NLGN3_NRXN2	0.198974	0.553023	0.370384	0.106495	-0.00927299	0.081173	0.4305	0.92304	0.672511	0.270494	0.122138	0.233337	0.248633	0.695396	0.446843	0.139178	-0.0432591	0.0987315	0.269169	0.653897	0.465393	0.153043	0.0476543	0.128133	0.106842	0.420155	0.243098	0.0467512	-0.0862107	0.0202756	0.128916	0.374531	0.255077	0.0651446	-0.00237617	0.0506534
NLGN3_NRXN3	0.0828719	0.0728329	0.0894953	0.0436104	0.0572467	0.0395962	0.220503	0.205717	0.234301	0.130669	0.157256	0.137974	0.111193	0.094459	0.119615	0.0598285	0.0809806	0.0477734	0.120416	0.110723	0.129229	0.0664993	0.0824434	0.0688266	0.0351617	0.0244123	0.0389056	0.0148792	0.0257509	0.00224885	0.0495454	0.0439602	0.0537609	0.0252997	0.0330826	0.0238936
NMB_GRPR	-0.662072	-0.0757422	-0.271938	0.0889901	-1.08582	-1.84016	0.261169	0.848314	0.659684	0.986176	-0.192657	-0.913882	-0.0279923	0.574713	0.377332	0.734086	-0.490442	-1.23024	-1.34064	-0.748057	-0.950856	-0.564101	-1.75668	-2.53173	-0.208633	0.392426	0.194735	0.553762	-0.665818	-1.4087	-0.549577	0.0498167	-0.149231	0.21675	-0.997526	-1.74813
NMB_NMBR	-0.37148	-0.83404	-0.369266	-1.06318	-0.368676	-0.226981	0.483957	0.0484193	0.546177	-0.268443	0.528957	0.607482	0.22899	-0.238131	0.267989	-0.564342	0.257883	0.371007	-1.00999	-1.49613	-1.04023	-1.69512	-1.02995	-0.849532	0.0550996	-0.413004	0.0874551	-0.724891	0.0793042	0.198477	-0.269897	-0.742732	-0.252291	-1.02833	-0.256099	-0.122225
NMS_NMUR2	-0.266111	0.110845	-0.156349	-1.01419	-0.839618	-0.563415	0	0	0	0	0	0	-0.203969	0.167521	-0.0955585	-0.940657	-0.751511	-0.496902	-0.104014	0.267179	0.00443583	-0.84387	-0.665037	-0.398725	-0.838456	-0.457964	-0.728369	-1.57594	-1.35908	-1.12899	0.0108983	0.378737	0.11867	-0.726091	-0.550729	-0.283317
NMU_NMUR2	0.0450724	0.397158	0.149296	-0.662566	-0.459996	-0.238349	-0.541739	-0.17911	-0.436386	-1.22403	-0.918317	-0.808466	-0.214404	0.141628	-0.109813	-0.910479	-0.663164	-0.490478	0.684971	1.01187	0.784958	-0.0277558	0.0740074	0.391175	-0.119864	0.234677	-0.0154102	-0.820362	-0.589937	-0.398744	-0.194862	0.161728	-0.0900879	-0.89411	-0.653082	-0.472455
NODAL_ACVR1B+ACVR2A	2.91719	2.05262	2.60007	2.68416	1.61824	2.34479	-1.96758	-2.83215	-2.2847	-2.20061	-3.26653	-2.53998	2.06849	1.20392	1.75138	1.83546	0.769551	1.4961	4.48508	3.8174	4.36485	4.44894	3.38303	4.10957	0.8241	-0.0404701	0.506981	0.59107	-0.474843	0.251701	2.13567	1.2711	1.81855	1.90264	0.836726	1.56327
NODAL_ACVR1B+ACVR2B	2.73124	2.29235	2.82224	2.68416	1.907	2.35864	-2.15353	-2.59242	-2.06253	-2.20061	-2.97776	-2.52613	1.88255	1.44366	1.97355	1.83546	1.05831	1.50995	4.48508	4.05714	4.58702	4.44894	3.67179	4.12342	0.638153	0.199266	0.729152	0.59107	-0.186081	0.265551	1.94972	1.51084	2.04072	1.90264	1.12549	1.57712
NODAL_ACVR1C+ACVR2A	3.32147	2.14631	2.34566	3.33625	1.75203	2.45111	-1.5633	-2.73846	-2.5391	-1.54852	-3.13274	-2.43366	2.47278	1.29762	1.49697	2.48755	0.903338	1.60242	4.48508	3.9111	4.11045	5.10103	3.51681	4.21589	1.22838	0.0532263	0.252579	1.24316	-0.341057	0.358021	2.53995	1.3648	1.56415	2.55473	0.970513	1.66959
NODAL_ACVR1C+ACVR2B	3.13552	2.38605	2.56783	3.33625	2.04079	2.46496	-1.74925	-2.49872	-2.31693	-1.54852	-2.84398	-2.41981	2.28683	1.53736	1.71914	2.48755	1.1921	1.61627	4.48508	4.15083	4.33262	5.10103	3.80558	4.22974	1.04244	0.292962	0.474749	1.24316	-0.0522942	0.371872	2.35401	1.60453	1.78632	2.55473	1.25928	1.68344
NODAL_ACVR2B	0.15987	0.0293299	0.109402	-0.0550115	0.0614767	0.00642382	-1.45924	-1.57453	-1.5865	-1.59105	-1.53584	-1.57045	-0.113605	-0.242724	-0.174699	-0.318074	-0.209515	-0.262025	0.460533	0.325552	0.418175	0.23072	0.357522	0.298777	-0.46624	-0.598013	-0.541418	-0.666122	-0.562519	-0.613979	-0.0708284	-0.199401	-0.12998	-0.275559	-0.16654	-0.219102
NOV_NOTCH1	0.589473	0.946642	0.98687	1.29235	1.10117	0.842529	-0.112595	0.0743673	0.0716506	0.265544	0.141258	0.00621718	0.72649	1.08958	1.1344	1.44642	1.25008	0.985678	0.411866	0.678356	0.765429	1.12519	0.859883	0.619553	0.82029	1.18337	1.23457	1.55438	1.3504	1.08213	0.807564	1.17072	1.22099	1.53966	1.33681	1.06907
NOV_PLXNA1	1.22033	1.34118	1.95861	1.71491	1.55891	1.28086	0.21351	0.297426	0.745243	0.521962	0.464849	0.253143	1.37156	1.49435	2.11617	1.87045	1.71407	1.43247	0.985583	1.12137	1.66722	1.35852	1.34382	1.03029	1.47415	1.59925	2.22131	1.97043	1.8208	1.5346	1.46024	1.58501	2.20708	1.95698	1.8063	1.52077
NPNT_ITGA8	-0.102006	0.107355	-0.185243	0.117462	-0.27351	0.17399	0.207284	0.38799	0.120802	0.397927	0.015661	0.39514	0.16406	0.425531	0.0588373	0.440098	-0.0645602	0.510622	-0.077386	0.174233	-0.174642	0.18721	-0.281699	0.268232	-0.14512	0.171021	-0.258096	0.188262	-0.383712	0.34064	0.186641	0.450731	0.0804771	0.465529	-0.0444248	0.537531
NPPA_NPR1	-0.26781	-0.204478	-0.402679	-1.15512	-0.30956	0.429661	0.250568	0.285844	0.135639	-0.632778	0.220328	0.951667	0.115178	0.151669	-0.00116345	-0.749007	0.0840002	0.796045	-0.514061	-0.43554	-0.65962	-1.40271	-0.562055	0.18061	-0.367587	-0.299166	-0.506106	-1.25765	-0.411386	0.331318	-0.810981	-0.708961	-0.973015	-1.69885	-0.868773	-0.123656
NPW_GRM7	0.362756	0.503403	0.351142	0.0954483	0.0631751	0.155504	0.531461	0.690395	0.538515	0.208819	0.225352	0.258578	0.207971	0.334759	0.17168	-0.020568	-0.109563	0.0599324	0.150647	0.261017	0.123464	-0.0271764	-0.106905	0.0327281	0.200337	0.326728	0.162614	-0.0272162	-0.119319	0.0548573	0.623585	0.791859	0.638864	0.271155	0.311231	0.316819
NPY_ADRA2A	0.408506	1.9968	0	1.0718	2.25787	2.12661	0.425619	1.91217	0	1.01818	2.24048	2.1178	0	0	0	0	0	0	-0.772561	0.669105	0	-0.122177	0.881001	0.75207	1.32695	2.9457	0	1.98633	3.23019	3.0994	2.03522	3.66727	0	2.69162	3.96905	3.83891
NPY_FAP	0.0382896	1.8145	0.926965	3.50893	0.871386	1.32059	0.0626222	1.70463	0.929287	3.32877	0.840415	1.30311	0	0	0	0	0	0	-0.739246	0.525711	-0.349506	2.07299	-0.309448	0.0190264	0.81243	2.75	1.87052	4.4791	1.78458	2.26911	1.45176	3.46431	2.59082	4.57736	2.48961	2.9917
NPY_GRM7	1.18871	1.40281	1.24339	0.677765	0.842321	0.701618	0.985696	1.20288	1.07122	0.508101	0.697927	0.513308	0	0	0	0	0	0	0.187889	0.299503	0.172696	0.00675455	-0.0488108	0.0557153	2.01644	2.26964	2.10275	1.34663	1.63452	1.34811	2.67794	2.95003	2.78012	1.92497	2.27961	1.91298
NPY_NPFFR2	1.13573	1.15019	1.19513	1.60347	0.741544	1.44677	1.1165	1.13944	1.17449	1.50104	0.750048	1.41561	0	0	0	0	0	0	-0.134509	-0.137186	-0.0830132	0.346568	-0.51367	0.145434	2.0754	2.09545	2.13684	2.53079	1.67986	2.39383	2.79334	2.81641	2.85579	3.2413	2.39758	3.11539
NPY_NPY1R	3.5007	0.802533	1.12288	1.46385	2.44159	1.04011	3.4162	0.764022	1.05494	1.30018	2.39026	1.02584	0	0	0	0	0	0	2.07925	-0.333273	-0.0607998	0.300316	1.0658	-0.221445	4.48096	1.70137	2.03277	2.35593	3.40853	1.97788	4.22206	2.3996	2.73566	3.04886	4.14207	2.69496
NPY_NPY5R	1.78557	1.18252	1.3218	0.96913	0.931508	0.887765	1.76853	1.15483	1.29172	0.945143	0.949688	0.892904	0	0	0	0	0	0	0.436992	-0.0820643	0.0371125	-0.256252	-0.384893	-0.388473	2.74787	2.11977	2.26437	1.89584	1.88799	1.83154	3.47885	2.83636	2.98359	2.60737	2.61587	2.552
NRG1_ERBB2	0.086649	0.118616	-0.120448	0.24976	-0.0314101	0.0833584	0.0131688	0.0253254	-0.226083	0.122995	-0.148111	-0.0332629	-0.0265216	-0.0252341	-0.285315	0.054243	-0.212881	-0.0972634	-0.0737928	-0.0975254	-0.256129	-0.104456	-0.23815	-0.172448	-0.0436989	-0.0483964	-0.296716	0.0164813	-0.232944	-0.123583	-0.00357955	0.00358606	-0.241659	0.0905415	-0.169515	-0.0583692
NRG1_ERBB3	0.265997	0.465418	0.305471	0.17813	0.138738	0.25691	0.154408	0.337973	0.187311	0.058316	0.0792773	0.176494	0.0945385	0.270171	0.123909	-0.00688773	0.0480306	0.134541	-0.0600002	0.0159367	-0.0529478	-0.127461	-0.0257427	-0.00580969	0.0584744	0.220461	0.0844684	-0.0392866	0.0284899	0.102912	0.123835	0.298429	0.15435	0.0294238	0.062221	0.150638
NRG1_ERBB4	0.0629643	0.195526	0.182623	0.101841	0.0530848	0.0623982	0.0383812	0.140036	0.125652	0.066163	0.0248727	0.0380014	0.0257325	0.111698	0.0963204	0.0478477	0.0100695	0.0254484	-0.489648	0.00519477	-0.00258787	-0.162054	-0.506928	-0.493079	0.0169409	0.087421	0.0731036	0.0341483	0.00195985	0.0167316	0.0307602	0.120482	0.106609	0.0546064	0.0173261	0.0304423
NRG1_GPC1	0.149622	0.694725	0.711714	0.278069	0.480726	0.259788	0.0939602	0.592382	0.589111	0.214579	0.378648	0.190739	0.0649859	0.54155	0.525935	0.182614	0.326071	0.155364	-0.0150202	0.17068	0.156765	0.0296033	0.0673366	0.0134209	0.0448805	0.475857	0.461362	0.150342	0.276294	0.124394	0.0768768	0.544869	0.541067	0.189625	0.340555	0.166126
NRG2_ERBB2	-0.0093784	-0.00429415	-0.241448	0.0767351	-0.173538	-0.0661837	-0.164426	-0.195567	-0.511044	-0.160208	-0.443821	-0.31409	-0.0814555	-0.0858178	-0.43189	0.00536352	-0.33306	-0.185349	-0.153525	-0.193493	-0.452332	-0.197785	-0.414294	-0.310068	-0.081622	-0.0916737	-0.394562	-0.0216142	-0.315863	-0.186045	-0.0667565	-0.0802835	-0.313422	-0.0377428	-0.261999	-0.161216
NRG3_ERBB3	0.0520543	0.13065	0.0664518	0.0162204	0.0206553	0.0525108	0.119969	0.261551	0.146402	0.0537394	0.0543876	0.122359	0.304721	0.49608	0.345826	0.236885	0.15061	0.26574	0.0531501	0.136675	0.0682655	0.0139877	0.0212994	0.0552812	0.211531	0.38942	0.246638	0.134474	0.103867	0.202021	0.0879545	0.190524	0.107779	0.0450923	0.0364278	0.0818869
NRG4_ERBB2	-0.0756559	-0.0779316	-0.430459	0.0181674	-0.327752	-0.177171	-0.311803	-0.353237	-0.750638	-0.306547	-0.657081	-0.497828	-0.135119	-0.149768	-0.505733	-0.0726751	-0.410341	-0.261092	-0.106256	-0.124119	-0.420361	-0.0703223	-0.350095	-0.22478	-0.228046	-0.258006	-0.636133	-0.199217	-0.542649	-0.388274	-0.103729	-0.112608	-0.461462	-0.0280369	-0.364746	-0.21695
NRTN_GFRA1+RET	4.25061	3.05062	2.81554	2.97232	2.0356	2.75412	3.87383	3.23281	2.99774	3.15452	2.21779	2.93632	4.44555	3.24556	3.01048	3.16726	2.23054	2.94906	4.48508	4.81856	5.07248	5.22926	4.29253	4.5321	3.67153	2.47154	2.23647	2.39325	1.45652	2.17505	4.22206	3.77912	3.54404	3.70082	2.7641	3.48262
NRTN_GFRA2+RET	2.05432	2.45253	2.78314	2.88207	1.78427	2.77319	2.23652	2.63472	2.96534	3.06426	1.96646	2.95539	2.24926	2.64747	2.97808	3.07701	1.9792	2.96813	4.31126	4.70946	5.04008	5.13901	4.0412	4.5321	1.47525	1.87345	2.20407	2.30299	1.20519	2.19412	2.78282	3.18103	3.51164	3.61057	2.51276	3.50169
NTF3_NGFR	0.167515	0	0.392642	0.689294	0.0763878	0.596769	0	0	0	0	0	0	0.0340122	0	0.258911	0.556019	-0.04648	0.466334	1.56015	0	1.79433	2.0954	1.36882	1.98013	0.0547347	0	0.2801	0.577673	-0.0276041	0.487809	0.53067	0	0.758305	1.05606	0.409851	0.956988
NTF3_NTRK2	0.149373	0.53765	0.58911	0.430147	0.592525	0.179853	0.223633	0.631662	0.711515	0.490177	0.685465	0.269881	0.0816319	0.448815	0.488154	0.358964	0.503218	0.102171	0.973728	1.64209	1.78014	1.38893	1.71028	1.10291	0.0951765	0.470412	0.510033	0.379071	0.525457	0.117345	0.347535	0.813878	0.891223	0.66392	0.872521	0.405363
NTF3_NTRK3	0.102315	0.336558	0.456609	0.506649	0.370764	0.111429	0.201179	0.428592	0.610476	0.575466	0.529142	0.206618	0.023033	0.252897	0.344995	0.429353	0.258239	0.0337687	1.00855	1.35817	1.7019	1.52833	1.61254	1.00684	0.0365223	0.271529	0.365737	0.450722	0.278352	0.0473017	0.323744	0.58931	0.775396	0.758387	0.688649	0.329745
NTF4_NGFRAP1	0.613367	0.363361	0.79405	0.107995	0.403943	0.215054	0	0	0	0	0	0	-0.0682872	-0.23145	0.0686955	-0.381054	-0.218517	-0.365182	0	0	0	0	0	0	-0.942766	-1.12794	-0.791539	-1.31948	-1.11986	-1.307	-0.163081	-0.382356	0.0037769	-0.608631	-0.357924	-0.547915
NTF4_NTRK1	0.200501	0.64652	0.0610736	0.550538	0.106281	0.00633228	0	0	0	0	0	0	-0.562581	-0.119665	-0.700836	-0.225796	-0.660268	-0.757297	0	0	0	0	0	0	-1.54124	-1.07011	-1.68555	-1.19142	-1.64422	-1.74476	-0.671863	-0.212508	-0.81384	-0.321449	-0.770446	-0.870789
NTN1_ADORA2B	-0.094187	-0.740389	-0.602318	-0.281759	-0.73317	-0.62283	0.225691	-0.492807	-0.221495	0.171773	-0.372675	-0.272621	0.2484	-0.590209	-0.269342	0.167782	-0.439132	-0.328486	0.364196	-0.453277	-0.109989	0.33076	-0.278838	-0.174913	0.192718	-0.68239	-0.360939	0.0835613	-0.535038	-0.419151	0.155474	-0.313637	-0.143402	0.142553	-0.250749	-0.176906
NTN1_DCC	-0.234895	-0.290395	-0.259449	-0.171895	-0.251159	-0.0895822	-0.0175532	-0.0684076	-0.0458212	-0.0817158	-0.0796934	-0.0124781	-0.0344427	-0.0961502	-0.0686821	-0.111657	-0.109501	-0.0215607	0.0625817	0.00656588	0.0292827	-0.0586347	-0.0242044	0.017736	-0.089719	-0.156729	-0.125805	-0.147894	-0.161991	-0.0453413	-0.00343062	-0.0342589	-0.0205656	-0.0416665	-0.0409321	-0.00429652
NTN1_NEO1	-0.127146	-0.265691	-0.310165	-0.22078	-0.153272	-0.21167	-0.0115409	-0.0771263	-0.107722	-0.0593992	-0.049852	-0.0727052	-0.0223591	-0.106447	-0.143628	-0.0842806	-0.0710016	-0.100579	0.0338341	-0.0150253	-0.0447313	-0.00465266	-0.0158295	-0.0284668	-0.0554512	-0.161852	-0.204231	-0.13277	-0.106141	-0.146013	-0.00276041	-0.039483	-0.0580851	-0.0290703	-0.024092	-0.0367779
NTN1_UNC5A	0.14978	0.155169	-0.124127	0.00384564	-0.160714	-0.19845	0.628438	0.610393	0.319286	0.282383	0.281431	0.121046	0.679114	0.666678	0.335485	0.325108	0.29275	0.124141	0.828629	0.808158	0.488567	0.420274	0.447272	0.247119	0.612579	0.605309	0.260101	0.284475	0.215669	0.0605764	0.470272	0.445943	0.244462	0.181988	0.217844	0.0894415
NTN1_UNC5B	-0.289538	-0.365186	-0.3052	-0.427506	-0.311693	-0.517245	0.0426128	-0.183062	-0.0634886	-0.146	-0.159006	-0.21424	0.0311645	-0.235346	-0.0904804	-0.187498	-0.207415	-0.265426	0.163327	-0.137656	0.0187069	-0.0599197	-0.122189	-0.127592	-0.0400265	-0.299178	-0.154036	-0.263081	-0.264298	-0.347904	0.039757	-0.103232	-0.0311796	-0.0847011	-0.0873032	-0.131576
NTN1_UNC5C	-0.0652336	-0.187706	-0.237968	-0.164502	-0.0982795	-0.139902	0.109524	-0.0491039	-0.0721828	-0.0626309	-0.0273413	-0.0355136	0.126824	-0.0709323	-0.100186	-0.0873315	-0.0407275	-0.0526374	0.195348	-0.00127569	-0.0177056	-0.0314303	-0.00243408	0.00137788	0.0941733	-0.113654	-0.150847	-0.123734	-0.0650812	-0.0861717	0.0678976	-0.0233335	-0.0365087	-0.0311545	-0.0123567	-0.0161895
NTN4_DCC	0.174777	0.107379	0.132786	-0.0274126	0.0527435	0.0681962	-0.0957308	-0.150573	-0.124183	-0.12037	-0.145912	-0.0420189	0.266121	0.197338	0.221784	0.0171299	0.128209	0.112597	0.42455	0.383878	0.391395	0.126829	0.285705	0.164738	0.264511	0.200499	0.222693	0.0232313	0.131833	0.108642	0.0737069	0.038845	0.0519319	-0.0194297	0.0117389	0.0216899
NTN4_UNC5A	1.07669	1.05988	0.693872	0.624815	0.647021	0.414187	0.490099	0.479652	0.182063	0.198832	0.143366	0.0160215	1.22192	1.20415	0.82901	0.74336	0.781087	0.530579	1.41601	1.36914	1.07435	0.808255	1.03625	0.716394	1.20716	1.18562	0.824788	0.718097	0.778569	0.52454	0.707546	0.674719	0.440136	0.316259	0.409411	0.220307
NTNG2_LRRC4	0.658963	1.06206	0.169248	0.603836	0.969472	0.194452	0.573308	1.01331	0.0176722	0.610549	0.867138	0.0696566	0.492204	0.942186	-0.082553	0.568397	0.778001	-0.0200768	1.12793	1.59788	0.501443	1.06366	1.48039	0.522662	0.404193	0.814198	-0.0905393	0.446172	0.67689	-0.0365738	0.499285	0.910989	-0.000897008	0.513871	0.784281	0.0450591
NTNG2_LRRC4C	0.0483415	0.182261	0.136493	0.0516154	0.0920557	0.0664781	0.00146104	0.143796	0.0850763	0.0185316	0.0418177	0.0614291	-0.0401695	0.0963862	0.033411	-0.0144101	-0.00591386	0.0459654	0.185165	0.449146	0.373709	0.177541	0.284521	0.183152	-0.0353035	0.0590702	0.0125784	-0.0162224	-0.0142748	0.025883	-0.00434456	0.107385	0.0597547	0.00955807	0.0257773	0.0430491
NTS_NTSR2	-0.406018	-1.05965	-0.633241	-0.037271	-0.28422	0.497865	0.0469784	-0.495701	-0.0738182	0.504847	0.270815	1.03786	-0.444114	-1.1134	-0.691012	-0.0987336	-0.344841	0.431536	-1.40716	-2.55837	-2.18749	-1.60323	-1.87516	-1.1483	-0.649976	-1.35903	-0.934937	-0.336461	-0.587141	0.194691	-1.0531	-1.84337	-1.42094	-0.8165	-1.07365	-0.289292
NUCB2_ERAP1	0.0726088	-0.115698	0.0270135	-0.0905753	-0.101499	-0.0521083	-0.0717735	-0.215563	-0.0780086	-0.206542	-0.209597	-0.17533	0.254471	0.0437008	0.16528	0.0839984	0.0653848	0.124693	0.0354485	-0.126211	0.00181535	-0.107351	-0.115362	-0.07393	0.0433951	-0.154144	0.00286461	-0.129426	-0.13999	-0.0886667	0.0576814	-0.11769	0.0170681	-0.095397	-0.105022	-0.0594279
NXPH1_NRXN1	0.167495	0.42917	0.402852	0.141753	0.0470907	0.149039	0.121533	0.338122	0.31107	0.0962409	-0.0237801	0.106851	0.161936	0.418383	0.390394	0.134713	0.0249198	0.143805	0.00243072	0.0446486	0.0323237	-0.00664447	-0.0841537	0.000551716	0.0687363	0.238672	0.206581	0.0396195	-0.140336	0.0578355	0.0126183	0.0544604	0.0475985	0.0074229	-0.0285864	0.0104617
NXPH1_NRXN2	0.472358	0.965531	0.724896	0.299463	0.172734	0.265947	0.356791	0.824843	0.581656	0.216256	0.0630128	0.179631	0.451398	0.9482	0.698152	0.285717	0.142061	0.249121	0.0262714	0.238007	0.108697	0.00134144	-0.105105	-0.0178721	0.214181	0.676561	0.407373	0.114065	-0.101452	0.0669856	0.0578344	0.213881	0.133596	0.0254721	-0.0253031	0.0156449
NXPH1_NRXN3	0.243787	0.230771	0.258819	0.145458	0.172113	0.15953	0.174741	0.160022	0.186366	0.100729	0.124338	0.101677	0.233201	0.218724	0.247609	0.13897	0.16611	0.148666	-0.000233612	-0.00802565	0.00081906	-0.0041882	0.00173691	-0.017273	0.0910401	0.0711025	0.098544	0.046251	0.0689256	0.0252413	0.0188432	0.0150257	0.0207443	0.00855938	0.0127777	0.00526657
NXPH3_NRXN1	0.218868	0.521547	0.485916	0.182347	0.0344131	0.195768	0.283116	0.623667	0.581853	0.238055	0.0599343	0.255282	0.858083	1.36757	1.31019	0.783234	0.572552	0.804665	0.0950254	0.300422	0.260055	0.0557754	-0.174721	0.0807307	0.961827	1.47907	1.41946	0.882518	0.659241	0.9061	0.0437399	0.221043	0.1738	-0.00347629	-0.303511	0.0318978
[truncated: 547 more rows]
