# Supplementary material for: Comprehensive analyses of brain cell communications based on multiple scRNA‐seq and snRNA‐seq datasets for revealing novel mechanism in neurodegenerative diseases
Source: CNS Neurosci Ther. 2023 Jun 2;29(10):2775–86. doi: 10.1111/cns.14280 (PMC10493674; doi:10.1111/cns.14280)
Supplement: Supplementary file 13 — Table S7 [file CNS-29-2775-s010.xlsx]

## Sheet: Supplementary Table 7
Supplementary Table 7. The active ligand-receptor pair defined, |log2(ad/normal)|>2.
cell-cell	ligand-receptor pair	log2ad.vs.normal	class
Ast_Ast	CD80_CD28	2.54521	AD-active
Ast_Ast	FIGF_NRP2	-3.61832	Normal-active
Ast_Ast	IGFBP4_FZD8	2.54191	AD-active
Ast_Ast	PYY_NPY1R	2.10228	AD-active
Ast_Ast	SEMA4A_NRP1	3.33021	AD-active
Ast_Ast	SHH_GAS1	2.15308	AD-active
Ast_Endo	CCL2_ACKR1	3.55927	AD-active
Ast_Endo	CCL26_CCR3	-2.25051	Normal-active
Ast_Endo	CCL5_CCR3	-2.33362	Normal-active
Ast_Endo	CD80_CD28	2.31385	AD-active
Ast_Endo	FIGF_NRP2	-2.26618	Normal-active
Ast_Endo	HAS2_HMMR	-2.14053	Normal-active
Ast_Endo	PVR_TIGIT	-3.73038	Normal-active
Ast_Endo	SHH_GAS1	2.57828	AD-active
Ast_Mig	CCL2_ACKR1	2.08431	AD-active
Ast_Mig	CD160_TNFRSF14	2.40575	AD-active
Ast_Neur	BTLA_TNFRSF14	4.46876	AD-active
Ast_Neur	CALCB_VIPR1	2.09321	AD-active
Ast_Neur	CCL2_CCR3	2.50002	AD-active
Ast_Neur	CCL28_CCR3	2.24979	AD-active
Ast_Neur	CD160_TNFRSF14	5.07514	AD-active
Ast_Neur	CD80_CD28	2.2026	AD-active
Ast_Neur	FGF9_FGFR3	2.45836	AD-active
Ast_Neur	FIGF_NRP2	-3.80832	Normal-active
Ast_Neur	HMGB1_HAVCR2	2.49093	AD-active
Ast_Neur	IL16_CD9	2.12267	AD-active
Ast_Neur	JAG2_NOTCH2	2.08134	AD-active
Ast_Neur	PTHLH_VIPR1	2.29499	AD-active
Ast_Neur	TNFSF14_TNFRSF14	4.229	AD-active
Ast_Neur	TXLNA_STX4	2.45626	AD-active
Ast_Olig	CCL2_ACKR1	3.09687	AD-active
Ast_Olig	CCL26_CCR3	-2.16572	Normal-active
Ast_Olig	CCL5_CCR3	-2.26666	Normal-active
Ast_Olig	CD160_TNFRSF14	2.16638	AD-active
Ast_Olig	EFNA1_EPHB6	2.14517	AD-active
Ast_Olig	EFNA3_EPHB6	2.85479	AD-active
Ast_Olig	EFNB1_EPHB6	2.44384	AD-active
Ast_Olig	EFNB2_EPHB6	2.04528	AD-active
Ast_Olig	FIGF_FLT1	-2.24329	Normal-active
Ast_Olig	FIGF_ITGA1	-2.36166	Normal-active
Ast_Olig	FIGF_ITGA2	-2.32577	Normal-active
Ast_Olig	FIGF_ITGB1	-2.06077	Normal-active
Ast_Olig	FIGF_NRP2	-3.40314	Normal-active
Ast_Olig	IGFBP4_FZD8	2.14193	AD-active
Ast_Olig	MLLT4_PVRL1	-2.21111	Normal-active
Ast_Olig	MLLT4_PVRL3	-2.16179	Normal-active
Ast_OPC	CCL5_CCR3	-2.13198	Normal-active
Ast_OPC	CD160_TNFRSF14	2.08595	AD-active
Ast_OPC	CD80_CD28	2.12458	AD-active
Ast_OPC	EFNA3_EPHB6	2.13519	AD-active
Ast_OPC	FIGF_ITGA2	-2.45905	Normal-active
Ast_OPC	VCAM1_ITGA4	-2.21664	Normal-active
Endo_Ast	CCL5_CCR3	-2.11553	Normal-active
Endo_Ast	CXCL13_ACKR4	-2.0441	Normal-active
Endo_Ast	FIGF_NRP2	-3.73086	Normal-active
Endo_Ast	RSPO1_FZD8	2.23157	AD-active
Endo_Ast	SEMA4A_NRP1	3.87383	AD-active
Endo_Ast	SST_SSTR1	2.41713	AD-active
Endo_Endo	CALM2_SCN10A	-2.52247	Normal-active
Endo_Endo	CCL2_ACKR1	3.31302	AD-active
Endo_Endo	CCL25_ACKR4	-2.06715	Normal-active
Endo_Endo	CCL28_CCR3	-2.4476	Normal-active
Endo_Endo	CCL5_CCR3	-2.58339	Normal-active
Endo_Endo	CXCL13_ACKR4	-3.02294	Normal-active
Endo_Endo	FGF23_PHEX	-2.05991	Normal-active
Endo_Endo	FIGF_ITGA1	-2.05192	Normal-active
Endo_Endo	FIGF_ITGB1	-2.14919	Normal-active
Endo_Endo	FIGF_NRP2	-2.64958	Normal-active
Endo_Endo	L1CAM_ERBB3	2.14334	AD-active
Endo_Endo	L1CAM_ITGA5	2.30539	AD-active
Endo_Endo	LY9_LY9	-2.82987	Normal-active
Endo_Endo	PVR_TIGIT	-2.89733	Normal-active
Endo_Endo	SST_SSTR1	2.42075	AD-active
Endo_Mig	CCL2_ACKR1	2.06667	AD-active
Endo_Mig	CD160_TNFRSF14	2.44708	AD-active
Endo_Mig	CXCL13_ACKR4	-2.32318	Normal-active
Endo_Mig	INSL3_RAMP2	-2.3573	Normal-active
Endo_Neur	BTLA_TNFRSF14	4.01363	AD-active
Endo_Neur	CCL2_CCR3	2.46482	AD-active
Endo_Neur	CCL24_CCR3	2.63123	AD-active
Endo_Neur	CD160_TNFRSF14	4.36581	AD-active
Endo_Neur	CGA_VIPR1	2.17695	AD-active
Endo_Neur	FGF17_FGFR3	2.11221	AD-active
Endo_Neur	FIGF_ITGB1	-2.32566	Normal-active
Endo_Neur	FIGF_NRP2	-4.19172	Normal-active
Endo_Neur	GIP_VIPR1	2.19517	AD-active
Endo_Neur	IL16_CD9	2.08335	AD-active
Endo_Neur	INSL3_RAMP2	-2.27608	Normal-active
Endo_Neur	LYPD3_AGR2	-2.20307	Normal-active
Endo_Neur	PTH_VIPR1	2.04876	AD-active
Endo_Neur	PTHLH_VIPR1	2.05423	AD-active
Endo_Neur	SEMA4A_PLXND1	2.16706	AD-active
Endo_Neur	TNFSF14_TNFRSF14	3.71219	AD-active
Endo_Neur	TXLNA_STX4	2.3217	AD-active
Endo_Olig	CCL2_ACKR1	3.05773	AD-active
Endo_Olig	CCL28_CCR3	-2.36508	Normal-active
Endo_Olig	CCL5_CCR3	-2.54343	Normal-active
Endo_Olig	CD160_TNFRSF14	2.20771	AD-active
Endo_Olig	CXCL13_ACKR4	-2.40693	Normal-active
Endo_Olig	EFNA3_EPHB6	2.11515	AD-active
Endo_Olig	FIGF_FLT1	-2.62669	Normal-active
Endo_Olig	FIGF_ITGA1	-2.74506	Normal-active
Endo_Olig	FIGF_ITGA2	-2.70917	Normal-active
Endo_Olig	FIGF_ITGA9	-2.30872	Normal-active
Endo_Olig	FIGF_ITGB1	-2.44417	Normal-active
Endo_Olig	FIGF_NRP2	-3.78654	Normal-active
Endo_Olig	INSL3_RAMP3	-2.35485	Normal-active
Endo_Olig	L1CAM_EGFR	2.01818	AD-active
Endo_Olig	L1CAM_ITGA5	2.17752	AD-active
Endo_Olig	MLLT4_PVRL1	-2.12765	Normal-active
Endo_Olig	MLLT4_PVRL3	-2.07833	Normal-active
Endo_Olig	SST_SSTR1	2.09376	AD-active
Endo_Olig	SST_SSTR2	2.08224	AD-active
Endo_OPC	CCL28_CCR3	-2.22541	Normal-active
Endo_OPC	CCL5_CCR3	-2.40078	Normal-active
Endo_OPC	CD160_TNFRSF14	2.12728	AD-active
Endo_OPC	FIGF_ITGA2	-2.84245	Normal-active
Endo_OPC	FIGF_ITGA9	-2.30277	Normal-active
Endo_OPC	FIGF_NRP2	-2.01749	Normal-active
Mig_Ast	CCL26_CCR3	-2.56338	Normal-active
Mig_Ast	EFNA3_EPHA10	2.32431	AD-active
Mig_Ast	EFNA3_EPHA2	2.28092	AD-active
Mig_Ast	EFNA3_EPHA6	2.33285	AD-active
Mig_Ast	FGF17_FGFR2	2.10713	AD-active
Mig_Ast	FIGF_NRP2	-3.70832	Normal-active
Mig_Ast	PYY_NPY1R	2.419	AD-active
Mig_Ast	RSPO1_FZD8	2.36234	AD-active
Mig_Ast	SEMA4A_NRP1	4.55646	AD-active
Mig_Endo	CCL26_CCR3	-3.04261	Normal-active
Mig_Endo	EFNA3_EPHA10	2.59759	AD-active
Mig_Endo	EFNA3_EPHB6	2.35904	AD-active
Mig_Endo	FGF17_FGFR1	2.12913	AD-active
Mig_Endo	FGF17_FGFR2	2.24334	AD-active
Mig_Endo	FGF17_FGFR3	2.15486	AD-active
Mig_Endo	FIGF_NRP2	-2.35618	Normal-active
Mig_Endo	NXPH3_NRXN2	2.02907	AD-active
Mig_Endo	PVR_TIGIT	-2.56369	Normal-active
Mig_Mig	CCL26_CCR3	-2.04531	Normal-active
Mig_Mig	EFNA3_EPHA10	2.12905	AD-active
Mig_Mig	EFNA3_EPHA4	2.45339	AD-active
Mig_Mig	EFNA3_EPHA7	2.11819	AD-active
Mig_Mig	EFNA3_EPHB6	2.65074	AD-active
Mig_Mig	FGF17_FGFR1	2.24436	AD-active
Mig_Mig	FGF17_FGFR2	2.1906	AD-active
Mig_Mig	FGF17_FGFR3	2.03259	AD-active
Mig_Mig	MLLT4_PVRL3	-2.15687	Normal-active
Mig_Mig	NOV_PLXNA1	2.11617	AD-active
Mig_Mig	TNFSF14_TNFRSF14	2.47148	AD-active
Mig_Neur	BTLA_TNFRSF14	4.3901	AD-active
Mig_Neur	CCL24_CCR3	3.33559	AD-active
Mig_Neur	CD160_TNFRSF14	5.15536	AD-active
Mig_Neur	EFNA3_EPHA1	2.58759	AD-active
Mig_Neur	EFNA3_EPHB6	2.49993	AD-active
Mig_Neur	FGF17_FGFR2	2.26915	AD-active
Mig_Neur	FGF17_FGFR3	2.89671	AD-active
Mig_Neur	FIGF_ITGB1	-2.03227	Normal-active
Mig_Neur	FIGF_NRP2	-3.89833	Normal-active
Mig_Neur	HMGB1_HAVCR2	2.13969	AD-active
Mig_Neur	INSL3_VIPR1	2.49333	AD-active
Mig_Neur	LYPD3_AGR2	-2.1747	Normal-active
Mig_Neur	PTHLH_VIPR1	2.78578	AD-active
Mig_Neur	SEMA4A_NRP1	2.2275	AD-active
Mig_Neur	SEMA4A_PLXND1	2.13753	AD-active
Mig_Neur	TNFSF14_TNFRSF14	5.15536	AD-active
Mig_Neur	TXLNA_STX4	2.63833	AD-active
Mig_Olig	CCL26_CCR3	-2.98442	Normal-active
Mig_Olig	EFNA3_EPHA4	2.73341	AD-active
Mig_Olig	EFNA3_EPHB6	3.64684	AD-active
Mig_Olig	EFNA5_EPHB6	2.37469	AD-active
Mig_Olig	FGF17_FGFR1	2.16418	AD-active
Mig_Olig	FGF17_FGFR3	2.18573	AD-active
Mig_Olig	FIGF_FLT1	-2.3333	Normal-active
Mig_Olig	FIGF_ITGA1	-2.45167	Normal-active
Mig_Olig	FIGF_ITGA2	-2.41578	Normal-active
Mig_Olig	FIGF_ITGA9	-2.01532	Normal-active
Mig_Olig	FIGF_ITGB1	-2.15078	Normal-active
Mig_Olig	FIGF_NRP2	-3.49315	Normal-active
Mig_Olig	KITLG_KIT	2.09293	AD-active
Mig_Olig	MLLT4_PVRL1	-2.51622	Normal-active
Mig_Olig	MLLT4_PVRL3	-2.4669	Normal-active
Mig_Olig	MMP1_CD44	-2.11832	Normal-active
Mig_Olig	TNFSF14_TNFRSF14	2.11402	AD-active
Mig_OPC	CCL26_CCR3	-2.84459	Normal-active
Mig_OPC	EFNA3_EPHA4	2.53062	AD-active
Mig_OPC	EFNA3_EPHB6	2.91022	AD-active
Mig_OPC	FGF17_FGFR3	2.04999	AD-active
Mig_OPC	FIGF_ITGA2	-2.54906	Normal-active
Mig_OPC	FIGF_ITGA9	-2.00938	Normal-active
Mig_OPC	MLLT4_PVRL1	-2.20916	Normal-active
Mig_OPC	SEMA4A_NRP1	2.07347	AD-active
Mig_OPC	TNFSF14_TNFRSF14	2.19289	AD-active
Neur_Ast	CD274_CD80	2.12731	AD-active
Neur_Ast	CD80_CD28	2.9305	AD-active
Neur_Ast	FIGF_NRP2	-2.7111	Normal-active
Neur_Ast	IL16_CD9	2.19717	AD-active
Neur_Ast	LTF_GPR162	2.83563	AD-active
Neur_Ast	PTHLH_VIPR1	2.12677	AD-active
Neur_Ast	PYY_NPY1R	2.3179	AD-active
Neur_Ast	RSPO1_FZD8	3.00574	AD-active
Neur_Ast	RSPO3_FZD8	2.39595	AD-active
Neur_Ast	SEMA4A_NRP1	3.79464	AD-active
Neur_Ast	TNFSF13B_TNFRSF13B	2.15541	AD-active
Neur_Ast	TXLNA_STX4	2.38303	AD-active
Neur_Endo	CALM2_SCN10A	-2.13781	Normal-active
Neur_Endo	CCL2_ACKR1	2.00969	AD-active
Neur_Endo	CD80_CD28	2.68308	AD-active
Neur_Endo	NTS_NTSR2	-2.55837	Normal-active
Neur_Endo	PVR_TIGIT	-2.85138	Normal-active
Neur_Endo	TNFSF13B_TNFRSF13B	2.24021	AD-active
Neur_Endo	TPH1_HTR2B	-2.00752	Normal-active
Neur_Endo	TXLNA_STX4	2.5802	AD-active
Neur_Mig	ADM_RAMP2	-2.20098	Normal-active
Neur_Mig	BTLA_TNFRSF14	2.31528	AD-active
Neur_Mig	IL16_CD9	2.47552	AD-active
Neur_Mig	LTF_GPR162	2.00843	AD-active
Neur_Mig	NTS_NTSR2	-2.18749	Normal-active
Neur_Mig	POMC_RAMP2	-2.05283	Normal-active
Neur_Mig	PTHLH_PTH1R	2.09824	AD-active
Neur_Mig	TFPI_F3	2.47141	AD-active
Neur_Mig	TXLNA_STX4	2.70767	AD-active
Neur_Neur	ADM_RAMP2	-2.0507	Normal-active
Neur_Neur	BTLA_TNFRSF14	5.22959	AD-active
Neur_Neur	CCL24_CCR3	2.59918	AD-active
Neur_Neur	CCL26_CCR3	2.81812	AD-active
Neur_Neur	CCL28_CCR3	3.60716	AD-active
Neur_Neur	CCL5_CCR3	2.14196	AD-active
Neur_Neur	CD160_TNFRSF14	5.22959	AD-active
Neur_Neur	CD274_CD80	2.56675	AD-active
Neur_Neur	CD80_CD28	2.61544	AD-active
Neur_Neur	CGA_VIPR1	2.70442	AD-active
Neur_Neur	DSC2_DSG2	2.01047	AD-active
Neur_Neur	FIGF_NRP2	-2.9011	Normal-active
Neur_Neur	HMGB1_HAVCR2	2.62011	AD-active
Neur_Neur	IL16_CD9	2.99558	AD-active
Neur_Neur	PTHLH_VIPR1	2.72199	AD-active
Neur_Neur	TFPI_F3	2.58393	AD-active
Neur_Neur	TNFSF13B_TNFRSF13B	2.20293	AD-active
Neur_Neur	TNFSF14_TNFRSF14	4.44281	AD-active
Neur_Neur	TXLNA_STX4	3.55763	AD-active
Neur_Olig	ADM_RAMP3	-2.01874	Normal-active
Neur_Olig	EFNB2_EPHB6	2.23162	AD-active
Neur_Olig	FIGF_NRP2	-2.49592	Normal-active
Neur_Olig	LTF_GPR162	2.16849	AD-active
Neur_Olig	MLLT4_PVRL1	-2.20207	Normal-active
Neur_Olig	MLLT4_PVRL3	-2.15275	Normal-active
Neur_Olig	RSPO1_FZD8	2.4934	AD-active
Neur_Olig	RSPO3_FZD8	2.10771	AD-active
Neur_Olig	TFPI_F3	2.36776	AD-active
Neur_OPC	CD80_CD28	2.4817	AD-active
Neur_OPC	NMB_GRPR	-2.53173	Normal-active
Neur_OPC	TXLNA_STX4	2.43626	AD-active
Olig_Ast	CCL26_CCR3	-2.18612	Normal-active
Olig_Ast	FIGF_FLT1	-2.11371	Normal-active
Olig_Ast	FIGF_ITGA1	-2.18785	Normal-active
Olig_Ast	FIGF_NRP2	-4.77008	Normal-active
Olig_Ast	IGFBP4_FZD8	2.2526	AD-active
Olig_Ast	MLLT4_PVRL3	-2.25587	Normal-active
Olig_Ast	RSPO3_FZD8	2.13977	AD-active
Olig_Ast	SEMA4A_NRP1	3.52448	AD-active
Olig_Ast	SST_SSTR1	2.16753	AD-active
Olig_Ast	WNT5A_FZD8	2.28138	AD-active
Olig_Endo	CALM2_SCN10A	-2.15161	Normal-active
Olig_Endo	CCL2_ACKR1	3.22405	AD-active
Olig_Endo	CCL24_CCR3	-2.5702	Normal-active
Olig_Endo	CCL25_ACKR4	-2.19623	Normal-active
Olig_Endo	CCL26_CCR3	-2.70115	Normal-active
Olig_Endo	CCL28_CCR3	-2.15155	Normal-active
Olig_Endo	CCL5_CCR3	-2.17459	Normal-active
Olig_Endo	CXCL13_ACKR4	-2.33588	Normal-active
Olig_Endo	FIGF_FLT1	-2.27491	Normal-active
Olig_Endo	FIGF_ITGA1	-2.82028	Normal-active
Olig_Endo	FIGF_ITGA9	-2.39192	Normal-active
Olig_Endo	FIGF_ITGB1	-2.91755	Normal-active
Olig_Endo	FIGF_NRP2	-3.41794	Normal-active
Olig_Endo	GNB3_GABBR2	2.04529	AD-active
Olig_Endo	MLLT4_PVRL1	-2.06876	Normal-active
Olig_Endo	MLLT4_PVRL3	-2.03277	Normal-active
Olig_Endo	NXPH3_NRXN2	2.13852	AD-active
Olig_Endo	PVR_TIGIT	-3.922	Normal-active
Olig_Endo	SHH_GAS1	2.32894	AD-active
Olig_Endo	SST_SSTR1	2.1755	AD-active
Olig_Mig	CCL2_ACKR1	2.20203	AD-active
Olig_Mig	CGA_RAMP2	-2.6088	Normal-active
Olig_Mig	FIGF_ITGA1	-2.37376	Normal-active
Olig_Mig	FIGF_ITGB1	-2.1796	Normal-active
Olig_Mig	FIGF_NRP2	-2.58242	Normal-active
Olig_Mig	MLLT4_PVRL1	-2.66264	Normal-active
Olig_Mig	MLLT4_PVRL3	-2.83188	Normal-active
Olig_Mig	NOV_PLXNA1	2.22131	AD-active
Olig_Mig	POMC_RAMP2	-2.05369	Normal-active
Olig_Neur	BTLA_TNFRSF14	3.77177	AD-active
Olig_Neur	CCL2_CCR3	2.52827	AD-active
Olig_Neur	CD160_TNFRSF14	5.59232	AD-active
Olig_Neur	CGA_RAMP2	-2.55571	Normal-active
Olig_Neur	FIGF_ITGA2	-2.02553	Normal-active
Olig_Neur	FIGF_ITGB1	-3.09402	Normal-active
Olig_Neur	FIGF_NRP2	-4.96009	Normal-active
Olig_Neur	ICAM5_ITGB2	2.13298	AD-active
Olig_Neur	PTHLH_VIPR1	2.58859	AD-active
Olig_Neur	TNFSF14_TNFRSF14	3.55225	AD-active
Olig_Olig	CCL2_ACKR1	3.16462	AD-active
Olig_Olig	CCL24_CCR3	-2.46539	Normal-active
Olig_Olig	CCL26_CCR3	-2.63618	Normal-active
Olig_Olig	CCL28_CCR3	-2.08243	Normal-active
Olig_Olig	CCL5_CCR3	-2.12999	Normal-active
Olig_Olig	CGA_RAMP3	-2.69462	Normal-active
Olig_Olig	EFNA3_EPHB6	2.80489	AD-active
Olig_Olig	EFNA5_EPHB6	2.15496	AD-active
Olig_Olig	EFNB1_EPHB6	2.03119	AD-active
Olig_Olig	FIGF_FLT1	-3.39505	Normal-active
Olig_Olig	FIGF_ITGA1	-3.51342	Normal-active
Olig_Olig	FIGF_ITGA2	-3.47754	Normal-active
Olig_Olig	FIGF_ITGA9	-3.07708	Normal-active
Olig_Olig	FIGF_ITGB1	-3.21254	Normal-active
Olig_Olig	FIGF_NRP2	-4.55491	Normal-active
Olig_Olig	MLLT4_PVRL1	-3.19124	Normal-active
Olig_Olig	MLLT4_PVRL3	-3.14191	Normal-active
Olig_OPC	CCL24_CCR3	-2.2564	Normal-active
Olig_OPC	CCL26_CCR3	-2.46644	Normal-active
Olig_OPC	CCL5_CCR3	-2.02203	Normal-active
Olig_OPC	EFNA3_EPHB6	2.08607	AD-active
Olig_OPC	FIGF_FLT1	-2.59232	Normal-active
Olig_OPC	FIGF_ITGA1	-2.34393	Normal-active
Olig_OPC	FIGF_ITGA2	-3.61082	Normal-active
Olig_OPC	FIGF_ITGA9	-3.07113	Normal-active
Olig_OPC	FIGF_ITGB1	-2.33382	Normal-active
Olig_OPC	FIGF_NRP2	-2.78585	Normal-active
Olig_OPC	MLLT4_PVRL1	-2.88417	Normal-active
Olig_OPC	MLLT4_PVRL3	-2.07834	Normal-active
OPC_Ast	CCL2_ACKR1	2.01659	AD-active
OPC_Ast	CD80_CD28	2.19636	AD-active
OPC_Ast	FIGF_NRP2	-4.12078	Normal-active
OPC_Ast	ICAM5_ITGAL	2.25181	AD-active
OPC_Ast	ICAM5_ITGB2	2.18899	AD-active
OPC_Ast	PTHLH_ADRB2	2.81141	AD-active
OPC_Ast	PTHLH_PTH2R	2.00398	AD-active
OPC_Ast	PTHLH_RAMP3	2.06122	AD-active
OPC_Ast	PTHLH_TSHR	2.36429	AD-active
OPC_Ast	PTHLH_VIPR1	3.00773	AD-active
OPC_Ast	PYY_NPY1R	2.02239	AD-active
OPC_Ast	RSPO3_FZD8	2.46617	AD-active
OPC_Ast	SEMA4A_NRP1	4.22206	AD-active
OPC_Ast	SST_SSTR1	2.06455	AD-active
OPC_Ast	TNFSF13B_TNFRSF13B	2.21841	AD-active
OPC_Endo	CALM2_SCN10A	-2.33926	Normal-active
OPC_Endo	CCL2_ACKR1	3.82645	AD-active
OPC_Endo	CCL24_CCR3	-2.01595	Normal-active
OPC_Endo	CCL5_CCR3	-2.17916	Normal-active
OPC_Endo	CXCL13_ACKR4	-2.18598	Normal-active
OPC_Endo	FIGF_ITGA1	-2.17426	Normal-active
OPC_Endo	FIGF_ITGB1	-2.27153	Normal-active
OPC_Endo	FIGF_NRP2	-2.77192	Normal-active
OPC_Endo	ICAM5_ITGB2	2.49066	AD-active
OPC_Endo	PTHLH_ADCYAP1R1	2.02769	AD-active
OPC_Endo	PTHLH_VIPR1	2.4598	AD-active
OPC_Endo	PVR_TIGIT	-3.79449	Normal-active
OPC_Endo	SST_SSTR1	2.08589	AD-active
OPC_Endo	TNFSF13B_TNFRSF13B	2.30531	AD-active
OPC_Mig	ADM_RAMP2	-2.12438	Normal-active
OPC_Mig	CCL2_ACKR1	2.71755	AD-active
OPC_Mig	CD160_TNFRSF14	2.05545	AD-active
OPC_Mig	ICAM5_ITGAL	2.00679	AD-active
OPC_Mig	NOV_PLXNA1	2.20708	AD-active
OPC_Mig	PTHLH_ADCYAP1R1	2.43847	AD-active
OPC_Mig	PTHLH_PTH1R	2.94565	AD-active
OPC_Mig	PTHLH_PTH2R	2.19911	AD-active
OPC_Mig	PTHLH_TSHR	2.06452	AD-active
OPC_Mig	PTHLH_VIPR1	2.05457	AD-active
OPC_Neur	BTLA_TNFRSF14	4.15428	AD-active
OPC_Neur	CCL2_CCR3	3.01668	AD-active
OPC_Neur	CD160_TNFRSF14	4.57736	AD-active
OPC_Neur	FIGF_ITGB1	-2.44801	Normal-active
OPC_Neur	FIGF_NRP2	-4.31407	Normal-active
OPC_Neur	HMGB1_HAVCR2	2.27354	AD-active
OPC_Neur	ICAM5_ITGAL	2.23698	AD-active
OPC_Neur	ICAM5_ITGB2	2.76329	AD-active
OPC_Neur	INSL3_VIPR1	2.00365	AD-active
OPC_Neur	JAG2_NOTCH1	2.26711	AD-active
OPC_Neur	JAG2_NOTCH2	2.4819	AD-active
OPC_Neur	JAG2_NOTCH3	2.15915	AD-active
OPC_Neur	PTHLH_PTH2R	2.42925	AD-active
OPC_Neur	PTHLH_TSHR	2.0267	AD-active
OPC_Neur	PTHLH_VIPR1	3.75217	AD-active
OPC_Neur	SEMA4A_NRP1	2.05101	AD-active
OPC_Neur	SEMA4A_PLXND1	2.10258	AD-active
OPC_Neur	TNFSF13B_TNFRSF13B	2.26807	AD-active
OPC_Neur	TNFSF14_TNFRSF14	4.4047	AD-active
OPC_Neur	TXLNA_STX4	2.69431	AD-active
OPC_Olig	CCL2_ACKR1	3.68186	AD-active
OPC_Olig	CCL5_CCR3	-2.12624	Normal-active
OPC_Olig	EFNA3_EPHB6	2.73158	AD-active
OPC_Olig	EFNA5_EPHB6	2.13354	AD-active
OPC_Olig	FIGF_FLT1	-2.74903	Normal-active
OPC_Olig	FIGF_ITGA1	-2.8674	Normal-active
OPC_Olig	FIGF_ITGA2	-2.83152	Normal-active
OPC_Olig	FIGF_ITGA9	-2.43106	Normal-active
OPC_Olig	FIGF_ITGB1	-2.56652	Normal-active
OPC_Olig	FIGF_NRP2	-3.90889	Normal-active
OPC_Olig	ICAM5_ITGB2	2.07598	AD-active
OPC_Olig	MLLT4_PVRL1	-2.23052	Normal-active
OPC_Olig	MLLT4_PVRL3	-2.1812	Normal-active
OPC_Olig	MMP1_CD44	-2.43985	Normal-active
OPC_Olig	PTHLH_ADCYAP1R1	2.46888	AD-active
OPC_Olig	PTHLH_ADRB2	2.10492	AD-active
OPC_Olig	PTHLH_PTH1R	2.2954	AD-active
OPC_Olig	PTHLH_VIPR1	2.38548	AD-active
OPC_Olig	RSPO3_FZD8	2.01796	AD-active
OPC_OPC	CCL2_ACKR1	2.36524	AD-active
OPC_OPC	CCL5_CCR3	-2.0269	Normal-active
OPC_OPC	EFNA3_EPHB6	2.01618	AD-active
OPC_OPC	FIGF_ITGA2	-2.9648	Normal-active
OPC_OPC	FIGF_ITGA9	-2.42512	Normal-active
OPC_OPC	FIGF_NRP2	-2.13983	Normal-active
OPC_OPC	ICAM5_ITGB2	2.26879	AD-active
OPC_OPC	JAG2_NOTCH3	2.02483	AD-active
OPC_OPC	MMP1_ITGA2	-2.25029	Normal-active
OPC_OPC	PTHLH_ADRB2	2.22541	AD-active
OPC_OPC	PTHLH_PTH1R	2.08882	AD-active
OPC_OPC	PTHLH_PTH2R	2.15529	AD-active
OPC_OPC	PTHLH_VIPR1	2.57743	AD-active
