# Supplementary material for: Comprehensive analyses of brain cell communications based on multiple scRNA‐seq and snRNA‐seq datasets for revealing novel mechanism in neurodegenerative diseases
Source: CNS Neurosci Ther. 2023 Jun 2;29(10):2775–86. doi: 10.1111/cns.14280 (PMC10493674; doi:10.1111/cns.14280)
Supplement: Supplementary file 14 — Table S8 [file CNS-29-2775-s001.xlsx]

## Sheet: Supplementary Table 8
Supplementary Table 8. GO terms for gene enrichment in four AD subgroups.
Cluster	ID	Description	GeneRatio	BgRatio	pvalue	p.adjust	qvalue	geneID	Count
cluster1	GO:0017157	regulation of exocytosis	7/36	197/18862	7.87e-08	6.39e-05	5.13e-05	93664/7447/301/27445/6857/127833/57586	7
cluster1	GO:0099504	synaptic vesicle cycle	6/36	177/18862	9.67e-07	0.000392682	0.000315102	93664/9892/27445/6456/6857/127833	6
cluster1	GO:0099003	vesicle-mediated transport in synapse	6/36	194/18862	1.65e-06	0.000446791	0.000358522	93664/9892/27445/6456/6857/127833	6
cluster1	GO:0023061	signal release	8/36	475/18862	2.48e-06	0.000503848	0.000404306	93664/7447/22895/301/27445/6857/127833/57586	8
cluster1	GO:0048488	synaptic vesicle endocytosis	4/36	59/18862	4.72e-06	0.000638632	0.000512462	9892/6456/6857/127833	4
cluster1	GO:0140238	presynaptic endocytosis	4/36	59/18862	4.72e-06	0.000638632	0.000512462	9892/6456/6857/127833	4
cluster1	GO:0017156	calcium-ion regulated exocytosis	4/36	63/18862	6.14e-06	0.000712551	0.000571777	93664/6857/127833/57586	4
cluster1	GO:0036465	synaptic vesicle recycling	4/36	72/18862	1.05e-05	0.00087539	0.000702446	9892/6456/6857/127833	4
cluster1	GO:0007269	neurotransmitter secretion	5/36	155/18862	1.08e-05	0.00087539	0.000702446	93664/22895/27445/6857/127833	5
cluster1	GO:0099643	signal release from synapse	5/36	155/18862	1.08e-05	0.00087539	0.000702446	93664/22895/27445/6857/127833	5
cluster1	GO:0014046	dopamine secretion	3/36	33/18862	3.35e-05	0.00226624	0.00181851	6857/127833/57586	3
cluster1	GO:0014059	regulation of dopamine secretion	3/36	33/18862	3.35e-05	0.00226624	0.00181851	6857/127833/57586	3
cluster1	GO:0097484	dendrite extension	3/36	36/18862	4.37e-05	0.00241007	0.00193393	6456/6857/127833	3
cluster1	GO:0016079	synaptic vesicle exocytosis	4/36	104/18862	4.49e-05	0.00241007	0.00193393	93664/27445/6857/127833	4
cluster1	GO:0006836	neurotransmitter transport	5/36	209/18862	4.54e-05	0.00241007	0.00193393	93664/22895/27445/6857/127833	5
cluster1	GO:0001505	regulation of neurotransmitter levels	5/36	211/18862	4.75e-05	0.00241007	0.00193393	93664/22895/27445/6857/127833	5
cluster1	GO:0017158	regulation of calcium ion-dependent exocytosis	3/36	41/18862	6.48e-05	0.0030929	0.00248185	6857/127833/57586	3
cluster1	GO:0015872	dopamine transport	3/36	47/18862	9.77e-05	0.00440845	0.0035375	6857/127833/57586	3
cluster1	GO:0050433	regulation of catecholamine secretion	3/36	52/18862	0.000132322	0.00565503	0.0045378	6857/127833/57586	3
cluster1	GO:0050432	catecholamine secretion	3/36	53/18862	0.000140078	0.00568716	0.00456358	6857/127833/57586	3
cluster1	GO:0031340	positive regulation of vesicle fusion	2/36	10/18862	0.000157853	0.00601621	0.00482763	301/6857	2
cluster1	GO:0051592	response to calcium ion	4/36	145/18862	0.000163001	0.00601621	0.00482763	6678/6857/127833/57586	4
cluster1	GO:0098814	spontaneous synaptic transmission	2/36	13/18862	0.000272628	0.00962496	0.00772343	22895/6857	2
cluster1	GO:0051937	catecholamine transport	3/36	68/18862	0.000293843	0.00994168	0.00797757	6857/127833/57586	3
cluster1	GO:0015844	monoamine transport	3/36	79/18862	0.000457032	0.0147745	0.0118556	6857/127833/57586	3
cluster1	GO:0048791	calcium ion-regulated exocytosis of neurotransmitter	2/36	17/18862	0.000473074	0.0147745	0.0118556	6857/127833	2
cluster1	GO:0071277	cellular response to calcium ion	3/36	82/18862	0.000509822	0.0153324	0.0123033	6857/127833/57586	3
cluster1	GO:0045921	positive regulation of exocytosis	3/36	85/18862	0.000566371	0.0160612	0.0128881	93664/7447/6857	3
cluster1	GO:0051952	regulation of amine transport	3/36	86/18862	0.000586075	0.0160612	0.0128881	6857/127833/57586	3
cluster1	GO:2000369	regulation of clathrin-dependent endocytosis	2/36	19/18862	0.000593395	0.0160612	0.0128881	9892/6456	2
cluster1	GO:0015837	amine transport	3/36	94/18862	0.000759646	0.0198978	0.0159667	6857/127833/57586	3
cluster1	GO:1902476	chloride transmembrane transport	3/36	96/18862	0.000807606	0.020493	0.0164443	57468/2566/54102	3
cluster1	GO:0031338	regulation of vesicle fusion	2/36	24/18862	0.00095203	0.0227367	0.0182448	301/6857	2
cluster1	GO:1903861	positive regulation of dendrite extension	2/36	24/18862	0.00095203	0.0227367	0.0182448	6857/127833	2
cluster1	GO:0006906	vesicle fusion	3/36	104/18862	0.0010186	0.0236316	0.0189629	301/6857/57586	3
cluster1	GO:0006821	chloride transport	3/36	109/18862	0.00116662	0.0257785	0.0206857	57468/2566/54102	3
cluster1	GO:0090174	organelle membrane fusion	3/36	110/18862	0.00119777	0.0257785	0.0206857	301/6857/57586	3
cluster1	GO:1903859	regulation of dendrite extension	2/36	27/18862	0.00120638	0.0257785	0.0206857	6857/127833	2
cluster1	GO:0098661	inorganic anion transmembrane transport	3/36	120/18862	0.00153839	0.0320301	0.0257021	57468/2566/54102	3
cluster1	GO:0019228	neuronal action potential	2/36	33/18862	0.00180173	0.036575	0.0293492	6326/3751	2
cluster1	GO:1903305	regulation of regulated secretory pathway	3/36	136/18862	0.0021997	0.0435648	0.034958	6857/127833/57586	3
cluster1	GO:0022604	regulation of cell morphogenesis	4/36	305/18862	0.00262655	0.0498242	0.0399808	6678/301/6857/127833	4
cluster1	GO:0048284	organelle fusion	3/36	145/18862	0.00263847	0.0498242	0.0399808	301/6857/57586	3
cluster2	GO:0010001	glial cell differentiation	19/267	210/18862	1.64e-10	5.49e-07	4.63e-07	53616/23500/26227/10397/30812/10215/5354/7431/1902/9639/3766/1267/6657/4336/5649/9283/7101/7732/56978	19
cluster2	GO:0042063	gliogenesis	21/267	283/18862	6.94e-10	1.16e-06	9.82e-07	53616/23500/26227/10397/30812/10215/5354/7431/1464/1902/9639/3766/1267/6657/4336/5649/9283/7101/7074/7732/56978	21
cluster2	GO:0007272	ensheathment of neurons	13/267	126/18862	2.82e-08	2.37e-05	1.99e-05	53616/4118/10397/10215/5354/1902/9639/3766/8537/4155/4336/6326/5010	13
cluster2	GO:0008366	axon ensheathment	13/267	126/18862	2.82e-08	2.37e-05	1.99e-05	53616/4118/10397/10215/5354/1902/9639/3766/8537/4155/4336/6326/5010	13
cluster2	GO:0042552	myelination	12/267	124/18862	1.98e-07	0.000132609	0.000111771	53616/4118/10397/10215/5354/1902/9639/3766/8537/4155/4336/6326	12
cluster2	GO:0051056	regulation of small GTPase mediated signal transduction	18/267	319/18862	7.35e-07	0.000411067	0.000346471	10125/58480/1902/9448/9639/6014/3707/57679/397/84952/9459/5649/2/1124/9353/7074/57568/348	18
cluster2	GO:0010273	detoxification of copper ion	5/267	15/18862	1.46e-06	0.000614322	0.000517786	4495/4489/4502/4494/4501	5
cluster2	GO:1990169	stress response to copper ion	5/267	15/18862	1.46e-06	0.000614322	0.000517786	4495/4489/4502/4494/4501	5
cluster2	GO:0061687	detoxification of inorganic compound	5/267	17/18862	2.95e-06	0.00100215	0.000844666	4495/4489/4502/4494/4501	5
cluster2	GO:0010038	response to metal ion	18/267	352/18862	2.99e-06	0.00100215	0.000844666	10397/595/4495/3707/5860/4129/25932/4489/4502/127833/4494/7781/760/1906/7018/4501/5176/2354	18
cluster2	GO:0097501	stress response to metal ion	5/267	18/18862	4.03e-06	0.00121642	0.00102527	4495/4489/4502/4494/4501	5
cluster2	GO:0021782	glial cell development	10/267	112/18862	4.35e-06	0.00121642	0.00102527	53616/26227/10397/5354/7431/1902/9639/3766/4336/56978	10
cluster2	GO:0045765	regulation of angiogenesis	17/267	335/18862	6.25e-06	0.0016138	0.0013602	10411/1634/7082/11126/2246/5168/28996/7122/23328/10457/694/187/7101/4303/3689/10365/5176	17
cluster2	GO:0048709	oligodendrocyte differentiation	9/267	93/18862	6.8e-06	0.00163075	0.00137449	23500/30812/10215/5354/1902/3766/1267/4336/56978	9
cluster2	GO:1901342	regulation of vasculature development	17/267	341/18862	7.89e-06	0.00175592	0.00147999	10411/1634/7082/11126/2246/5168/28996/7122/23328/10457/694/187/7101/4303/3689/10365/5176	17
cluster2	GO:0002064	epithelial cell development	13/267	207/18862	8.37e-06	0.00175592	0.00147999	10411/7082/30812/7431/7132/7430/25932/23022/7122/3642/23086/5175/5080	13
cluster2	GO:0006882	cellular zinc ion homeostasis	6/267	38/18862	1.44e-05	0.00283472	0.00238927	4495/4489/4502/4494/7781/4501	6
cluster2	GO:0010043	response to zinc ion	7/267	57/18862	1.52e-05	0.00283681	0.00239103	4495/4489/4502/4494/7781/760/4501	7
cluster2	GO:0071248	cellular response to metal ion	12/267	189/18862	1.67e-05	0.00289528	0.00244031	4495/3707/25932/4489/4502/127833/4494/1906/7018/4501/5176/2354	12
cluster2	GO:0071294	cellular response to zinc ion	5/267	24/18862	1.87e-05	0.00289528	0.00244031	4495/4489/4502/4494/4501	5
cluster2	GO:0099173	postsynapse organization	11/267	161/18862	1.91e-05	0.00289528	0.00244031	4038/10397/22866/8326/869/55619/5649/3706/7074/348/4747	11
cluster2	GO:0055069	zinc ion homeostasis	6/267	40/18862	1.95e-05	0.00289528	0.00244031	4495/4489/4502/4494/7781/4501	6
cluster2	GO:0048545	response to steroid hormone	16/267	330/18862	2.06e-05	0.00289528	0.00244031	11170/6256/595/678/4129/6696/55885/677/7101/477/760/9353/1906/4747/5176/2354	16
cluster2	GO:0060284	regulation of cell development	20/267	485/18862	2.07e-05	0.00289528	0.00244031	23500/4038/30812/10215/7132/1793/7068/7122/6696/5649/9283/7101/3706/9353/7074/55636/5080/7732/4747/5176	20
cluster2	GO:0051384	response to glucocorticoid	10/267	135/18862	2.28e-05	0.00305668	0.00257634	11170/595/678/4129/677/9353/1906/4747/5176/2354	10
cluster2	GO:0008344	adult locomotory behavior	7/267	62/18862	2.66e-05	0.00343982	0.00289928	53616/3766/1267/28996/477/55636/124925	7
cluster2	GO:0055076	transition metal ion homeostasis	10/267	139/18862	2.93e-05	0.00364364	0.00307107	2512/4495/2034/4489/4502/4494/7781/2495/7018/4501	10
cluster2	GO:0051960	regulation of nervous system development	18/267	422/18862	3.48e-05	0.0040389	0.00340422	23500/4038/30812/10215/869/6696/5649/9283/7101/3706/9353/7074/55636/5080/7732/64084/4747/5176	18
cluster2	GO:0050767	regulation of neurogenesis	16/267	348/18862	3.92e-05	0.0040389	0.00340422	23500/4038/30812/10215/6696/5649/9283/7101/3706/9353/7074/55636/5080/7732/4747/5176	16
cluster2	GO:0001885	endothelial cell development	7/267	66/18862	4.02e-05	0.0040389	0.00340422	10411/7082/7132/7430/25932/7122/5175	7
cluster2	GO:0071280	cellular response to copper ion	5/267	28/18862	4.12e-05	0.0040389	0.00340422	4495/4489/4502/4494/4501	5
cluster2	GO:0048771	tissue remodeling	11/267	175/18862	4.12e-05	0.0040389	0.00340422	1464/633/84959/2034/64114/6696/10457/760/1471/55636/7018	11
cluster2	GO:0050890	cognition	14/267	276/18862	4.17e-05	0.0040389	0.00340422	814/11170/9369/8326/4900/6326/7122/477/4885/55636/10716/348/793/5176	14
cluster2	GO:0010975	regulation of neuron projection development	18/267	428/18862	4.18e-05	0.0040389	0.00340422	81618/23303/4038/7431/1902/6014/1809/6696/5649/7101/3706/9353/7074/10716/124925/348/4747/5176	18
cluster2	GO:0060041	retina development in camera-type eye	10/267	145/18862	4.21e-05	0.0040389	0.00340422	30812/7068/25932/28996/7101/84465/4760/55636/793/5176	10
cluster2	GO:0051651	maintenance of location in cell	12/267	209/18862	4.51e-05	0.00420438	0.0035437	2512/6014/9168/402/84959/7781/187/2495/477/64714/55636/348	12
cluster2	GO:0046916	cellular transition metal ion homeostasis	9/267	118/18862	4.65e-05	0.00421914	0.00355614	2512/4495/4489/4502/4494/7781/2495/7018/4501	9
cluster2	GO:0010631	epithelial cell migration	16/267	357/18862	5.31e-05	0.0046908	0.00395368	1634/9448/2246/1793/54453/5168/2196/23328/9839/54443/7101/3689/9353/1906/348/5176	16
cluster2	GO:0061028	establishment of endothelial barrier	6/267	48/18862	5.67e-05	0.00487924	0.0041125	10411/7082/7132/7430/7122/5175	6
cluster2	GO:0090132	epithelium migration	16/267	360/18862	5.86e-05	0.00492017	0.004147	1634/9448/2246/1793/54453/5168/2196/23328/9839/54443/7101/3689/9353/1906/348/5176	16
cluster2	GO:0071241	cellular response to inorganic substance	12/267	216/18862	6.2e-05	0.00502098	0.00423198	4495/3707/25932/4489/4502/127833/4494/1906/7018/4501/5176/2354	12
cluster2	GO:0031960	response to corticosteroid	10/267	152/18862	6.28e-05	0.00502098	0.00423198	11170/595/678/4129/677/9353/1906/4747/5176/2354	10
cluster2	GO:0090130	tissue migration	16/267	365/18862	6.9e-05	0.00523456	0.00441199	1634/9448/2246/1793/54453/5168/2196/23328/9839/54443/7101/3689/9353/1906/348/5176	16
cluster2	GO:0051017	actin filament bundle assembly	10/267	154/18862	7.01e-05	0.00523456	0.00441199	11170/10411/7082/1902/9639/84952/7430/1809/51474/221692	10
cluster2	GO:0043087	regulation of GTPase activity	19/267	487/18862	7.02e-05	0.00523456	0.00441199	10125/23143/10411/9448/9639/402/57679/397/1793/3071/54453/9459/868/8490/55619/1124/9353/7074/57568	19
cluster2	GO:0051385	response to mineralocorticoid	5/267	32/18862	8.06e-05	0.00588385	0.00495925	595/4129/1906/4747/2354	5
cluster2	GO:0061572	actin filament bundle organization	10/267	158/18862	8.69e-05	0.00620889	0.00523321	11170/10411/7082/1902/9639/84952/7430/1809/51474/221692	10
cluster2	GO:0007626	locomotory behavior	10/267	161/18862	0.000101667	0.00711032	0.00599299	53616/3751/3766/1267/28996/477/55636/124925/348/793	10
cluster2	GO:0007611	learning or memory	12/267	235/18862	0.000138104	0.00946155	0.00797474	814/9369/8326/4900/6326/7122/477/4885/10716/348/793/5176	12
cluster2	GO:0003158	endothelium development	9/267	137/18862	0.000147622	0.00977117	0.0082357	10411/7082/7132/2246/7430/25932/7122/694/5175	9
cluster2	GO:0001667	ameboidal-type cell migration	18/267	473/18862	0.000148445	0.00977117	0.0082357	1634/30812/9448/2246/397/1793/54453/5168/2196/23328/9839/54443/7101/3689/9353/1906/348/5176	18
cluster2	GO:0051412	response to corticosterone	4/267	20/18862	0.00015908	0.0102698	0.00865599	595/4129/4747/2354	4
cluster2	GO:0060291	long-term synaptic potentiation	7/267	83/18862	0.000174777	0.0110703	0.00933068	11170/4900/5649/7101/2905/348/793	7
cluster2	GO:0030900	forebrain development	15/267	357/18862	0.000184483	0.0114453	0.00964677	10215/1902/4487/1267/6657/4900/5649/221692/7101/477/9353/4760/55636/10716/4747	15
cluster2	GO:0071276	cellular response to cadmium ion	5/267	38/18862	0.000187516	0.0114453	0.00964677	4495/4489/4502/4494/4501	5
cluster2	GO:0048167	regulation of synaptic plasticity	10/267	176/18862	0.000211115	0.0126556	0.0106669	11170/3766/4900/869/5649/7101/3706/2905/348/793	10
cluster2	GO:0034103	regulation of tissue remodeling	7/267	86/18862	0.0002182	0.0128508	0.0108314	84959/64114/6696/10457/760/1471/7018	7
cluster2	GO:0030534	adult behavior	8/267	117/18862	0.000261809	0.0151534	0.0127721	53616/3766/1267/9369/28996/477/55636/124925	8
cluster2	GO:0050808	synapse organization	16/267	412/18862	0.00027572	0.015688	0.0132227	4038/10397/139065/27445/22866/8326/869/55619/5649/79012/3706/7074/124925/64084/348/4747	16
cluster2	GO:0072507	divalent inorganic cation homeostasis	18/267	499/18862	0.00028516	0.0159547	0.0134476	1902/4495/84959/55450/8326/4489/4502/147/4494/7781/187/477/1906/55636/4501/2905/348/793	18
cluster2	GO:0045446	endothelial cell differentiation	8/267	119/18862	0.000293884	0.0161711	0.0136299	10411/7082/7132/7430/25932/7122/694/5175	8
cluster2	GO:0046688	response to copper ion	5/267	42/18862	0.000303478	0.0161711	0.0136299	4495/4489/4502/4494/4501	5
cluster2	GO:0060999	positive regulation of dendritic spine development	5/267	42/18862	0.000303478	0.0161711	0.0136299	1902/5649/3706/7074/348	5
cluster2	GO:0014003	oligodendrocyte development	5/267	43/18862	0.000339479	0.0175328	0.0147776	5354/1902/3766/4336/56978	5
cluster2	GO:0021762	substantia nigra development	5/267	43/18862	0.000339479	0.0175328	0.0147776	5354/1267/4155/4129/2254	5
cluster2	GO:0001894	tissue homeostasis	12/267	260/18862	0.000350094	0.017807	0.0150088	7082/84959/4155/2034/7122/6696/58476/760/4760/5175/7018/12	12
cluster2	GO:0045664	regulation of neuron differentiation	10/267	190/18862	0.00038957	0.0193947	0.016347	30812/10215/6657/7068/53637/9283/7101/4760/7074/7732	10
cluster2	GO:0015813	L-glutamate transmembrane transport	4/267	25/18862	0.000392862	0.0193947	0.016347	3766/83733/477/6506	4
cluster2	GO:0031032	actomyosin structure organization	10/267	191/18862	0.000406069	0.0197561	0.0166516	1465/2037/10411/7082/1902/9639/84952/54443/221692/1906	10
cluster2	GO:0001974	blood vessel remodeling	5/267	45/18862	0.000421073	0.019909	0.0167805	633/2034/64114/1471/55636	5
cluster2	GO:1900271	regulation of long-term synaptic potentiation	5/267	45/18862	0.000421073	0.019909	0.0167805	11170/4900/5649/348/793	5
cluster2	GO:0045954	positive regulation of natural killer cell mediated cytotoxicity	4/267	26/18862	0.00045916	0.0214083	0.0180442	10125/56253/11126/3133	4
cluster2	GO:0003407	neural retina development	6/267	70/18862	0.000467213	0.0214366	0.018068	30812/7068/28996/84465/4760/793	6
cluster2	GO:0021537	telencephalon development	11/267	231/18862	0.000472537	0.0214366	0.018068	1902/4900/5649/221692/7101/477/9353/4760/55636/10716/4747	11
cluster2	GO:0007015	actin filament organization	16/267	435/18862	0.000500454	0.0224003	0.0188803	11170/10411/7082/1902/9639/9168/3071/57471/84952/7430/1809/3636/51474/221692/9353/7018	16
cluster2	GO:0072503	cellular divalent inorganic cation homeostasis	17/267	480/18862	0.000516274	0.0228044	0.0192208	1902/4495/84959/8326/4489/4502/147/4494/7781/187/477/1906/55636/4501/2905/348/793	17
cluster2	GO:0098742	cell-cell adhesion via plasma-membrane adhesion molecules	12/267	273/18862	0.000541698	0.0236166	0.0199055	56253/1016/4155/869/23022/5010/7122/2196/3689/1013/5175/64084	12
cluster2	GO:0030208	dermatan sulfate biosynthetic process	3/267	12/18862	0.000561338	0.0241591	0.0203627	1634/1464/633	3
cluster2	GO:0010977	negative regulation of neuron projection development	8/267	132/18862	0.000589606	0.0250545	0.0211174	81618/4038/7431/1902/6014/1809/6696/348	8
cluster2	GO:0021988	olfactory lobe development	4/267	28/18862	0.000615032	0.0258083	0.0217527	7101/477/9353/55636	4
cluster2	GO:0051235	maintenance of location	13/267	319/18862	0.000654975	0.0271451	0.0228795	2512/6014/9168/402/84959/222008/7781/187/2495/477/64714/55636/348	13
cluster2	GO:0050804	modulation of chemical synaptic transmission	15/267	405/18862	0.000695085	0.0284561	0.0239845	11170/3766/4900/869/5649/7101/477/3706/1906/4885/2914/64084/2905/348/793	15
cluster2	GO:0099177	regulation of trans-synaptic signaling	15/267	406/18862	0.000712771	0.0288286	0.0242984	11170/3766/4900/869/5649/7101/477/3706/1906/4885/2914/64084/2905/348/793	15
cluster2	GO:0030205	dermatan sulfate metabolic process	3/267	13/18862	0.000722125	0.0288592	0.0243242	1634/1464/633	3
cluster2	GO:0045926	negative regulation of growth	11/267	245/18862	0.000770051	0.0303738	0.0256008	4487/4495/684/4489/4502/6696/4494/694/147906/9353/4501	11
cluster2	GO:0051057	positive regulation of small GTPase mediated signal transduction	6/267	77/18862	0.000778119	0.0303738	0.0256008	10125/1902/9448/3707/57679/5649	6
cluster2	GO:0043547	positive regulation of GTPase activity	15/267	411/18862	0.000807057	0.0311413	0.0262477	10125/10411/9448/9639/57679/397/1793/3071/54453/9459/8490/55619/1124/7074/57568	15
cluster2	GO:0006584	catecholamine metabolic process	5/267	52/18862	0.000826492	0.0311745	0.0262757	2034/4129/4128/3642/3689	5
cluster2	GO:0009712	catechol-containing compound metabolic process	5/267	52/18862	0.000826492	0.0311745	0.0262757	2034/4129/4128/3642/3689	5
cluster2	GO:0045766	positive regulation of angiogenesis	9/267	175/18862	0.000891691	0.0321414	0.0270906	10411/7082/2246/28996/23328/694/187/7101/3689	9
cluster2	GO:1904018	positive regulation of vasculature development	9/267	175/18862	0.000891691	0.0321414	0.0270906	10411/7082/2246/28996/23328/694/187/7101/3689	9
cluster2	GO:0007409	axonogenesis	16/267	460/18862	0.000908036	0.0321414	0.0270906	23303/4038/1267/139065/9369/7430/23022/6696/5649/7101/3798/9353/7074/10716/348/4747	16
cluster2	GO:0030207	chondroitin sulfate catabolic process	3/267	14/18862	0.000909483	0.0321414	0.0270906	1634/1464/633	3
cluster2	GO:0032488	Cdc42 protein signal transduction	3/267	14/18862	0.000909483	0.0321414	0.0270906	58480/6014/348	3
cluster2	GO:0002717	positive regulation of natural killer cell mediated immunity	4/267	31/18862	0.00091421	0.0321414	0.0270906	10125/56253/11126/3133	4
cluster2	GO:1902414	protein localization to cell junction	7/267	109/18862	0.000919146	0.0321414	0.0270906	53616/7082/27445/84952/3798/5175/2905	7
cluster2	GO:0045165	cell fate commitment	11/267	251/18862	0.000938307	0.0324732	0.0273703	30812/10215/25925/6657/2034/440823/7101/4760/8324/5080/10716	11
cluster2	GO:0010632	regulation of epithelial cell migration	12/267	293/18862	0.0010043	0.0344025	0.0289964	1634/9448/2246/1793/54453/5168/23328/7101/9353/1906/348/5176	12
cluster2	GO:0050806	positive regulation of synaptic transmission	8/267	144/18862	0.00104208	0.0353361	0.0297833	11170/4900/5649/7101/64084/2905/348/793	8
cluster2	GO:0071385	cellular response to glucocorticoid stimulus	5/267	55/18862	0.00106885	0.0358813	0.0302429	11170/678/677/1906/5176	5
cluster2	GO:0031345	negative regulation of cell projection organization	9/267	180/18862	0.00108754	0.0359681	0.030316	81618/4038/7431/1902/6014/1809/6696/9353/348	9
cluster2	GO:0007265	Ras protein signal transduction	13/267	338/18862	0.00111251	0.0359681	0.030316	10125/10411/58480/1902/9448/9639/6014/3707/57679/397/22808/7074/348	13
cluster2	GO:0050651	dermatan sulfate proteoglycan biosynthetic process	3/267	15/18862	0.00112501	0.0359681	0.030316	1634/1464/633	3
cluster2	GO:0051938	L-glutamate import	3/267	15/18862	0.00112501	0.0359681	0.030316	3766/477/6506	3
cluster2	GO:0098712	L-glutamate import across plasma membrane	3/267	15/18862	0.00112501	0.0359681	0.030316	3766/477/6506	3
cluster2	GO:0032092	positive regulation of protein binding	6/267	83/18862	0.00115453	0.0364834	0.0307503	51339/151636/28996/7122/7074/348	6
cluster2	GO:0035633	maintenance of blood-brain barrier	4/267	33/18862	0.00116286	0.0364834	0.0307503	7082/4155/7122/5175	4
cluster2	GO:0042391	regulation of membrane potential	15/267	431/18862	0.0012973	0.0403244	0.0339877	3760/3751/1634/3775/3766/8326/6326/869/5649/2563/2559/477/1906/124925/2905	15
cluster2	GO:0060042	retina morphogenesis in camera-type eye	5/267	58/18862	0.00136028	0.040706	0.0343094	30812/7068/28996/84465/793	5
cluster2	GO:0032970	regulation of actin filament-based process	14/267	389/18862	0.00136538	0.040706	0.0343094	11170/10411/7082/1902/9639/9168/397/3071/84952/684/51474/477/9353/1906	14
cluster2	GO:0051962	positive regulation of nervous system development	11/267	263/18862	0.00136663	0.040706	0.0343094	30812/10215/869/5649/3706/9353/7074/7732/64084/4747/5176	11
cluster2	GO:0050655	dermatan sulfate proteoglycan metabolic process	3/267	16/18862	0.0013702	0.040706	0.0343094	1634/1464/633	3
cluster2	GO:0051238	sequestering of metal ion	3/267	16/18862	0.0013702	0.040706	0.0343094	2512/7781/2495	3
cluster2	GO:0030901	midbrain development	6/267	86/18862	0.00138841	0.0408851	0.0344603	5354/4487/1267/4155/4129/2254	6
cluster2	GO:0022604	regulation of cell morphogenesis	12/267	305/18862	0.001414	0.0412765	0.0347903	58480/1902/4651/1793/57471/7430/5168/127833/5649/3689/3706/7074	12
cluster2	GO:0046578	regulation of Ras protein signal transduction	9/267	190/18862	0.00158365	0.0447027	0.037678	10125/1902/9448/9639/6014/3707/57679/397/348	9
cluster2	GO:0048857	neural nucleus development	5/267	60/18862	0.00158464	0.0447027	0.037678	5354/1267/4155/4129/2254	5
cluster2	GO:0060998	regulation of dendritic spine development	5/267	60/18862	0.00158464	0.0447027	0.037678	1902/5649/3706/7074/348	5
cluster2	GO:0071384	cellular response to corticosteroid stimulus	5/267	60/18862	0.00158464	0.0447027	0.037678	11170/678/677/1906/5176	5
cluster2	GO:0032956	regulation of actin cytoskeleton organization	13/267	352/18862	0.00159937	0.0447425	0.0377115	11170/10411/7082/1902/9639/9168/397/3071/84952/684/51474/9353/1906	13
cluster2	GO:0043010	camera-type eye development	12/267	310/18862	0.00162132	0.0449816	0.0379131	30812/7431/7068/25932/28996/7101/84465/4760/55636/5080/793/5176	12
cluster2	GO:0046686	response to cadmium ion	5/267	61/18862	0.00170648	0.0469562	0.0395774	4495/4489/4502/4494/4501	5
cluster2	GO:1901654	response to ketone	9/267	193/18862	0.0017635	0.0481306	0.0405673	595/4129/6696/10365/9353/1906/4747/5176/2354	9
cluster2	GO:0043954	cellular component maintenance	5/267	62/18862	0.00183506	0.0496797	0.041873	7082/27445/869/3706/348	5
cluster3	GO:1904062	regulation of cation transmembrane transport	44691	340/18862	4.32e-07	0.00022615	0.000100137	5999/3787/4747/5649/55636	5
cluster3	GO:0021537	telencephalon development	44661	231/18862	4.34e-06	0.00113605	0.00050303	10716/4747/5649/55636	4
cluster3	GO:0021761	limbic system development	44630	98/18862	1.59e-05	0.00253297	0.00112157	10716/4747/5649	3
cluster3	GO:0021987	cerebral cortex development	44630	107/18862	2.07e-05	0.00253297	0.00112157	10716/4747/5649	3
cluster3	GO:0030900	forebrain development	44661	357/18862	2.42e-05	0.00253297	0.00112157	10716/4747/5649/55636	4
cluster3	GO:0021543	pallium development	44630	156/18862	6.38e-05	0.00485769	0.00215094	10716/4747/5649	3
cluster3	GO:0060074	synapse maturation	44602	24/18862	6.94e-05	0.00485769	0.00215094	4747/5649	2
cluster3	GO:0051953	negative regulation of amine transport	44602	26/18862	8.17e-05	0.00485769	0.00215094	1113/5999	2
cluster3	GO:2000463	positive regulation of excitatory postsynaptic potential	44602	27/18862	8.82e-05	0.00485769	0.00215094	5999/5649	2
cluster3	GO:2001257	regulation of cation channel activity	44630	177/18862	9.29e-05	0.00485769	0.00215094	3787/4747/5649	3
cluster3	GO:2000310	regulation of NMDA receptor activity	44602	36/18862	0.000157853	0.00750521	0.00332323	4747/5649	2
cluster3	GO:0045823	positive regulation of heart contraction	44602	38/18862	0.000176045	0.00767262	0.00339736	1113/5999	2
cluster3	GO:1903524	positive regulation of blood circulation	44602	40/18862	0.000195217	0.00785371	0.00347754	1113/5999	2
cluster3	GO:0003007	heart morphogenesis	44630	239/18862	0.000225733	0.00824579	0.00365115	10716/7547/55636	3
cluster3	GO:0098815	modulation of excitatory postsynaptic potential	44602	44/18862	0.000236495	0.00824579	0.00365115	5999/5649	2
cluster3	GO:0032412	regulation of ion transmembrane transporter activity	44630	257/18862	0.000279509	0.00913644	0.00404552	3787/4747/5649	3
cluster3	GO:0022898	regulation of transmembrane transporter activity	44630	268/18862	0.000316134	0.00972578	0.00430647	3787/4747/5649	3
cluster3	GO:0048562	embryonic organ morphogenesis	44630	277/18862	0.000348313	0.0101204	0.00448123	10716/7547/55636	3
cluster3	GO:0032409	regulation of transporter activity	44630	283/18862	0.000370903	0.0102096	0.0045207	3787/4747/5649	3
cluster3	GO:0048663	neuron fate commitment	44602	59/18862	0.00042593	0.0111381	0.00493182	10716/25925	2
cluster3	GO:0001947	heart looping	44602	63/18862	0.000485622	0.0117312	0.00519446	10716/7547	2
cluster3	GO:0009914	hormone transport	44630	312/18862	0.000493474	0.0117312	0.00519446	1113/7276/55636	3
cluster3	GO:0061371	determination of heart left/right asymmetry	44602	67/18862	0.000549154	0.0121829	0.00539444	10716/7547	2
cluster3	GO:0003002	regionalization	44630	326/18862	0.000560955	0.0121829	0.00539444	10716/7547/5649	3
cluster3	GO:0003143	embryonic heart tube morphogenesis	44602	69/18862	0.000582354	0.0121829	0.00539444	10716/7547	2
cluster3	GO:0021766	hippocampus development	44602	73/18862	0.000651618	0.0131076	0.00580389	4747/5649	2
cluster3	GO:0050767	regulation of neurogenesis	44630	348/18862	0.000678556	0.0131439	0.00581997	4747/5649/55636	3
cluster3	GO:0035050	embryonic heart tube development	44602	78/18862	0.000743548	0.0138884	0.00614964	10716/7547	2
cluster3	GO:0099601	regulation of neurotransmitter receptor activity	44602	81/18862	0.000801549	0.0144555	0.00640075	4747/5649	2
cluster3	GO:0051952	regulation of amine transport	44602	86/18862	0.000902938	0.0152334	0.00674521	1113/5999	2
cluster3	GO:1901379	regulation of potassium ion transmembrane transport	44602	86/18862	0.000902938	0.0152334	0.00674521	5999/3787	2
cluster3	GO:0015837	amine transport	44602	94/18862	0.00107738	0.016579	0.00734101	1113/5999	2
cluster3	GO:0048568	embryonic organ development	44630	412/18862	0.00110743	0.016579	0.00734101	10716/7547/55636	3
cluster3	GO:0051960	regulation of nervous system development	44630	422/18862	0.00118691	0.016579	0.00734101	4747/5649/55636	3
cluster3	GO:0021510	spinal cord development	44602	99/18862	0.001194	0.016579	0.00734101	4747/5649	2
cluster3	GO:0043266	regulation of potassium ion transport	44602	100/18862	0.00121802	0.016579	0.00734101	5999/3787	2
cluster3	GO:0060079	excitatory postsynaptic potential	44602	100/18862	0.00121802	0.016579	0.00734101	5999/5649	2
cluster3	GO:0007389	pattern specification process	44630	426/18862	0.00121969	0.016579	0.00734101	10716/7547/5649	3
cluster3	GO:0010975	regulation of neuron projection development	44630	428/18862	0.00123629	0.016579	0.00734101	10716/4747/5649	3
cluster3	GO:0099565	chemical synaptic transmission, postsynaptic	44602	105/18862	0.00134162	0.0175416	0.00776726	5999/5649	2
cluster3	GO:0007409	axonogenesis	44630	460/18862	0.00152183	0.0194126	0.00859571	10716/4747/5649	3
cluster3	GO:0007368	determination of left/right symmetry	44602	119/18862	0.00171836	0.0213977	0.00947467	10716/7547	2
cluster3	GO:0060284	regulation of cell development	44630	485/18862	0.00177177	0.0215497	0.00954199	4747/5649/55636	3
cluster3	GO:0009855	determination of bilateral symmetry	44602	126/18862	0.00192356	0.0227073	0.0100546	10716/7547	2
cluster3	GO:0009799	specification of symmetry	44602	127/18862	0.00195378	0.0227073	0.0100546	10716/7547	2
cluster3	GO:0060078	regulation of postsynaptic membrane potential	44602	136/18862	0.00223599	0.0252428	0.0111772	5999/5649	2
cluster3	GO:0031644	regulation of nervous system process	44602	137/18862	0.00226847	0.0252428	0.0111772	5999/5649	2
cluster3	GO:0008277	regulation of G protein-coupled receptor signaling pathway	44602	144/18862	0.00250214	0.0272629	0.0120717	1113/5999	2
cluster3	GO:0099173	postsynapse organization	44602	161/18862	0.00311508	0.0332487	0.0147222	4747/5649	2
cluster3	GO:0010469	regulation of signaling receptor activity	44602	188/18862	0.00421895	0.0432649	0.0191573	4747/5649	2
cluster3	GO:0060541	respiratory system development	44602	188/18862	0.00421895	0.0432649	0.0191573	7547/55636	2
cluster3	GO:1901215	negative regulation of neuron death	44602	195/18862	0.00453086	0.0439757	0.019472	1113/4747	2
cluster3	GO:0048738	cardiac muscle tissue development	44602	208/18862	0.00513784	0.0439757	0.019472	5999/55636	2
cluster3	GO:0090276	regulation of peptide hormone secretion	44602	209/18862	0.00518601	0.0439757	0.019472	1113/55636	2
cluster3	GO:0032536	regulation of cell projection size	44571	10/18862	0.00529029	0.0439757	0.019472	4747	1
cluster3	GO:0070327	thyroid hormone transport	44571	10/18862	0.00529029	0.0439757	0.019472	7276	1
cluster3	GO:0071805	potassium ion transmembrane transport	44602	212/18862	0.00533179	0.0439757	0.019472	5999/3787	2
cluster3	GO:0050769	positive regulation of neurogenesis	44602	217/18862	0.00557897	0.0439757	0.019472	4747/5649	2
cluster3	GO:1903792	negative regulation of anion transport	44602	217/18862	0.00557897	0.0439757	0.019472	1113/5999	2
cluster3	GO:0060123	regulation of growth hormone secretion	44571	11/18862	0.00581793	0.0439757	0.019472	55636	1
cluster3	GO:0060159	regulation of dopamine receptor signaling pathway	44571	11/18862	0.00581793	0.0439757	0.019472	5999	1
cluster3	GO:0010958	regulation of amino acid import across plasma membrane	44571	12/18862	0.00634532	0.0439757	0.019472	5999	1
cluster3	GO:0045989	positive regulation of striated muscle contraction	44571	12/18862	0.00634532	0.0439757	0.019472	1113	1
cluster3	GO:0051956	negative regulation of amino acid transport	44571	12/18862	0.00634532	0.0439757	0.019472	5999	1
cluster3	GO:0061052	negative regulation of cell growth involved in cardiac muscle cell development	44571	12/18862	0.00634532	0.0439757	0.019472	5999	1
cluster3	GO:1901077	regulation of relaxation of muscle	44571	12/18862	0.00634532	0.0439757	0.019472	1113	1
cluster3	GO:1903789	regulation of amino acid transmembrane transport	44571	12/18862	0.00634532	0.0439757	0.019472	5999	1
cluster3	GO:0006813	potassium ion transport	44602	232/18862	0.00635179	0.0439757	0.019472	5999/3787	2
cluster3	GO:0097305	response to alcohol	44602	233/18862	0.00640497	0.0439757	0.019472	5999/4747	2
cluster3	GO:0051924	regulation of calcium ion transport	44602	238/18862	0.00667397	0.0439757	0.019472	5999/55636	2
cluster3	GO:0002551	mast cell chemotaxis	44571	13/18862	0.00687246	0.0439757	0.019472	1113	1
cluster3	GO:0003222	ventricular trabecula myocardium morphogenesis	44571	13/18862	0.00687246	0.0439757	0.019472	55636	1
cluster3	GO:0007512	adult heart development	44571	13/18862	0.00687246	0.0439757	0.019472	55636	1
cluster3	GO:0015816	glycine transport	44571	13/18862	0.00687246	0.0439757	0.019472	5999	1
cluster3	GO:0033604	negative regulation of catecholamine secretion	44571	13/18862	0.00687246	0.0439757	0.019472	1113	1
cluster3	GO:0099188	postsynaptic cytoskeleton organization	44571	13/18862	0.00687246	0.0439757	0.019472	4747	1
cluster3	GO:0090257	regulation of muscle system process	44602	243/18862	0.00694809	0.0439757	0.019472	1113/5999	2
cluster3	GO:0008016	regulation of heart contraction	44602	245/18862	0.00705918	0.0439757	0.019472	1113/5999	2
cluster3	GO:0010959	regulation of metal ion transport	44602	247/18862	0.00717108	0.0439757	0.019472	5999/55636	2
cluster3	GO:0030072	peptide hormone secretion	44602	247/18862	0.00717108	0.0439757	0.019472	1113/55636	2
cluster3	GO:0045165	cell fate commitment	44602	251/18862	0.00739732	0.0439757	0.019472	10716/25925	2
cluster3	GO:0007635	chemosensory behavior	44571	14/18862	0.00739935	0.0439757	0.019472	55636	1
cluster3	GO:0019896	axonal transport of mitochondrion	44571	14/18862	0.00739935	0.0439757	0.019472	4747	1
cluster3	GO:0030252	growth hormone secretion	44571	14/18862	0.00739935	0.0439757	0.019472	55636	1
cluster3	GO:0086103	G protein-coupled receptor signaling pathway involved in heart process	44571	14/18862	0.00739935	0.0439757	0.019472	1113	1
cluster3	GO:0090128	regulation of synapse maturation	44571	14/18862	0.00739935	0.0439757	0.019472	5649	1
cluster3	GO:0097531	mast cell migration	44571	14/18862	0.00739935	0.0439757	0.019472	1113	1
cluster3	GO:1902667	regulation of axon guidance	44571	14/18862	0.00739935	0.0439757	0.019472	10716	1
cluster3	GO:0046883	regulation of hormone secretion	44602	260/18862	0.00791821	0.0460588	0.0203943	1113/55636	2
cluster3	GO:0043584	nose development	44571	15/18862	0.00792598	0.0460588	0.0203943	55636	1
cluster3	GO:0051962	positive regulation of nervous system development	44602	263/18862	0.00809547	0.0465267	0.0206015	4747/5649	2
cluster3	GO:0021700	developmental maturation	44602	268/18862	0.00839492	0.0465325	0.0206041	4747/5649	2
cluster3	GO:0030540	female genitalia development	44571	16/18862	0.00845237	0.0465325	0.0206041	55636	1
cluster3	GO:0061548	ganglion development	44571	16/18862	0.00845237	0.0465325	0.0206041	5999	1
cluster3	GO:1902074	response to salt	44571	16/18862	0.00845237	0.0465325	0.0206041	4747	1
cluster3	GO:0050890	cognition	44602	276/18862	0.00888441	0.0474426	0.0210071	10716/55636	2
cluster3	GO:0007411	axon guidance	44602	277/18862	0.00894649	0.0474426	0.0210071	10716/5649	2
cluster3	GO:0055119	relaxation of cardiac muscle	44571	17/18862	0.0089785	0.0474426	0.0210071	1113	1
cluster3	GO:0097485	neuron projection guidance	44602	278/18862	0.00900877	0.0474426	0.0210071	10716/5649	2
cluster3	GO:0060047	heart contraction	44602	279/18862	0.00907125	0.0474426	0.0210071	1113/5999	2
cluster3	GO:0003015	heart process	44602	289/18862	0.00970686	0.0493227	0.0218396	1113/5999	2
cluster3	GO:0010720	positive regulation of cell development	44602	290/18862	0.0097715	0.0493227	0.0218396	4747/5649	2
cluster3	GO:1903522	regulation of blood circulation	44602	290/18862	0.0097715	0.0493227	0.0218396	1113/5999	2
cluster3	GO:0006144	purine nucleobase metabolic process	44571	19/18862	0.01003	0.0493227	0.0218396	7276	1
cluster3	GO:0021511	spinal cord patterning	44571	19/18862	0.01003	0.0493227	0.0218396	5649	1
cluster3	GO:0061003	positive regulation of dendritic spine morphogenesis	44571	19/18862	0.01003	0.0493227	0.0218396	5649	1
cluster3	GO:0003215	cardiac right ventricle morphogenesis	44571	20/18862	0.0105554	0.0493227	0.0218396	55636	1
cluster3	GO:0032793	positive regulation of CREB transcription factor activity	44571	20/18862	0.0105554	0.0493227	0.0218396	5649	1
cluster3	GO:0032891	negative regulation of organic acid transport	44571	20/18862	0.0105554	0.0493227	0.0218396	5999	1
cluster3	GO:0051412	response to corticosterone	44571	20/18862	0.0105554	0.0493227	0.0218396	4747	1
cluster3	GO:0046879	hormone secretion	44602	302/18862	0.0105624	0.0493227	0.0218396	1113/55636	2
cluster3	GO:1901214	regulation of neuron death	44602	302/18862	0.0105624	0.0493227	0.0218396	1113/4747	2
cluster3	GO:0002791	regulation of peptide secretion	44602	308/18862	0.0109683	0.0499578	0.0221208	1113/55636	2
cluster3	GO:0060562	epithelial tube morphogenesis	44602	309/18862	0.0110367	0.0499578	0.0221208	10716/7547	2
cluster3	GO:0008090	retrograde axonal transport	44571	21/18862	0.0110805	0.0499578	0.0221208	4747	1
cluster3	GO:1902259	regulation of delayed rectifier potassium channel activity	44571	21/18862	0.0110805	0.0499578	0.0221208	3787	1
